# Supplementary material for: Microgel reinforced zwitterionic hydrogel coating for blood-contacting biomedical devices
Source: Nat Commun. 2022 Sep 12;13:5339. doi: 10.1038/s41467-022-33081-7 (PMC9468150; doi:10.1038/s41467-022-33081-7)
Supplement: Supplementary file 3 — ChemDraw files [file 41467_2022_33081_MOESM3_ESM.cdxml]

<?xml version="1.0" encoding="UTF-8" ?>
<!DOCTYPE CDXML SYSTEM "http://www.cambridgesoft.com/xml/cdxml.dtd" >
<CDXML
 CreationProgram="ChemDraw 19.0.0.22"
 Name="123.cdxml"
 BoundingBox="315.66 118.08 726.93 208.57"
 WindowPosition="0 0"
 WindowSize="-1371537408 -757989376"
 WindowIsZoomed="yes"
 FractionalWidths="yes"
 InterpretChemically="yes"
 ShowAtomQuery="yes"
 ShowAtomStereo="no"
 ShowAtomEnhancedStereo="yes"
 ShowAtomNumber="no"
 ShowResidueID="no"
 ShowBondQuery="yes"
 ShowBondRxn="yes"
 ShowBondStereo="no"
 ShowTerminalCarbonLabels="no"
 ShowNonTerminalCarbonLabels="no"
 HideImplicitHydrogens="no"
 LabelFont="3"
 LabelSize="5.95"
 LabelFace="96"
 CaptionFont="3"
 CaptionSize="5.95"
 CaptionFace="96"
 HashSpacing="1.70"
 MarginWidth="1.19"
 LineWidth="0.60"
 BoldWidth="1.56"
 BondLength="10.80"
 BondSpacing="18"
 ChainAngle="120"
 LabelJustification="Auto"
 CaptionJustification="Left"
 AminoAcidTermini="HOH"
 ShowSequenceTermini="yes"
 ShowSequenceBonds="yes"
 ShowSequenceUnlinkedBranches="no"
 ResidueWrapCount="40"
 ResidueBlockCount="10"
 ResidueZigZag="yes"
 NumberResidueBlocks="no"
 PrintMargins="50.88 55.84 50.88 55.84"
 MacPrintInfo="00030000004800480000000002DE0240FFEEFFEE030602520367052803FC00020000004800480000000002DE0240000100000064000000010001010100000001270F000100010000000000000000000000000002001901900000000000600000000000000000000100000000000000000000000000000000"
 ChemPropName=""
 ChemPropFormula="Chemical Formula: "
 ChemPropExactMass="Exact Mass: "
 ChemPropMolWt="Molecular Weight: "
 ChemPropMOverZ="m/z: "
 ChemPropAnalysis="Elemental Analysis: "
 ChemPropBoilingPt="Boiling Point: "
 ChemPropMeltingPt="Melting Point: "
 ChemPropCritTemp="Critical Temp: "
 ChemPropCritPres="Critical Pres: "
 ChemPropCritVol="Critical Vol: "
 ChemPropGibbs="Gibbs Energy: "
 ChemPropLogP="Log P: "
 ChemPropMR="MR: "
 ChemPropHenry="Henry&apos;s Law: "
 ChemPropEForm="Heat of Form: "
 ChemProptPSA="tPSA: "
 ChemPropCLogP="CLogP: "
 ChemPropCMR="CMR: "
 ChemPropLogS="LogS: "
 ChemPropPKa="pKa: "
 ChemPropID=""
 ChemPropFragmentLabel=""
 color="0"
 bgcolor="1"
 RxnAutonumberStart="1"
 RxnAutonumberConditions="no"
 RxnAutonumberStyle="Roman"
 RxnAutonumberFormat="(#)"
><colortable>
<color r="1" g="1" b="1"/>
<color r="0" g="0" b="0"/>
<color r="0.0706" g="0.0706" b="0.0706"/>
<color r="0.7255" g="0.0510" b="0.1255"/>
<color r="0.9608" g="0.7451" b="0.3647"/>
<color r="0" g="0.4392" b="0.2000"/>
<color r="0" g="0.4510" b="0.5373"/>
<color r="0" g="0.1608" b="0.3451"/>
<color r="0.3451" g="0.2941" b="0.5059"/>
<color r="0.4000" g="0.4000" b="1"/>
<color r="0.7961" g="0.9020" b="1"/>
<color r="0.9294" g="0.8667" b="0.9294"/>
<color r="1" g="0" b="1"/>
<color r="0.2392" g="0.5255" b="0.4000"/>
<color r="0.7490" g="0.7490" b="0.7490"/>
<color r="0.9216" g="0.9216" b="0.9216"/>
<color r="0.5020" g="0" b="0.5020"/>
</colortable><fonttable>
<font id="3" charset="iso-8859-1" name="Arial"/>
</fonttable><page
 id="113290"
 BoundingBox="0 0 1020.48 1360.64"
 HeaderPosition="36"
 FooterPosition="36"
 PrintTrimMarks="yes"
 HeightPages="2"
 WidthPages="2"
><fragment
 id="9"
 BoundingBox="318.24 147.72 423.44 177.21"
 Z="136"
><n
 id="8"
 p="326.10 166.47"
 Z="135"
 AS="N"
/><n
 id="10"
 p="335.56 161.26"
 Z="137"
 AS="N"
/><n
 id="12"
 p="344.80 166.85"
 Z="139"
 Element="7"
 NumHydrogens="1"
 NeedsClean="yes"
 AS="N"
><t
 p="342.62 169.17"
 BoundingBox="342.62 164.22 346.97 174.13"
 LabelJustification="Left"
 LabelAlignment="Below"
 LineStarts="2 3"
><s font="3" size="5.95" color="0" face="96">NH</s></t></n><n
 id="14"
 p="354.26 161.64"
 Z="141"
 AS="N"
/><n
 id="16"
 p="363.50 167.23"
 Z="143"
 AS="N"
/><n
 id="18"
 p="372.96 162.02"
 Z="145"
 AS="N"
/><n
 id="20"
 p="382.20 167.61"
 Z="147"
 Element="7"
 NumHydrogens="0"
 Charge="1"
 NeedsClean="yes"
 AS="N"
><t
 p="380.02 169.93"
 BoundingBox="380.02 164.98 384.37 169.93"
 LabelJustification="Left"
><s font="3" size="5.95" color="0" face="96">N</s></t></n><n
 id="22"
 p="391.66 162.40"
 Z="149"
 AS="N"
/><n
 id="24"
 p="400.90 167.99"
 Z="151"
 AS="N"
/><n
 id="26"
 p="410.96 164.07"
 Z="153"
 AS="N"
/><n
 id="28"
 p="418.20 172.09"
 Z="155"
 Element="8"
 NumHydrogens="0"
 Charge="-1"
 NeedsClean="yes"
 AS="N"
><t
 p="415.87 174.41"
 BoundingBox="415.87 169.34 420.54 174.46"
 LabelJustification="Left"
 LabelAlignment="Left"
><s font="3" size="5.95" color="0" face="96">O</s></t></n><n
 id="30"
 p="335.78 150.47"
 Z="157"
 Element="8"
 NumHydrogens="0"
 NeedsClean="yes"
 AS="N"
><t
 p="333.45 152.79"
 BoundingBox="333.45 147.72 338.12 152.84"
 LabelJustification="Left"
><s font="3" size="5.95" color="0" face="96">O</s></t></n><n
 id="33"
 p="376.61 176.85"
 Z="159"
 AS="N"
/><n
 id="35"
 p="387.41 177.07"
 Z="161"
 AS="N"
/><n
 id="37"
 p="414.28 153.80"
 Z="163"
 Element="8"
 NumHydrogens="0"
 NeedsClean="yes"
 AS="N"
><t
 p="411.95 156.12"
 BoundingBox="411.95 151.05 416.62 156.17"
 LabelJustification="Left"
><s font="3" size="5.95" color="0" face="96">O</s></t></n><n
 id="55"
 p="318.62 158.68"
 Z="165"
 AS="N"
/><n
 id="57"
 p="324.21 149.44"
 Z="167"
 AS="N"
/><n
 id="59"
 p="320.51 175.71"
 Z="169"
 AS="N"
/><b
 id="11"
 Z="138"
 B="8"
 E="10"
 BS="N"
/><b
 id="13"
 Z="140"
 B="10"
 E="12"
 BS="N"
/><b
 id="15"
 Z="142"
 B="12"
 E="14"
 BS="N"
/><b
 id="17"
 Z="144"
 B="14"
 E="16"
 BS="N"
/><b
 id="19"
 Z="146"
 B="16"
 E="18"
 BS="N"
/><b
 id="21"
 Z="148"
 B="18"
 E="20"
 BS="N"
/><b
 id="23"
 Z="150"
 B="20"
 E="22"
 BS="N"
/><b
 id="25"
 Z="152"
 B="22"
 E="24"
 BS="N"
/><b
 id="27"
 Z="154"
 B="24"
 E="26"
 BS="N"
/><b
 id="29"
 Z="156"
 B="26"
 E="28"
 BS="N"
/><b
 id="31"
 Z="158"
 B="10"
 E="30"
 Order="2"
 BS="N"
/><b
 id="34"
 Z="160"
 B="20"
 E="33"
 BS="N"
/><b
 id="36"
 Z="162"
 B="20"
 E="35"
 BS="N"
/><b
 id="38"
 Z="164"
 B="26"
 E="37"
 Order="2"
 BS="N"
/><b
 id="56"
 Z="166"
 B="8"
 E="55"
 BS="N"
/><b
 id="58"
 Z="168"
 B="55"
 E="57"
 BS="N"
/><b
 id="60"
 Z="170"
 B="8"
 E="59"
 BS="N"
/><graphic
 id="113217"
 BoundingBox="382.20 162.08 377.58 162.08"
 Z="174"
 GraphicType="Symbol"
 SymbolType="Plus"
><represent attribute="Charge" object="20"/></graphic><graphic
 id="113218"
 BoundingBox="422.12 168.18 417.51 168.18"
 Z="175"
 GraphicType="Symbol"
 SymbolType="Minus"
><represent attribute="Charge" object="28"/></graphic></fragment><fragment
 id="68"
 BoundingBox="564.60 145.98 675.60 174.13"
 Z="177"
><n
 id="69"
 p="575.40 164.73"
 Z="176"
 AS="N"
/><n
 id="70"
 p="584.86 159.52"
 Z="178"
 AS="N"
/><n
 id="71"
 p="594.10 165.11"
 Z="180"
 Element="8"
 NumHydrogens="0"
 NeedsClean="yes"
 AS="N"
><t
 p="591.77 167.43"
 BoundingBox="591.77 162.36 596.44 167.48"
 LabelJustification="Left"
 LabelAlignment="Below"
><s font="3" size="5.95" color="0" face="96">O</s></t></n><n
 id="72"
 p="603.56 159.90"
 Z="182"
 AS="N"
/><n
 id="73"
 p="612.80 165.49"
 Z="184"
 AS="N"
/><n
 id="80"
 p="585.08 148.73"
 Z="186"
 Element="8"
 NumHydrogens="0"
 NeedsClean="yes"
 AS="N"
><t
 p="582.75 151.05"
 BoundingBox="582.75 145.98 587.42 151.10"
 LabelJustification="Left"
><s font="3" size="5.95" color="0" face="96">O</s></t></n><n
 id="84"
 p="567.92 156.94"
 Z="188"
 AS="N"
/><n
 id="85"
 p="573.51 147.70"
 Z="190"
 AS="N"
/><n
 id="86"
 p="569.81 173.97"
 Z="192"
 AS="N"
/><n
 id="112"
 p="622.15 160.09"
 Z="197"
 Element="7"
 NumHydrogens="0"
 Charge="1"
 NeedsClean="yes"
 AS="N"
><t
 p="619.97 162.41"
 BoundingBox="619.97 157.46 624.32 162.41"
 LabelJustification="Left"
><s font="3" size="5.95" color="0" face="96">N</s></t></n><n
 id="114"
 p="631.50 165.49"
 Z="199"
 AS="N"
/><n
 id="116"
 p="640.85 160.09"
 Z="201"
 AS="N"
/><n
 id="118"
 p="650.21 165.49"
 Z="203"
 AS="N"
/><n
 id="120"
 p="659.56 160.09"
 Z="205"
 Element="16"
 NumHydrogens="0"
 NeedsClean="yes"
 AS="N"
><t
 p="657.56 162.41"
 BoundingBox="657.56 157.34 661.56 162.46"
 LabelJustification="Left"
 LabelAlignment="Left"
><s font="3" size="5.95" color="0" face="96">S</s></t></n><n
 id="122"
 p="670.36 160.09"
 Z="207"
 Element="8"
 NumHydrogens="0"
 Charge="-1"
 NeedsClean="yes"
 AS="N"
><t
 p="668.03 162.41"
 BoundingBox="668.03 157.34 672.70 162.46"
 LabelJustification="Left"
 LabelAlignment="Left"
><s font="3" size="5.95" color="0" face="96">O</s></t></n><n
 id="124"
 p="616.75 150.74"
 Z="209"
 AS="N"
/><n
 id="126"
 p="627.55 150.74"
 Z="211"
 AS="N"
/><n
 id="128"
 p="659.56 149.29"
 Z="213"
 Element="8"
 NumHydrogens="0"
 NeedsClean="yes"
 AS="N"
><t
 p="657.23 151.61"
 BoundingBox="657.23 146.54 661.90 151.66"
 LabelJustification="Left"
><s font="3" size="5.95" color="0" face="96">O</s></t></n><n
 id="130"
 p="659.56 170.89"
 Z="215"
 Element="8"
 NumHydrogens="0"
 NeedsClean="yes"
 AS="N"
><t
 p="657.23 173.21"
 BoundingBox="657.23 168.14 661.90 173.26"
 LabelJustification="Left"
><s font="3" size="5.95" color="0" face="96">O</s></t></n><n
 id="132"
 p="564.60 164.73"
 Z="217"
 AS="N"
/><b
 id="87"
 Z="179"
 B="69"
 E="70"
 BS="N"
/><b
 id="88"
 Z="181"
 B="70"
 E="71"
 BS="N"
/><b
 id="89"
 Z="183"
 B="71"
 E="72"
 BS="N"
/><b
 id="90"
 Z="185"
 B="72"
 E="73"
 BS="N"
/><b
 id="97"
 Z="187"
 B="70"
 E="80"
 Order="2"
 BS="N"
/><b
 id="101"
 Z="189"
 B="69"
 E="84"
 BS="N"
/><b
 id="102"
 Z="191"
 B="84"
 E="85"
 BS="N"
/><b
 id="103"
 Z="193"
 B="69"
 E="86"
 BS="N"
/><b
 id="113"
 Z="198"
 B="73"
 E="112"
 BS="N"
/><b
 id="115"
 Z="200"
 B="112"
 E="114"
 BS="N"
/><b
 id="117"
 Z="202"
 B="114"
 E="116"
 BS="N"
/><b
 id="119"
 Z="204"
 B="116"
 E="118"
 BS="N"
/><b
 id="121"
 Z="206"
 B="118"
 E="120"
 BS="N"
/><b
 id="123"
 Z="208"
 B="120"
 E="122"
 BS="N"
/><b
 id="125"
 Z="210"
 B="112"
 E="124"
 BS="N"
/><b
 id="127"
 Z="212"
 B="112"
 E="126"
 BS="N"
/><b
 id="129"
 Z="214"
 B="120"
 E="128"
 Order="2"
 BS="N"
/><b
 id="131"
 Z="216"
 B="120"
 E="130"
 Order="2"
 BS="N"
/><b
 id="133"
 Z="218"
 B="69"
 E="132"
 BS="N"
/><graphic
 id="113263"
 BoundingBox="622.15 165.62 617.53 165.62"
 Z="262"
 GraphicType="Symbol"
 SymbolType="Plus"
><represent attribute="Charge" object="112"/></graphic><graphic
 id="113264"
 BoundingBox="674.28 156.18 669.67 156.18"
 Z="263"
 GraphicType="Symbol"
 SymbolType="Minus"
><represent attribute="Charge" object="122"/></graphic></fragment><fragment
 id="137"
 BoundingBox="618.85 180.77 726.93 208.57"
 Z="220"
><n
 id="113265"
 p="716.13 190.17"
 Z="219"
 AS="N"
/><n
 id="139"
 p="706.68 195.40"
 Z="221"
 AS="N"
/><n
 id="140"
 p="697.43 189.83"
 Z="223"
 Element="8"
 NumHydrogens="0"
 NeedsClean="yes"
 AS="N"
><t
 p="695.10 192.15"
 BoundingBox="695.10 187.08 699.77 192.20"
 LabelJustification="Left"
 LabelAlignment="Below"
><s font="3" size="5.95" color="0" face="96">O</s></t></n><n
 id="141"
 p="687.98 195.06"
 Z="225"
 AS="N"
/><n
 id="142"
 p="678.73 189.48"
 Z="227"
 AS="N"
/><n
 id="143"
 p="706.48 206.20"
 Z="229"
 Element="8"
 NumHydrogens="0"
 NeedsClean="yes"
 AS="N"
><t
 p="704.15 208.52"
 BoundingBox="704.15 203.45 708.82 208.57"
 LabelJustification="Left"
><s font="3" size="5.95" color="0" face="96">O</s></t></n><n
 id="144"
 p="723.63 197.95"
 Z="231"
 AS="N"
/><n
 id="113266"
 p="718.06 207.20"
 Z="233"
 AS="N"
/><n
 id="146"
 p="721.70 180.92"
 Z="235"
 AS="N"
/><n
 id="147"
 p="669.39 194.90"
 Z="240"
 Element="7"
 NumHydrogens="0"
 Charge="1"
 NeedsClean="yes"
 AS="N"
><t
 p="667.21 197.22"
 BoundingBox="667.21 192.27 671.56 197.22"
 LabelJustification="Left"
><s font="3" size="5.95" color="0" face="96">N</s></t></n><n
 id="148"
 p="660.03 189.52"
 Z="242"
 AS="N"
/><n
 id="149"
 p="650.68 194.94"
 Z="244"
 AS="N"
/><n
 id="150"
 p="641.32 189.56"
 Z="246"
 AS="N"
/><n
 id="151"
 p="631.98 194.98"
 Z="248"
 Element="16"
 NumHydrogens="0"
 NeedsClean="yes"
 AS="N"
><t
 p="629.98 197.30"
 BoundingBox="629.98 192.23 633.98 197.35"
 LabelJustification="Left"
 LabelAlignment="Right"
><s font="3" size="5.95" color="0" face="96">S</s></t></n><n
 id="113267"
 p="621.18 195"
 Z="250"
 Element="8"
 NumHydrogens="0"
 Charge="-1"
 NeedsClean="yes"
 AS="N"
><t
 p="618.85 197.32"
 BoundingBox="618.85 192.25 623.52 197.38"
 LabelJustification="Left"
 LabelAlignment="Right"
><s font="3" size="5.95" color="0" face="96">O</s></t></n><n
 id="113268"
 p="674.81 204.24"
 Z="252"
 AS="N"
/><n
 id="113269"
 p="664.01 204.27"
 Z="254"
 AS="N"
/><n
 id="113270"
 p="632 205.77"
 Z="256"
 Element="8"
 NumHydrogens="0"
 NeedsClean="yes"
 AS="N"
><t
 p="629.67 208.09"
 BoundingBox="629.67 203.02 634.34 208.14"
 LabelJustification="Left"
><s font="3" size="5.95" color="0" face="96">O</s></t></n><n
 id="156"
 p="631.96 184.18"
 Z="258"
 Element="8"
 NumHydrogens="0"
 NeedsClean="yes"
 AS="N"
><t
 p="629.63 186.50"
 BoundingBox="629.63 181.43 634.30 186.55"
 LabelJustification="Left"
><s font="3" size="5.95" color="0" face="96">O</s></t></n><n
 id="157"
 p="726.93 190.15"
 Z="260"
 AS="N"
/><b
 id="158"
 Z="222"
 B="113265"
 E="139"
 BS="N"
/><b
 id="159"
 Z="224"
 B="139"
 E="140"
 BS="N"
/><b
 id="160"
 Z="226"
 B="140"
 E="141"
 BS="N"
/><b
 id="161"
 Z="228"
 B="141"
 E="142"
 BS="N"
/><b
 id="113271"
 Z="230"
 B="139"
 E="143"
 Order="2"
 BS="N"
/><b
 id="113272"
 Z="232"
 B="113265"
 E="144"
 BS="N"
/><b
 id="164"
 Z="234"
 B="144"
 E="113266"
 BS="N"
/><b
 id="165"
 Z="236"
 B="113265"
 E="146"
 BS="N"
/><b
 id="166"
 Z="241"
 B="142"
 E="147"
 BS="N"
/><b
 id="167"
 Z="243"
 B="147"
 E="148"
 BS="N"
/><b
 id="168"
 Z="245"
 B="148"
 E="149"
 BS="N"
/><b
 id="169"
 Z="247"
 B="149"
 E="150"
 BS="N"
/><b
 id="170"
 Z="249"
 B="150"
 E="151"
 BS="N"
/><b
 id="171"
 Z="251"
 B="151"
 E="113267"
 BS="N"
/><b
 id="172"
 Z="253"
 B="147"
 E="113268"
 BS="N"
/><b
 id="173"
 Z="255"
 B="147"
 E="113269"
 BS="N"
/><b
 id="174"
 Z="257"
 B="151"
 E="113270"
 Order="2"
 BS="N"
/><b
 id="175"
 Z="259"
 B="151"
 E="156"
 Order="2"
 BS="N"
/><b
 id="176"
 Z="261"
 B="113265"
 E="157"
 BS="N"
/><graphic
 id="113273"
 BoundingBox="621.19 189.47 616.57 189.47"
 Z="264"
 GraphicType="Symbol"
 SymbolType="Minus"
><represent attribute="Charge" object="113267"/></graphic><graphic
 id="113274"
 BoundingBox="669.39 189.37 664.77 189.37"
 Z="265"
 GraphicType="Symbol"
 SymbolType="Plus"
><represent attribute="Charge" object="147"/></graphic></fragment><fragment
 id="113284"
 BoundingBox="631.21 119.91 642.57 126.81"
 Z="268"
><n
 id="113283"
 p="632.89 122.94"
 Z="267"
 Warning="An atom in this label has an invalid valence."
 NodeType="Unspecified"
 NeedsClean="yes"
 AS="N"
><t
 p="631.21 125.26"
 BoundingBox="631.21 119.91 642.57 126.81"
 LabelJustification="Left"
 LabelLineHeight="auto"
 LineHeight="auto"
 LabelAlignment="Left"
><s font="3" size="5.95" color="0" face="96">pSB</s></t></n></fragment><t
 id="65"
 p="329.75 152.90"
 BoundingBox="324.40 149.37 331.42 152.95"
 Z="173"
 Warning="ChemDraw can&apos;t interpret this label."
 RotationAngle="17825792"
 LineHeight="auto"
><s font="3" size="5.95" color="0" face="96">n</s></t><t
 id="106"
 p="578.61 151.16"
 BoundingBox="573.26 147.63 580.28 151.21"
 Z="196"
 Warning="ChemDraw can&apos;t interpret this label."
 RotationAngle="17825792"
 LineHeight="auto"
><s font="3" size="5.95" color="0" face="96">n</s></t><t
 id="179"
 p="711.85 204.62"
 BoundingBox="710.24 204.59 717.20 208.06"
 Z="239"
 Warning="ChemDraw can&apos;t interpret this label."
 RotationAngle="5963776"
 LineHeight="auto"
><s font="3" size="5.95" color="0" face="96">n</s></t><t
 id="113275"
 p="358.37 123.43"
 BoundingBox="358.37 118.08 370.07 124.98"
 Z="266"
 Warning="ChemDraw can&apos;t interpret this label."
 CaptionJustification="Full"
 Justification="Full"
 LineHeight="auto"
><s font="3" size="5.95" color="0" face="96">pCB</s></t><graphic
 id="63"
 BoundingBox="325.54 171.70 315.96 171.50"
 Z="171"
 GraphicType="Bracket"
 BracketType="Round"
 LipSize="60"
/><graphic
 id="64"
 BoundingBox="316.35 153.63 325.93 153.82"
 Z="172"
 GraphicType="Bracket"
 BracketType="Round"
 LipSize="60"
/><graphic
 id="107"
 BoundingBox="574.84 169.96 565.26 169.76"
 Z="194"
 GraphicType="Bracket"
 BracketType="Round"
 LipSize="60"
/><graphic
 id="108"
 BoundingBox="565.65 151.89 575.23 152.08"
 Z="195"
 GraphicType="Bracket"
 BracketType="Round"
 LipSize="60"
/><graphic
 id="180"
 BoundingBox="714.50 184.94 724.08 185.12"
 Z="237"
 GraphicType="Bracket"
 BracketType="Round"
 LipSize="60"
/><graphic
 id="181"
 BoundingBox="723.73 203 714.15 202.82"
 Z="238"
 GraphicType="Bracket"
 BracketType="Round"
 LipSize="60"
/><bracketedgroup
 id="113291"
 BracketedObjectIDs="8 10 12 14 16 18 20 22 24 26 28 30 33 35 37 55"
><bracketattachment
 id="113292"
 GraphicID="64"
><crossingbond
 id="113293"
 BondID="58"
 InnerAtomID="55"
/></bracketattachment><bracketattachment
 id="113294"
 GraphicID="63"
><crossingbond
 id="113295"
 BondID="60"
 InnerAtomID="8"
/></bracketattachment></bracketedgroup><bracketedgroup
 id="113296"
 BracketedObjectIDs="139 140 141 142 143 144 147 148 149 150 151 156 157 113265 113267 113268 113269 113270"
><bracketattachment
 id="113297"
 GraphicID="180"
><crossingbond
 id="113298"
 BondID="165"
 InnerAtomID="113265"
/></bracketattachment><bracketattachment
 id="113299"
 GraphicID="181"
><crossingbond
 id="113300"
 BondID="164"
 InnerAtomID="144"
/></bracketattachment></bracketedgroup><bracketedgroup
 id="113301"
 BracketedObjectIDs="69 70 71 72 73 80 84 112 114 116 118 120 122 124 126 128 130 132"
><bracketattachment
 id="113302"
 GraphicID="107"
><crossingbond
 id="113303"
 BondID="103"
 InnerAtomID="69"
/></bracketattachment><bracketattachment
 id="113304"
 GraphicID="108"
><crossingbond
 id="113305"
 BondID="102"
 InnerAtomID="84"
/></bracketattachment></bracketedgroup></page></CDXML>
