# Supplementary material for: Microgel reinforced zwitterionic hydrogel coating for blood-contacting biomedical devices
Source: Nat Commun. 2022 Sep 12;13:5339. doi: 10.1038/s41467-022-33081-7 (PMC9468150; doi:10.1038/s41467-022-33081-7)
Supplement: Supplementary file 4 — Source Data [file 41467_2022_33081_MOESM4_ESM.xlsx]

## Sheet: Fig. 2
Fig. 2a						Fig. 2b						Fig. 2d						Fig. 2f
	pCBM/pSB		pSB				Compressiver stress (MPa)						Tensile stress (MPa)						Equilibrium swelling ratios (%)
	strain (%)	stress (MPa)	strain (%)	stress (MPa)			pSB	pCBM10/pSB	pCBM20/pSB	pCBM30/pSB			pSB	pCBM10/pSB	pCBM20/pSB	pCBM30/pSB			pSB	pCBM10/pSB	pCBM20/pSB	pCBM30/pSB
	0	0	0	0			0.17029	0.73723	0.92338	1.35608			0.10529	0.14641	0.29276	0.23859			332.945	114.691	117.778	117.778
	0.06457	0.000881	0.05222	0.000809			0.22713	0.92121	0.87754	1.11437			0.1077	0.14102	0.32851	0.24512			345.41	123.243	116.942	116.942
	0.12915	0.000881	0.10445	0.000809			0.23563	0.66483	1.10938	1.20108			0.08514	0.17604	0.35641	0.19551			311.391	129.368	110.434	110.434
	0.18081	0.000916	0.15667	0.000809			0.28097	0.59281	1.07435	1.26002			0.08972	0.14824	0.29433	0.24478			336.826	122.863	124.358	124.358
	0.23247	0.000934	0.2089	0.000809		AVERAGE	0.21101	0.72902	1.0357	1.23289		AVERAGE	0.09696	0.15293	0.318	0.231		AVERAGE	331.643	122.541	117.378	113.7
	0.28413	0.000969	0.26112	0.000809		STDEV	0.03553	0.14104	0.11299	0.10161		STDEV	0.01121	0.01571	0.03046	0.02385		STDEV	14.4714	6.02316	5.6948	4.46497
	0.32287	0.000969	0.31335	0.000825
	0.36162	0.000969	0.36557	0.000856
	0.41328	0.000987	0.4178	0.000856		Fig. 2c						Fig. 2e				Fig. 2g
	0.45202	0.00106	0.47002	0.000856			pCBM/pSB		pSB
	0.49077	0.00111	0.52225	0.000856			strain (%)	stress (MPa)	strain (%)	stress (MPa)			strain (%)	stress (MPa)				Tensile stress (MPa)	Compressive stress (MPa)
	0.54243	0.00111	0.57447	0.000856			0	0	0	0			0	0			p(TR-SB)	0.014	1.1
	0.58117	0.00111	0.6267	0.000856			0.031	0	0.089	0.008			0.014	0			p(TR-CB)	0.01	1
	0.61991	0.00111	0.67892	0.000888			0.385	0	0.695	0.0045			0.386	0			pSBMA	0.05	0.08
	0.67157	0.00111	0.73115	0.000888			0.035	0	0.878	0			0.471	0			pSBVI	0.065	0.28
	0.71032	0.00111	0.78337	0.000904			0.162	0	0	0			0.571	0.000934			pDVPAPS	0.095
	0.76198	0.0012	0.8356	0.000983			0.288	0.00102	0	0			0.671	0.000969			pMPC	0.123
	0.80072	0.00127	0.88782	0.000983			0.419	0.00102	0	0			0.757	0.00102			pVBIPS	0.24
	0.83947	0.0013	0.94005	0.000983			0.546	0.00137	0	0			0.857	0.00111			pCBM/pSB	0.42	4.7
	0.89113	0.0013	0.99227	0.000983			0.677	0.00222	0	0			0.957	0.00111
	0.92987	0.0013	1.0445	0.000983			0.804	0.00137	0	0			1.043	0.00115
	0.96862	0.0013	1.09672	0.000983			0.931	0.00188	0	0			1.143	0.0012
	1.02028	0.00134	1.14895	0.000983			1.062	0.00291	0.189	0			1.243	0.0013
	1.05902	0.00143	1.20117	0.000983			1.188	0.00205	0	0			1.343	0.00132
	1.09777	0.00143	1.25339	0.000983			1.315	0.00205	0	0			1.429	0.00134
	1.14943	0.00143	1.31606	0.00106			1.446	0.00256	0.094	0			1.529	0.00145
	1.18817	0.0015	1.36829	0.00108			1.573	0.00256	0.328	0			1.629	0.0015
	1.22691	0.0015	1.42051	0.00108			1.704	0.00308	0.606	0			1.714	0.0015
	1.27857	0.00153	1.47274	0.00113			1.831	0.00359	0.884	0			1.814	0.0015
	1.31732	0.00153	1.52496	0.00125			1.958	0.00359	0	0			1.957	0.00153
	1.36898	0.00153	1.57719	0.00125			2.088	0.0041	0.278	0			2.057	0.00153
	1.40772	0.00153	1.62941	0.00125			2.215	0.00445	0.556	0			2.143	0.00153
	1.44647	0.00153	1.68164	0.00125			2.346	0.00462	0	0			2.243	0.00153
	1.49813	0.00157	1.73386	0.00125			2.473	0.00462	0	0			2.343	0.00155
	1.53687	0.00164	1.78609	0.00125			2.6	0.00478	0	0			2.443	0.00166
	1.57562	0.00169	1.83831	0.00125			2.731	0.00495	0	0			2.529	0.00166
	1.62728	0.00169	1.89054	0.00125			2.858	0.00428	0	0			2.629	0.00166
	1.66602	0.00169	1.94276	0.00125			2.985	0.00495	0.183	0			2.729	0.00169
	1.70477	0.00169	1.99499	0.00125			3.115	0.00582	0	0			2.814	0.00171
	1.75643	0.00169	2.04721	0.00125			3.242	0.00582	0	0			2.914	0.00173
	1.79517	0.00183	2.09944	0.00125			3.373	0.00598	0	0			3.014	0.00175
	1.83391	0.00183	2.15166	0.00125			3.5	0.00632	0	0			3.1	0.00175
	1.88557	0.00183	2.20389	0.00125			3.627	0.00632	0.183	0.003			3.243	0.00189
	1.92432	0.00187	2.25611	0.00127			3.758	0.00667	0.417	0.0035			3.343	0.00189
	1.97598	0.00187	2.30834	0.00129			3.885	0.00718	0.6	0			3.443	0.00189
	2.01472	0.00192	2.36056	0.00129			4.015	0.00718	0.789	0			3.543	0.0019
	2.05347	0.00192	2.41278	0.00129			4.142	0.00752	0	0			3.629	0.00201
	2.10513	0.00192	2.46501	0.00129			4.269	0.00752	0	0			3.729	0.0021
	2.14387	0.00192	2.51723	0.00129			4.4	0.00752	0.139	0.003			3.829	0.00212
	2.20845	0.00197	2.56946	0.00129			4.527	0.00803	0.417	0			3.914	0.00213
	2.27302	0.00212	2.62168	0.00133			4.654	0.00855	0.695	0.0035			4.014	0.00217
	2.3376	0.00217	2.67391	0.00138			4.785	0.00855	0.973	0			4.114	0.00227
	2.40217	0.00217	2.72613	0.00138			4.912	0.00889	1.251	0			4.2	0.00229
	2.46674	0.00217	2.7888	0.00138			5.042	0.00923	1.529	0			4.3	0.00229
	2.53132	0.00222	2.84103	0.00141			5.169	0.00923	1.807	0.0035			4.4	0.00229
	2.59589	0.00226	2.89325	0.00141			5.296	0.00906	2.084	0			4.543	0.00233
	2.64755	0.00231	2.94548	0.00144			5.427	0.00923	2.368	0			4.643	0.00236
	2.69921	0.00231	2.9977	0.00144			5.554	0.0094	2.646	0.004			4.729	0.00243
	2.73796	0.00231	3.04993	0.00144			5.685	0.00957	2.924	0			4.829	0.00252
	2.78962	0.00233	3.09171	0.00144			5.812	0.01008	0	0			4.929	0.00257
	2.82836	0.00236	3.13349	0.00144			5.938	0.01025	0.05	0			5.014	0.00268
	2.86711	0.00236	3.17527	0.00144			6.069	0.01025	0.328	0.004			5.114	0.00277
	2.91877	0.00236	3.22749	0.00144			6.196	0.0106	0.606	0.004			5.214	0.0028
	2.95751	0.00245	3.26927	0.00144			6.323	0.01077	0.884	0			5.3	0.0028
	3.02208	0.00259	3.30061	0.00144			6.454	0.01043	0.044	0			5.4	0.00286
	3.08666	0.00264	3.33194	0.00144			6.581	0.01145	0.322	0.004			5.5	0.00289
	3.15123	0.00266	3.37372	0.00144			6.712	0.01162	0.6	0.0045			5.586	0.00289
	3.21581	0.00266	3.40506	0.00144			6.838	0.01077	0.878	0.0055			5.686	0.00289
	3.28038	0.0027	3.44684	0.00144			6.965	0.01145	1.156	0			5.786	0.003
	3.34496	0.0027	3.49906	0.00144			7.096	0.01214	1.345	0			5.886	0.0031
	3.40953	0.00275	3.55128	0.00148			7.223	0.01214	1.529	0.0035			5.971	0.00317
	3.47411	0.00286	3.59306	0.00148			7.35	0.01248	1.718	0.006			6.071	0.00323
	3.53868	0.00298	3.6244	0.00148			7.481	0.01248	1.901	0.0075			6.171	0.00324
	3.60325	0.00301	3.65573	0.00148			7.608	0.01179	2.084	0.005			6.257	0.00331
	3.66783	0.00301	3.69751	0.00148			7.738	0.01265	0	0			6.357	0.00338
	3.7324	0.00301	3.72885	0.00155			7.865	0.01282	0	0			6.457	0.00342
	3.79698	0.00301	3.77063	0.00159			7.992	0.01282	0.189	0.004			6.543	0.00342
	3.86155	0.00301	3.80196	0.00159			8.123	0.01351	0.372	0.004			6.643	0.00342
	3.92613	0.00307	3.8333	0.00159			8.25	0.01368	0.556	0.005			6.743	0.0036
	4.00362	0.00312	3.87508	0.0016			8.381	0.01368	0.745	0.0065			6.829	0.00368
	4.06819	0.00314	3.90641	0.0016			8.669	0.01436	0.928	0			6.929	0.0037
	4.13277	0.00314	3.93775	0.00162			8.827	0.01351	1.112	0			7.029	0.00379
	4.18442	0.00314	3.97953	0.00163			9.019	0.0147	1.301	0			7.129	0.00382
	4.249	0.00319	4.01086	0.00163			9.15	0.0147	1.484	0			7.214	0.00382
	4.31357	0.0033	4.0422	0.00163			9.312	0.01522	0.139	0.004			7.314	0.00391
	4.37815	0.0034	4.08398	0.00163			9.469	0.01572	0.322	0.0065			7.414	0.004
	4.44272	0.0034	4.11531	0.00163			9.662	0.01572	0.506	0.0045			7.5	0.004
	4.48147	0.0034	4.14665	0.00163			9.854	0.01607	0.695	0.0045			7.6	0.00402
	4.54604	0.0034	4.18843	0.00163			10.05	0.01607	0.878	0.0045			7.7	0.00411
	4.61062	0.0034	4.21976	0.00163			10.242	0.01675	1.067	0.0045			7.786	0.00412
	4.67519	0.00342	4.26154	0.00163			10.435	0.01709	1.345	0.007			7.886	0.00425
	4.73976	0.00351	4.29288	0.00163			10.627	0.01761	1.623	0.008			7.986	0.00425
	4.81725	0.00356	4.32421	0.00163			10.819	0.01675	1.901	0			8.086	0.00425
	4.88183	0.00358	4.36599	0.00163			11.012	0.01795	2.179	0.003			8.171	0.00435
	4.9464	0.00358	4.39733	0.00167			11.138	0.01795	2.457	0.0055			8.271	0.00444
	4.98515	0.00358	4.42866	0.00168			11.331	0.0188	2.735	0.0075			8.414	0.00458
	5.02389	0.00358	4.47044	0.0017			11.462	0.01898	3.013	0.003			8.671	0.00485
	5.07555	0.0036	4.50178	0.0017			11.654	0.01898	3.291	0.0035			8.771	0.00485
	5.1143	0.00368	4.53311	0.0017			11.781	0.01915	3.569	0.0035			8.871	0.00492
	5.15304	0.0037	4.57489	0.0017			11.973	0.01915	3.847	0.0065			8.971	0.00501
	5.2047	0.0037	4.62712	0.0017			12.165	0.01966	4.125	0.0035			9.057	0.00506
	5.24345	0.0037	4.65845	0.00173			12.358	0.01966	4.402	0.0035			9.157	0.00509
	5.28219	0.00375	4.71067	0.00173			12.554	0.02017	4.686	0.0045			9.257	0.00515
	5.33385	0.00375	4.75245	0.00176			12.746	0.02017	4.964	0.008			9.343	0.00515
	5.37259	0.00381	4.78379	0.00178			12.938	0.0212	5.242	0.0055			9.443	0.00523
	5.42425	0.00381	4.81512	0.00178			13.131	0.0212	5.52	0.0065			9.543	0.00534
	5.463	0.00384	4.8569	0.00178			13.323	0.02154	5.798	0.0035			9.629	0.00539
	5.50174	0.00397	4.96135	0.00181			13.515	0.02154	6.076	0.0065			9.729	0.00552
	5.5534	0.00405	4.99269	0.00181			13.708	0.02256	6.354	0.0055			9.829	0.00559
	5.59215	0.00407	5.02402	0.00181			13.9	0.02274	6.587	0.0055			9.914	0.0056
	5.63089	0.00407	5.0658	0.00181			14.092	0.02239	6.77	0.0055			10.014	0.00566
	5.68255	0.00407	5.09714	0.00181			14.285	0.02274	6.954	0.0035			10.114	0.00571
	5.7213	0.00407	5.13892	0.00184			14.477	0.02342	7.143	0.0045			10.214	0.00576
	5.78587	0.00409	5.17025	0.00184			14.669	0.02376	7.326	0.006			10.3	0.00582
	5.85045	0.00414	5.20159	0.00184			14.862	0.02376	7.515	0.0035			10.4	0.00594
	5.92793	0.00414	5.24337	0.00184			15.058	0.0241	7.699	0.0055			10.5	0.00605
	5.99251	0.00414	5.2747	0.00184			15.25	0.02428	7.882	0.007			10.586	0.0061
	6.05708	0.00423	5.30604	0.00184			15.442	0.02495	8.071	0.0045			10.686	0.00624
	6.12166	0.00435	5.34782	0.00186			15.635	0.02495	8.255	0.003			10.786	0.00629
	6.18623	0.00439	5.37915	0.00187			15.762	0.02513	8.444	0.0055			10.871	0.00629
	6.25081	0.00441	5.41049	0.00187			15.892	0.02513	8.949	0.006			10.971	0.00642
	6.31538	0.00441	5.45227	0.00187			16.019	0.02513	9.138	0.006			11.071	0.00649
	6.36704	0.00456	5.4836	0.00189			16.146	0.02615	9.322	0.0045			11.171	0.00656
	6.43162	0.0046	5.51494	0.00192			16.277	0.02615	9.505	0.0055			11.257	0.00663
	6.48328	0.0046	5.55672	0.00194			16.404	0.02615	9.694	0.0075			11.357	0.0067
	6.52202	0.0046	5.58805	0.00195			16.531	0.02667	9.878	0.0075			11.457	0.00673
	6.56076	0.00462	5.62983	0.00195			16.662	0.02582	10.067	0.009			11.543	0.00679
	6.63825	0.00462	5.66117	0.00195			16.788	0.02632	10.25	0.0065			11.643	0.00693
	6.70283	0.00462	5.6925	0.00198			17.142	0.02632	10.434	0.004			11.743	0.00698
	6.7674	0.00462	5.73428	0.00198			17.269	0.02649	10.623	0.005			11.829	0.00705
	6.83198	0.00467	5.76562	0.00198			17.4	0.02718	10.806	0.005			11.929	0.00712
	6.89655	0.00469	5.79695	0.00198			17.527	0.02735	10.995	0.005			12.029	0.00721
	6.96113	0.00472	5.83873	0.00203			17.658	0.02735	11.178	0.0055			12.114	0.0074
	7.0257	0.00488	5.87006	0.00203			17.785	0.02769	11.362	0.0055			12.214	0.00747
	7.09028	0.00495	5.9014	0.00203			17.912	0.02769	11.551	0.0035			12.314	0.00749
	7.15485	0.00495	5.94318	0.00203			18.042	0.02786	11.734	0.007			12.414	0.00754
	7.27108	0.00504	5.97451	0.00203			18.169	0.02821	11.918	0.0075			12.5	0.00756
	7.30983	0.00504	6.00585	0.00203			18.296	0.02821	12.151	0.005			12.6	0.00777
	7.36149	0.00504	6.04763	0.00213			18.427	0.02821	12.34	0.0075			12.7	0.00797
	7.40023	0.00504	6.07896	0.00216			18.554	0.02957	12.568	0.0075			12.786	0.00798
	7.43898	0.00509	6.12074	0.00216			18.685	0.02957	12.757	0.005			12.886	0.00798
	7.49064	0.00515	6.15208	0.00216			18.812	0.02889	12.941	0.006			12.986	0.00798
	7.52938	0.00515	6.18341	0.00216			18.938	0.02957	13.124	0.0065			13.071	0.00809
	7.58104	0.00515	6.22519	0.00216			19.069	0.02957	13.313	0.0075			13.171	0.00816
	7.61979	0.00516	6.25653	0.00216			19.196	0.02957	13.496	0.01			13.271	0.0083
	7.65853	0.00527	6.28786	0.00216			19.327	0.02957	13.685	0.01			13.371	0.00853
	7.71019	0.00529	6.32964	0.00216			19.454	0.02957	13.869	0.0075			13.457	0.00857
	7.74893	0.00529	6.36098	0.00216			19.581	0.02957	14.052	0.0105			13.557	0.00865
	7.78768	0.00536	6.39231	0.00216			19.712	0.03008	14.241	0.0075			13.657	0.00871
	7.83934	0.00545	6.43409	0.00216			19.838	0.03043	14.425	0.005			13.743	0.00876
	7.87808	0.00545	6.46543	0.00216			19.965	0.03094	14.614	0.008			13.843	0.00879
	7.91683	0.00545	6.49676	0.00216			20.096	0.03111	14.797	0.0085			13.943	0.00883
	7.96849	0.00546	6.53854	0.00216			20.223	0.03128	14.981	0.0085			14.029	0.00894
	8.00723	0.00548	6.56988	0.00216			20.354	0.03128	15.17	0.0085			14.129	0.00902
	8.04598	0.0055	6.61166	0.00216			20.481	0.03128	15.353	0.006			14.229	0.00913
	8.09764	0.00552	6.64299	0.00224			20.608	0.03162	15.536	0.004			14.314	0.00929
	8.13638	0.00555	6.67433	0.00228			20.738	0.03128	15.725	0.006			14.414	0.00934
	8.18804	0.00562	6.71611	0.00228			20.865	0.03162	15.909	0.0075			14.514	0.00943
	8.22679	0.00562	6.74744	0.00228			20.996	0.03214	16.098	0.0085			14.614	0.00955
	8.26553	0.00571	6.77878	0.00228			21.123	0.03214	16.281	0.008			14.7	0.00959
	8.31719	0.00582	6.82056	0.00228			21.25	0.03214	16.465	0.0085			14.8	0.00966
	8.35593	0.00582	6.85189	0.00228			21.381	0.03248	16.654	0.0055			14.9	0.00973
	8.39468	0.00582	6.88323	0.00228			21.508	0.03248	16.837	0			14.986	0.0098
	8.44634	0.00582	6.92501	0.00228			21.635	0.03299	17.254	0.0085			15.086	0.00985
	8.48508	0.00587	6.95634	0.00228			21.765	0.03351	17.443	0.009			15.186	0.00997
	8.52383	0.00587	6.98767	0.00228			21.892	0.03351	17.626	0.0105			15.271	0.01008
	8.57549	0.0059	7.02945	0.00228			22.023	0.03351	17.81	0.008			15.371	0.01015
	8.61423	0.00592	7.06079	0.00238			22.15	0.03368	17.999	0.0055			15.471	0.0102
	8.66589	0.00592	7.10257	0.00243			22.277	0.03385	18.182	0.0075			15.571	0.01035
	8.70464	0.00601	7.1339	0.00243			22.408	0.03385	18.371	0.0085			15.657	0.01045
	8.74338	0.00608	7.16524	0.00243			22.535	0.03453	18.555	0.006			15.757	0.01049
	8.79504	0.00608	7.20702	0.00243			22.665	0.0347	18.738	0.0075			15.857	0.01052
	8.83379	0.00608	7.23835	0.00243			22.792	0.03385	18.927	0.0075			15.943	0.01066
	8.87253	0.00608	7.26969	0.00243			22.919	0.03453	19.111	0.005			16.043	0.01073
	8.92419	0.00608	7.31147	0.00243			23.05	0.03487	19.294	0.0055			16.143	0.01087
	8.96293	0.00608	7.3428	0.00243			23.177	0.03418	19.483	0.006			16.229	0.01098
	9.00168	0.00608	7.37414	0.00243			23.304	0.0347	19.666	0.007			16.329	0.011
	9.05334	0.00608	7.41592	0.00243			23.435	0.03487	19.855	0.0095			16.429	0.01116
	9.09208	0.00608	7.44725	0.00243			23.562	0.03487	20.039	0.0095			16.529	0.01126
	9.13083	0.00615	7.48903	0.00243			23.692	0.03505	20.222	0.0065			16.614	0.01135
	9.18249	0.00624	7.52037	0.00243			23.819	0.03555	20.411	0.007			16.714	0.01144
	9.22123	0.00629	7.5517	0.00243			23.946	0.03572	20.595	0.007			16.929	0.0117
	9.27289	0.00629	7.59348	0.00243			24.077	0.03607	20.784	0.0095			17.029	0.01175
	9.31164	0.00629	7.62482	0.00243			24.204	0.03624	20.967	0.0125			17.114	0.01179
	9.35038	0.00629	7.65615	0.00243			24.335	0.03624	21.151	0.0105			17.214	0.0119
	9.40204	0.00634	7.69793	0.00243			24.462	0.03624	21.34	0.008			17.314	0.01193
	9.44079	0.00636	7.72927	0.00243			24.588	0.03675	21.523	0.0065			17.4	0.01198
	9.47953	0.00638	7.7606	0.00243			24.719	0.03675	21.707	0.0075			17.5	0.0122
	9.53119	0.00642	7.80238	0.00244			24.846	0.03692	21.895	0.008			17.6	0.01235
	9.56993	0.00647	7.83372	0.00246			24.973	0.03778	22.079	0.009			17.7	0.01241
	9.60868	0.00657	7.86505	0.00246			25.104	0.03778	22.268	0.0105			17.786	0.01248
	9.66034	0.00661	7.90683	0.00246			25.423	0.03795	22.451	0.0105			17.886	0.01257
	9.69908	0.00661	7.93817	0.00246			25.554	0.03795	22.635	0.008			17.986	0.01265
	9.73783	0.00661	7.97995	0.00254			25.681	0.03795	22.824	0.0065			18.071	0.01274
	9.78949	0.00663	8.01128	0.00259			25.808	0.03829	23.007	0.007			18.171	0.01279
	9.82823	0.00668	8.04262	0.00259			25.938	0.03829	23.196	0.0085			18.271	0.01292
	9.87989	0.0067	8.0844	0.00259			26.065	0.03863	23.38	0.012			18.357	0.01297
	9.91864	0.0067	8.11573	0.00259			26.196	0.03898	23.563	0.009			18.457	0.01313
	9.95738	0.00673	8.14706	0.00259			26.323	0.03812	23.752	0.0065			18.557	0.01325
	10.009	0.00682	8.18884	0.00259			26.45	0.03898	23.936	0.007			18.643	0.01339
	10.0478	0.00682	8.22018	0.00259			26.581	0.04	24.119	0.007			18.743	0.01348
	10.0865	0.00686	8.25151	0.00259			26.708	0.04	24.308	0.008			18.843	0.01353
	10.1382	0.00686	8.29329	0.00259			26.838	0.03932	24.491	0.0115			18.943	0.01378
	10.1769	0.00686	8.32463	0.00268			26.965	0.04	24.68	0.0115			19.029	0.0139
	10.2157	0.00686	8.35596	0.00268			27.092	0.04	24.864	0.0115			19.129	0.01398
	10.2673	0.00687	8.39774	0.00268			27.223	0.04034	25.047	0.0095			19.229	0.01405
	10.3061	0.00696	8.42908	0.00268			27.35	0.04052	25.514	0.0085			19.314	0.01408
	10.3448	0.007	8.47086	0.00268			27.477	0.04052	25.698	0.0095			19.414	0.01424
	10.3965	0.0071	8.50219	0.00268			27.608	0.04102	25.887	0.007			19.514	0.01431
	10.4352	0.00716	8.53353	0.00268			27.735	0.0412	26.07	0.0085			19.6	0.01431
	10.4869	0.00716	8.57531	0.00276			27.865	0.0412	26.253	0.0095			19.7	0.0144
	10.5256	0.00721	8.60664	0.00278			27.992	0.04154	26.442	0.007			19.8	0.01449
	10.5644	0.00723	8.63798	0.00278			28.119	0.04205	26.626	0.0085			19.9	0.01468
	10.616	0.00726	8.67976	0.00278			28.25	0.04222	26.815	0.0125			19.986	0.01482
	10.6548	0.00728	8.71109	0.00278			28.377	0.0412	26.998	0.0125			20.086	0.01493
	10.6935	0.00735	8.74243	0.00278			28.508	0.04154	27.182	0.0085			20.186	0.01503
	10.7452	0.0074	8.78421	0.00278			28.635	0.04205	27.371	0.0085			20.271	0.01509
	10.7839	0.0074	8.81554	0.00278			28.762	0.04239	27.554	0.0085			20.371	0.01509
	10.8227	0.0074	8.84688	0.00278			28.892	0.04308	27.738	0.0085			20.471	0.01526
	10.8743	0.0074	8.88866	0.00279			29.019	0.04308	27.927	0.0105			20.557	0.01537
	10.9131	0.0074	8.91999	0.00281			29.146	0.04222	28.11	0.011			20.657	0.01546
	10.9647	0.0074	8.96177	0.00284			29.277	0.04274	28.299	0.0115			20.757	0.01553
	11.0293	0.00754	8.99311	0.00284			29.404	0.04342	28.482	0.0115			20.843	0.01565
	11.0939	0.0076	9.02444	0.00286			29.535	0.04342	28.666	0.009			20.943	0.01574
	11.1456	0.00765	9.06622	0.00286			29.662	0.04359	28.855	0.009			21.043	0.01588
	11.2101	0.00768	9.09756	0.00286			29.788	0.04359	29.038	0.01			21.143	0.01598
	11.2747	0.00768	9.12889	0.00286			29.919	0.04359	29.227	0.0105			21.229	0.01605
	11.3393	0.00777	9.17067	0.00286			30.046	0.04376	29.411	0.009			21.329	0.01625
	11.4039	0.00777	9.20201	0.00286			30.177	0.04393	29.594	0.009			21.429	0.01634
	11.4426	0.0079	9.23334	0.00286			30.304	0.04393	29.783	0.01			21.514	0.01641
	11.4942	0.0079	9.27512	0.00289			30.431	0.0453	29.967	0.008			21.614	0.01644
	11.533	0.0079	9.30645	0.00289			30.562	0.04547	30.15	0.009			21.714	0.01662
	11.5717	0.00791	9.34823	0.00289			30.688	0.04547	30.339	0.0125			21.8	0.01679
	11.6363	0.008	9.37957	0.00289			30.815	0.04478	30.523	0.0095			21.9	0.01687
	11.7009	0.00802	9.4109	0.00289			30.946	0.0453	30.712	0.01			22	0.01702
	11.7655	0.00807	9.45268	0.00289			31.073	0.04547	30.895	0.01			22.1	0.01718
	11.83	0.00812	9.48402	0.00289			31.204	0.04564	31.078	0.008			22.186	0.01724
	11.9075	0.00827	9.51535	0.00293			31.331	0.04615	31.267	0.008			22.286	0.01736
	11.9721	0.00827	9.55713	0.00295			31.458	0.04632	31.451	0.008			22.386	0.01743
	12.0367	0.00832	9.58847	0.00295			31.588	0.04649	31.64	0.008			22.471	0.01752
	12.1013	0.00835	9.6198	0.00295			31.715	0.04684	31.823	0.01			22.571	0.01769
	12.1658	0.00841	9.66158	0.00295			31.846	0.04718	32.007	0.0115			22.671	0.01773
	12.2175	0.00841	9.69292	0.00297			31.973	0.04718	32.196	0.0115			22.757	0.01785
	12.2691	0.00841	9.72425	0.00297			32.1	0.04752	32.379	0.0095			22.857	0.01799
	12.3079	0.00841	9.76603	0.00297			32.231	0.04752	32.563	0.0095			22.957	0.01803
	12.3596	0.00841	9.79737	0.00297			32.358	0.04667	32.752	0.01			23.057	0.0181
	12.3983	0.00849	9.83915	0.00297			32.485	0.04752	32.935	0.0105			23.143	0.01813
	12.4499	0.00851	9.87048	0.00301			32.615	0.04769	33.124	0.0105			23.243	0.01835
	12.4887	0.00857	9.90182	0.00306			32.742	0.04769	33.307	0.0085			23.343	0.01854
	12.5274	0.0086	9.9436	0.00306			32.873	0.04821	33.491	0.0065			23.429	0.01872
	12.5791	0.00862	9.97493	0.00306			33	0.04838	33.958	0.0085			23.529	0.01889
	12.6179	0.00864	10.0063	0.00306			33.127	0.04838	34.141	0.0095			23.629	0.01894
	12.6566	0.00864	10.048	0.00306			33.258	0.04889	34.33	0.012			23.714	0.01907
	12.7082	0.00871	10.0794	0.00306			33.385	0.04906	34.558	0.01			23.814	0.01916
	12.747	0.00876	10.1107	0.00306			33.708	0.0494	34.792	0.01			23.914	0.0194
	12.7857	0.00879	10.1525	0.00306			33.835	0.0494	35.069	0.01			24	0.01946
	12.8374	0.00879	10.1838	0.00306			33.962	0.0494	35.347	0.01			24.1	0.01947
	12.8762	0.00883	10.2152	0.00309			34.092	0.04957	35.581	0.0135			24.2	0.01958
	12.9149	0.00883	10.2569	0.00309			34.219	0.04992	35.903	0.009			24.3	0.01972
	12.9665	0.00894	10.2883	0.00314			34.346	0.04992	36.181	0.0105			24.386	0.01979
	13.0053	0.00894	10.3196	0.00314			34.508	0.05043	36.415	0.0085			24.486	0.0199
	13.057	0.00894	10.3614	0.00314			34.7	0.0506	36.693	0.012			24.586	0.01995
	13.0957	0.00899	10.3927	0.00314			34.831	0.0506	36.882	0.009			24.671	0.02006
	13.1344	0.00908	10.4345	0.00314			34.958	0.0506	37.11	0.009			24.771	0.02028
	13.1861	0.00909	10.4658	0.00314			35.15	0.05077	37.387	0.0075			24.871	0.02037
	13.2248	0.00913	10.4972	0.00314			35.342	0.05179	37.665	0.0105			24.957	0.02048
	13.2636	0.00915	10.539	0.00314			35.535	0.05179	37.854	0.0135			25.057	0.0206
	13.3153	0.00916	10.5703	0.00314			35.696	0.05197	38.038	0.0135			25.3	0.02102
	13.354	0.00923	10.6016	0.00319			35.858	0.05197	38.271	0.0135			25.4	0.0212
	13.3927	0.00925	10.6434	0.00319			35.985	0.05248	38.505	0.0085			25.486	0.02132
	13.4444	0.00927	10.6747	0.00327			36.115	0.05265	38.827	0.0075			25.586	0.02136
	13.4832	0.00932	10.7061	0.0033			36.242	0.05197	39.105	0.0105			25.686	0.02152
	13.5219	0.00945	10.7479	0.0033			36.369	0.05197	39.294	0.012			25.771	0.02171
	13.5735	0.00946	10.7792	0.0033			36.5	0.05282	39.477	0.013			25.871	0.02191
	13.6123	0.00946	10.821	0.0033			36.692	0.05282	39.661	0.011			25.971	0.02201
	13.6639	0.00946	10.8523	0.0033			36.885	0.05351	39.85	0.011			26.057	0.02212
	13.7027	0.00948	10.8836	0.0033			37.108	0.05351	40.033	0.011			26.157	0.02235
	13.7414	0.0096	10.9254	0.0033			37.3	0.05368	40.222	0.012			26.257	0.0225
	13.7931	0.00962	10.9568	0.0033			37.492	0.05418	40.45	0.0125			26.357	0.02258
	13.8318	0.00966	10.9881	0.00336			37.623	0.0547	40.639	0.013			26.443	0.02266
	13.8706	0.00969	11.0299	0.00336			37.781	0.05402	40.823	0.013			26.543	0.02273
	13.9223	0.00973	11.0612	0.00336			37.912	0.05402	41.006	0.0095			26.643	0.02287
	13.961	0.00975	11.0925	0.00336			38.038	0.05505	41.24	0.01			26.729	0.02296
	13.9997	0.00978	11.1343	0.00336			38.231	0.05505	41.429	0.011			26.829	0.02314
	14.0514	0.00985	11.1657	0.00336			38.423	0.05538	41.612	0.0135			26.929	0.02326
	14.0901	0.00989	11.197	0.00336			38.615	0.05555	41.795	0.014			27.014	0.02333
	14.1289	0.00989	11.2388	0.00336			38.812	0.05572	42.212	0.0085			27.114	0.02344
	14.1806	0.00989	11.2701	0.00339			39.004	0.05572	42.401	0.009			27.214	0.02351
	14.2193	0.00989	11.3119	0.00341			39.196	0.05607	42.585	0.0115			27.3	0.02377
	14.2709	0.00999	11.3432	0.00341			39.419	0.05641	42.774	0.0145			27.4	0.0239
	14.3097	0.01006	11.3746	0.00344			39.612	0.05641	42.957	0.0155			27.5	0.02404
	14.3484	0.01008	11.4163	0.00344			39.804	0.05675	43.141	0.0125			27.6	0.02416
	14.4001	0.01019	11.4477	0.00344			39.996	0.05726	43.33	0.0125			27.686	0.02421
	14.4389	0.01026	11.479	0.00344			40.127	0.05761	43.513	0.0125			27.786	0.02444
	14.4776	0.01027	11.5208	0.00344			40.285	0.05692	43.747	0.0105			27.886	0.02462
	14.5292	0.01027	11.5521	0.00344			40.446	0.05795	43.98	0.0105			27.971	0.02473
	14.568	0.01027	11.5835	0.00344			40.638	0.05812	44.258	0.0105			28.071	0.02494
	14.6067	0.01027	11.6252	0.00349			40.831	0.0588	44.536	0.0115			28.171	0.02499
	14.6584	0.01038	11.6566	0.00349			41.023	0.05898	44.814	0.0115			28.257	0.02515
	14.6972	0.01042	11.6879	0.00349			41.25	0.05898	45.047	0.0115			28.357	0.02534
	14.7488	0.01043	11.7297	0.00352			41.442	0.05898	45.325	0.014			28.457	0.02547
	14.7875	0.01047	11.761	0.00352			41.635	0.05948	45.648	0.012			28.557	0.02557
	14.8263	0.01054	11.8028	0.00352			41.827	0.05966	45.926	0.01			28.643	0.02575
	14.878	0.01054	11.8341	0.00352			42.212	0.06034	46.159	0.01			28.743	0.02591
	14.9167	0.01061	11.8655	0.00352			42.342	0.06034	46.437	0.013			28.843	0.02599
	14.9554	0.01061	11.9072	0.00352			42.469	0.06068	46.715	0.013			28.929	0.02606
	15.0071	0.01061	11.9386	0.00352			42.596	0.06068	46.993	0.0135			29.029	0.02624
	15.0458	0.01064	11.9699	0.00352			42.727	0.06068	47.271	0.0115			29.129	0.02645
	15.0846	0.0107	12.0117	0.00352			42.854	0.06102	47.549	0.014			29.214	0.02659
	15.1363	0.01073	12.043	0.00362			42.985	0.06102	47.827	0.011			29.314	0.02673
	15.175	0.01073	12.0744	0.00363			43.112	0.06102	48.105	0.0075			29.414	0.02689
	15.2137	0.01082	12.1161	0.00363			43.238	0.06171	48.382	0.01			29.5	0.02698
	15.2654	0.01091	12.1475	0.00363			43.369	0.06188	48.71	0.012			29.6	0.02707
	15.3041	0.01094	12.1788	0.00363			43.496	0.06188	48.988	0.0135			29.7	0.02726
	15.3558	0.011	12.2206	0.00363			43.627	0.06222	49.222	0.014			29.8	0.02744
	15.3946	0.01124	12.2519	0.00363			43.819	0.06256	49.5	0.0115			29.943	0.02763
	15.4333	0.01124	12.2937	0.00363			44.012	0.06308	49.778	0.013			30.029	0.02777
	15.4849	0.01124	12.325	0.00363			44.235	0.06256	50.056	0.013			30.129	0.02791
	15.5237	0.01124	12.3564	0.00366			44.427	0.06342	50.656	0.0125			30.229	0.02811
	15.5624	0.01124	12.3982	0.00366			44.619	0.06359	50.845	0.0135			30.314	0.02827
	15.6916	0.01133	12.4295	0.00366			44.812	0.0641	51.028	0.014			30.414	0.02853
	15.7303	0.01133	12.4608	0.00366			45.004	0.06445	51.217	0.014			30.514	0.02871
	15.7691	0.01133	12.5131	0.00366			45.196	0.06462	51.401	0.012			30.614	0.02881
	15.8337	0.01146	12.5653	0.00373			45.392	0.06513	51.584	0.0125			30.7	0.02897
	15.8982	0.01147	12.5966	0.00376			45.55	0.06513	51.773	0.0105			30.8	0.02903
	15.9628	0.01149	12.628	0.00376			45.712	0.06564	51.957	0.0105			30.9	0.02913
	16.0274	0.01161	12.6697	0.00379			45.838	0.06564	52.14	0.0125			30.986	0.02931
	16.092	0.01167	12.7011	0.00379			46	0.06564	52.424	0.0135			31.086	0.02947
	16.1565	0.01167	12.7324	0.00381			46.127	0.06598	52.702	0.0155			31.186	0.02962
	16.2211	0.01167	12.7742	0.00384			46.288	0.06598	52.979	0.016			31.271	0.02969
	16.2986	0.01174	12.8055	0.00384			46.419	0.06649	53.257	0.014			31.371	0.02994
	16.3632	0.01175	12.8369	0.00384			46.612	0.06598	53.535	0.014			31.471	0.0301
	16.4277	0.01179	12.8786	0.00384			46.804	0.06615	53.813	0.0165			31.557	0.03017
	16.4923	0.01181	12.91	0.00384			46.931	0.06684	54.091	0.0165			31.657	0.03042
	16.5569	0.01197	12.9517	0.00384			47.062	0.06684	54.369	0.015			31.757	0.03059
	16.6215	0.01202	12.9831	0.00384			47.188	0.06701	54.691	0.0155			31.857	0.03073
	16.686	0.01205	13.0144	0.00384			47.315	0.06786	54.975	0.017			31.943	0.03093
	16.7506	0.01205	13.0562	0.00384			47.446	0.06786	55.203	0.0145			32.043	0.03109
	16.8023	0.01205	13.0875	0.00384			47.573	0.06786	55.481	0.0145			32.143	0.03119
	16.8668	0.01214	13.1189	0.00387			47.765	0.06855	55.759	0.012			32.229	0.03135
	16.9314	0.0122	13.1606	0.00395			47.958	0.06838	56.042	0.0145			32.329	0.03158
	16.9702	0.01234	13.192	0.00397			48.15	0.06872	56.365	0.0155			32.429	0.03169
	17.0218	0.01234	13.2233	0.00397			48.281	0.06872	56.643	0.014			32.514	0.0319
	17.0606	0.01234	13.2651	0.00397			48.438	0.06906	56.876	0.0145			32.614	0.03213
	17.1122	0.01239	13.2964	0.00397			48.6	0.06923	57.154	0.012			32.714	0.03225
	17.151	0.01239	13.3278	0.00397			48.727	0.06975	57.432	0.014			32.814	0.03243
	17.1897	0.01239	13.3695	0.00397			48.888	0.07025	57.71	0.014			32.9	0.03257
	17.2414	0.01239	13.4009	0.00401			49.019	0.0694	57.988	0.016			33	0.03271
	17.3059	0.01257	13.4427	0.00401			49.146	0.06975	58.31	0.014			33.1	0.03294
	17.3705	0.01258	13.474	0.00401			49.273	0.07008	58.594	0.014			33.186	0.03308
	17.4222	0.01267	13.5053	0.00401			49.404	0.07025	59.099	0.011			33.286	0.03325
	17.4738	0.01272	13.5993	0.00401			49.531	0.07094	59.427	0.0115			33.386	0.0334
	17.5126	0.01272	13.6411	0.00401			49.662	0.07094	59.705	0.015			33.614	0.03396
	17.5643	0.01274	13.6724	0.00404			49.788	0.07094	59.939	0.015			33.714	0.03421
	17.603	0.01278	13.7142	0.00406			49.95	0.07111	60.217	0.0155			33.814	0.03424
	17.6417	0.01287	13.7456	0.00406			50.108	0.07111	60.539	0.0125			33.914	0.03436
	17.6934	0.0129	13.7769	0.00409			50.462	0.07231	60.817	0.014			34	0.03463
	17.7322	0.01292	13.8187	0.00411			50.592	0.07231	61.051	0.015			34.1	0.03493
	17.7838	0.01301	13.85	0.00411			50.785	0.07214	61.373	0.016			34.2	0.03518
	17.8225	0.01304	13.8813	0.00412			50.977	0.07282	61.651	0.016			34.286	0.03521
	17.8613	0.01311	13.9231	0.00412			51.169	0.07299	61.84	0.016			34.386	0.03523
	17.9129	0.01315	13.9545	0.00412			51.362	0.07299	62.068	0.017			34.486	0.03546
	17.9517	0.01315	13.9858	0.00414			51.554	0.07299	62.301	0.015			34.571	0.0356
	17.9904	0.01315	14.0276	0.00414			51.746	0.07333	62.629	0.0145			34.671	0.03567
	18.0421	0.01315	14.0589	0.00414			51.938	0.07418	62.907	0.0115			34.814	0.03604
	18.0809	0.01315	14.1007	0.00414			52.131	0.07436	63.185	0.0135			34.957	0.03639
	18.1454	0.01331	14.132	0.00414			52.262	0.07436	63.463	0.0155			35.1	0.03666
	18.21	0.01331	14.1634	0.00414			52.388	0.0747	63.696	0.0155			35.243	0.03696
	18.2746	0.01346	14.2051	0.00414			52.581	0.07505	63.974	0.0125			35.386	0.0372
	18.3392	0.0135	14.2365	0.00414			52.773	0.0747	64.297	0.013			35.529	0.03747
	18.4037	0.01357	14.2678	0.00414			52.965	0.07538	64.575	0.013			35.671	0.03778
	18.4683	0.01366	14.3096	0.00419			53.158	0.07487	64.853	0.017			35.814	0.03807
	18.5329	0.01366	14.3409	0.00427			53.385	0.07555	65.131	0.0145			35.957	0.03835
	18.5974	0.01368	14.3723	0.00428			53.577	0.07607	65.409	0.016			36.114	0.03861
	18.662	0.01373	14.414	0.00428			53.735	0.07641	65.686	0.016			36.257	0.03886
	18.7266	0.0138	14.4454	0.00431			53.931	0.07641	65.97	0.0175			36.4	0.03921
	18.8041	0.01385	14.4767	0.00433			54.088	0.07692	66.292	0.012			36.543	0.03953
	18.8687	0.01389	14.5185	0.00435			54.281	0.07692	66.57	0.0125			36.686	0.03986
	18.9332	0.01403	14.5498	0.00436			54.442	0.07726	66.848	0.016			36.829	0.04011
	18.9978	0.01405	14.5916	0.00436			54.604	0.07744	67.404	0.0145			36.971	0.04041
	19.0495	0.01412	14.6229	0.00436			54.796	0.07744	67.593	0.0145			37.114	0.04076
	19.1011	0.0142	14.6543	0.00436			54.988	0.07812	67.821	0.0145			37.257	0.04108
	19.1399	0.01429	14.696	0.00436			55.212	0.07863	68.054	0.014			37.4	0.04136
	19.1915	0.01431	14.7274	0.00436			55.404	0.07898	68.332	0.0155			37.543	0.04164
	19.2303	0.01431	14.7587	0.00443			55.565	0.07898	68.61	0.0155			37.686	0.04198
	19.269	0.0144	14.8005	0.00447			55.727	0.07915	68.888	0.013			37.829	0.04231
	19.3207	0.0144	14.8318	0.00449			55.919	0.07966	69.166	0.0145			37.971	0.04258
	19.3594	0.0144	14.8632	0.00449			56.046	0.07983	69.4	0.017			38.114	0.04296
	19.4111	0.0144	14.9049	0.00449			56.177	0.07898	69.728	0.015			38.257	0.04325
	19.4498	0.01449	14.9363	0.00449			56.335	0.07966	70.006	0.015			38.4	0.04355
	19.5144	0.01461	14.9676	0.00449			56.531	0.08	70.233	0.013			38.543	0.04385
	19.579	0.01463	15.0094	0.00449			56.723	0.08085	70.517	0.016			38.686	0.04409
	19.6306	0.01463	15.0407	0.00449			56.881	0.0812	70.745	0.0185			38.829	0.0445
	19.6823	0.0147	15.0825	0.00449			57.042	0.0812	70.978	0.0185			38.971	0.04478
	19.734	0.0147	15.1138	0.00449			57.204	0.08171	71.212	0.0155			39.114	0.04513
	19.7727	0.0147	15.1452	0.00449			57.427	0.08171	71.534	0.0145			39.271	0.04548
	19.8114	0.01473	15.1974	0.00452			57.619	0.08239	71.862	0.0185			39.414	0.04582
	19.8631	0.01484	15.2496	0.00452			57.812	0.08154	72.14	0.0155			39.557	0.04637
	19.9018	0.01491	15.3019	0.00452			58.008	0.08239	72.418	0.014			39.7	0.04661
	19.9406	0.01491	15.3541	0.00452			58.2	0.08274	72.646	0.014			39.843	0.04696
	19.9922	0.01491	15.4063	0.00452			58.358	0.08308	72.879	0.0165			39.986	0.04732
	20.031	0.01507	15.4376	0.00452			58.712	0.08342	73.207	0.015			40.129	0.04765
	20.0827	0.01509	15.4899	0.00454			58.842	0.08376	73.485	0.017			40.271	0.04809
	20.1214	0.01509	15.5212	0.00465			58.969	0.0841	73.713	0.014			40.414	0.04845
	20.1601	0.01517	15.563	0.00465			59.096	0.08428	73.947	0.0125			40.557	0.04873
	20.2118	0.01517	15.5943	0.00465			59.227	0.08428	74.18	0.014			40.7	0.0491
	20.2506	0.01517	15.6257	0.00465			59.385	0.08445	74.414	0.0165			40.843	0.04936
	20.2893	0.01524	15.6674	0.00465			59.515	0.08462	74.691	0.0175			40.986	0.04989
	20.3539	0.01542	15.6988	0.00465			59.677	0.08495	75.014	0.0155			41.129	0.05037
	20.4184	0.01551	15.7406	0.00465			59.804	0.08513	75.525	0.0135			41.271	0.05063
	20.4701	0.01551	15.7719	0.00465			59.931	0.0853	75.709	0.016			41.414	0.05098
	20.5088	0.01551	15.8032	0.00465			60.092	0.08598	75.942	0.016			41.557	0.05141
	20.5476	0.01553	15.845	0.00465			60.285	0.08598	76.22	0.0155			41.7	0.05193
	20.6251	0.0156	15.8763	0.00465			60.477	0.08615	76.543	0.0165			41.971	0.05292
	20.6897	0.01577	15.9077	0.00465			60.669	0.08649	76.826	0.0175			42.057	0.05319
	20.7542	0.01581	15.9495	0.00466			60.862	0.08718	77.054	0.015			42.157	0.05341
	20.8188	0.01586	15.9808	0.00471			61.088	0.08718	77.382	0.014			42.257	0.05373
	20.8834	0.0159	16.0121	0.00474			61.281	0.08752	77.66	0.014			42.343	0.05401
	20.9479	0.0159	16.0539	0.00474			61.473	0.08752	77.888	0.0145			42.443	0.05426
	21.0125	0.01602	16.0852	0.00474			61.635	0.08872	78.171	0.017			42.543	0.05442
	21.0771	0.01607	16.1166	0.00474			61.827	0.08889	78.494	0.015			42.643	0.05461
	21.1417	0.01613	16.1583	0.00474			62.05	0.08872	78.772	0.016			42.757	0.05493
	21.2063	0.01623	16.1897	0.00479			62.242	0.08906	79.005	0.016			42.9	0.05534
	21.2708	0.01623	16.2315	0.00484			62.373	0.08957	79.233	0.0165			43.043	0.05581
	21.3354	0.01635	16.2628	0.00485			62.5	0.08957	79.466	0.018			43.186	0.05623
	21.4	0.01635	16.2941	0.00485			62.627	0.08957	79.655	0.016			43.357	0.05682
	21.4645	0.01642	16.3359	0.00485			62.758	0.09008	79.839	0.0165			43.5	0.05726
	21.5291	0.0165	16.3672	0.00485			62.885	0.09008	80.072	0.0165			43.643	0.05756
	21.5937	0.01653	16.3986	0.00485			63.012	0.0906	80.256	0.018			43.786	0.05796
	21.6583	0.01669	16.4404	0.00485			63.142	0.09128	80.439	0.0185			43.929	0.05856
	21.7229	0.01669	16.4717	0.00485			63.269	0.09128	80.673	0.0155			44.071	0.05898
	21.7874	0.01676	16.503	0.00487			63.431	0.09128	81.001	0.0165			44.214	0.05951
	21.852	0.0169	16.5448	0.00487			63.592	0.09197	81.278	0.014			44.357	0.05997
	21.9166	0.0169	16.5761	0.00487			63.75	0.09197	81.506	0.0145			44.5	0.06039
	21.9811	0.01701	16.6075	0.00489			63.881	0.09197	81.79	0.0175			44.643	0.0609
	22.0457	0.01701	16.6493	0.00489			64.008	0.09231	82.112	0.017			44.786	0.06138
	22.1103	0.01722	16.6806	0.00489			64.169	0.09248	82.39	0.0115			44.929	0.06194
	22.1749	0.01725	16.7224	0.0049			64.296	0.09265	82.624	0.014			45.071	0.06235
	22.2394	0.01725	16.7537	0.00498			64.427	0.09299	82.946	0.017			45.214	0.0627
	22.304	0.01727	16.785	0.00498			64.554	0.09316	83.224	0.0175			45.314	0.06302
	22.3815	0.01731	16.8268	0.00498			64.681	0.09316	83.457	0.015			45.414	0.0633
	22.4461	0.01734	16.8582	0.00498			64.812	0.09333	84.013	0.0185			45.5	0.06364
	22.5106	0.01743	16.8895	0.00503			65.004	0.09333	84.202	0.016			45.6	0.06404
	22.5752	0.01754	16.9313	0.00509			65.196	0.09385	84.386	0.019			45.7	0.06445
	22.6398	0.01762	16.9626	0.00511			65.419	0.09418	84.569	0.016			45.8	0.06475
	22.7044	0.01762	16.9939	0.00512			65.612	0.0947	84.758	0.016			45.886	0.06499
	22.769	0.01771	17.0357	0.00512			65.742	0.09505	84.942	0.016			45.986	0.06529
	22.8335	0.01778	17.0671	0.00512			65.869	0.09522	85.125	0.016			46.086	0.06579
	22.8981	0.01782	17.0984	0.00512			66	0.09555	85.409	0.018			46.171	0.06616
	22.9627	0.01792	17.1402	0.00512			66.127	0.09555	85.731	0.0165			46.271	0.06644
	23.0272	0.01796	17.1715	0.00517			66.254	0.09555	86.009	0.0155			46.414	0.06705
	23.0918	0.0181	17.2133	0.0052			66.446	0.09624	86.242	0.0175			46.557	0.06765
	23.1435	0.01812	17.2446	0.00522			66.673	0.09624	86.52	0.018			46.7	0.06801
	23.1951	0.01819	17.276	0.00522			67.027	0.09709	86.843	0.017			46.843	0.06862
	23.2468	0.01826	17.3177	0.00522			67.154	0.09778	87.121	0.017			46.986	0.0692
	23.2856	0.01829	17.3491	0.00522			67.281	0.09778	87.354	0.019			47.157	0.06989
	23.3243	0.01829	17.3804	0.00522			67.412	0.09778	87.682	0.0195			47.3	0.07047
	23.3759	0.01831	17.4222	0.00522			67.538	0.09812	87.96	0.018			47.4	0.07084
	23.4147	0.01831	17.4535	0.00522			67.731	0.09761	88.188	0.0125			47.486	0.0712
	23.4534	0.01835	17.4849	0.00522			67.923	0.09846	88.516	0.0145			47.586	0.07155
	23.5051	0.0185	17.5266	0.00522			68.115	0.0988	88.794	0.0155			47.686	0.07199
	23.5438	0.01856	17.558	0.00522			68.312	0.09915	89.027	0.0175			47.771	0.07243
	23.5955	0.01856	17.5998	0.00522			68.438	0.09966	89.35	0.0145			47.929	0.07305
	23.6343	0.01856	17.6311	0.00522			68.565	0.09966	89.628	0.0135			48.071	0.07354
	23.673	0.01865	17.6624	0.00527			68.727	0.09983	89.906	0.0155			48.214	0.07417
	23.7376	0.01875	17.7042	0.00528			68.854	0.10017	90.183	0.0185			48.357	0.07488
	23.8021	0.01894	17.7355	0.0053			69.015	0.10017	90.461	0.0185			48.514	0.07574
	23.8667	0.01894	17.7669	0.0053			69.146	0.10052	90.739	0.0165			48.657	0.07647
	23.9313	0.01909	17.8087	0.0053			69.338	0.10102	90.973	0.0165			48.829	0.07722
	23.9959	0.01909	17.84	0.0053			69.531	0.1012	91.251	0.018			48.971	0.07768
	24.0604	0.01909	17.8713	0.00531			69.723	0.10137	91.529	0.0185			49.114	0.07846
	24.1767	0.01917	17.9131	0.00531			69.946	0.10171	91.857	0.016			49.257	0.07909
	24.2154	0.01919	17.9444	0.00531			70.138	0.10171	92.412	0.0185			49.4	0.0798
	24.2671	0.01935	17.9758	0.00539			70.331	0.10256	92.596	0.019			49.543	0.08054
	24.3058	0.01939	18.0175	0.00541			70.523	0.10205	92.785	0.0195			49.686	0.08112
	24.3446	0.0194	18.0489	0.00541			70.715	0.10239	92.968	0.0195			49.829	0.08191
	24.3962	0.0194	18.0907	0.00541			70.846	0.10308	93.152	0.0195			49.971	0.08258
	24.435	0.0194	18.122	0.00541			70.973	0.10308	93.341	0.0175			50.114	0.0833
	24.4737	0.0194	18.1533	0.00541			71.104	0.10342	93.663	0.0195			50.414	0.08459
	24.5254	0.01949	18.1951	0.00542			71.231	0.1041	93.941	0.017			50.5	0.08519
	24.5641	0.01956	18.2264	0.00542			71.358	0.1041	94.219	0.017			50.6	0.08581
	24.6029	0.01972	18.2578	0.00544			71.488	0.10428	94.497	0.0145			50.7	0.08639
	24.6545	0.01981	18.2996	0.00547			71.615	0.10428	94.775	0.018			50.786	0.08697
	24.6933	0.01983	18.3309	0.00547			71.746	0.10428	95.058	0.0185			50.886	0.08743
	24.7449	0.01983	18.3622	0.00547			71.904	0.10495	95.286	0.017			50.986	0.08799
	24.7837	0.01983	18.404	0.00547			72.096	0.10582	95.564	0.017			51.071	0.0885
	24.8224	0.0199	18.4353	0.00547			72.288	0.10495	95.842	0.017			51.171	0.089
	24.8741	0.01997	18.4667	0.00547			72.485	0.10564	96.12	0.0185			51.271	0.08954
	24.9128	0.01997	18.5085	0.00547			72.677	0.10598	96.448	0.0175			51.371	0.09009
	24.9516	0.01998	18.5398	0.00547			72.869	0.10615	96.726	0.0185			51.457	0.09078
	25.0032	0.02004	18.5816	0.00547			73.062	0.10649	97.004	0.019			51.557	0.09134
	25.042	0.02004	18.6129	0.00552			73.254	0.10752	97.282	0.02			51.657	0.09185
	25.0807	0.02013	18.6442	0.00557			73.446	0.10803	97.56	0.0185			51.743	0.09245
	25.1324	0.02014	18.686	0.00561			73.573	0.10855	97.838	0.0165			51.843	0.09294
	25.1711	0.02016	18.7174	0.00561			73.704	0.10855	98.116	0.0145			51.943	0.09356
	25.2228	0.02034	18.7487	0.00561			73.831	0.10821	98.394	0.0185			52.029	0.09418
	25.2615	0.02034	18.7905	0.00561			73.958	0.10821	98.671	0.0195			52.171	0.09522
	25.3003	0.02041	18.8218	0.00561			74.088	0.10855	98.955	0.0175			52.329	0.09608
	25.3519	0.02041	18.8531	0.00561			74.215	0.10906	99.233	0.016			52.471	0.097
	25.3907	0.02041	18.8949	0.00561			74.346	0.1094	99.511	0.0185			52.614	0.09795
	25.4294	0.02044	18.9263	0.00561			74.473	0.10957	99.739	0.0185			52.757	0.09897
	25.4811	0.0205	18.9576	0.00561			74.6	0.10957	100.022	0.018			52.871	0.09982
	25.5198	0.02057	18.9994	0.00561			74.731	0.10975	100.578	0.018			52.986	0.1007
	25.5586	0.0206	19.0307	0.00563			74.858	0.11008	100.806	0.0155			53.114	0.10145
	25.6102	0.0206	19.0725	0.00576			74.988	0.1106	100.995	0.017			53.2	0.10197
	25.649	0.02062	19.1038	0.00581			75.146	0.11094	101.178	0.0195			53.3	0.10258
	25.6877	0.02076	19.1352	0.00581			75.469	0.11077	101.412	0.017			53.4	0.10311
	25.7394	0.02083	19.1769	0.00581			75.596	0.11145	101.734	0.0185			53.5	0.10376
	25.7781	0.02083	19.2083	0.00581			75.723	0.11145	102.062	0.0175			53.586	0.10449
	25.8169	0.02087	19.2396	0.00581			75.885	0.11179	102.34	0.0195			53.686	0.10524
	25.8685	0.02095	19.2814	0.00581			76.077	0.11197	102.618	0.017			53.786	0.10604
	25.9073	0.02099	19.3127	0.00582			76.269	0.11231	102.896	0.018			53.871	0.10669
	25.9589	0.02102	19.3441	0.00582			76.462	0.11282	103.174	0.0155			54.014	0.10794
	25.9977	0.02106	19.3858	0.00582			76.658	0.11299	103.452	0.018			54.186	0.1093
	26.0364	0.02111	19.4172	0.00585			76.85	0.11351	103.73	0.0185			54.329	0.11058
	26.0881	0.02115	19.4485	0.00585			77.042	0.11385	104.008	0.019			54.471	0.11171
	26.1268	0.0212	19.4903	0.00585			77.265	0.11436	104.286	0.019			54.614	0.11307
	26.1656	0.02122	19.5216	0.0059			77.458	0.11487	104.519	0.0195			54.757	0.11437
	26.2172	0.02138	19.5634	0.00595			77.65	0.11555	104.797	0.02			54.9	0.11557
	26.256	0.02141	19.5947	0.00595			77.781	0.1147	105.075	0.02			55.029	0.11673
	26.2947	0.02146	19.6261	0.006			77.908	0.11522	105.309	0.0175			55.114	0.11763
	26.3464	0.0215	19.6679	0.006			78.035	0.11572	105.586	0.016			55.214	0.11846
	26.3851	0.0215	19.6992	0.006			78.196	0.11624	105.82	0.019			55.314	0.1192
	26.4368	0.02157	19.7305	0.006			78.423	0.11692	106.048	0.021			55.457	0.12063
	26.4755	0.02157	19.7723	0.006			78.615	0.11692	106.281	0.0195			55.6	0.12204
	26.5143	0.02161	19.8036	0.006			78.773	0.11709	106.515	0.0145			55.771	0.12338
	26.5659	0.02169	19.835	0.00601			79	0.11761	106.748	0.0145			55.914	0.12459
	26.6047	0.0218	19.8768	0.00601			79.192	0.11829	106.976	0.0185			56.057	0.1259
	26.6434	0.02187	19.9081	0.00601			79.354	0.11829	107.304	0.022			56.2	0.1272
	26.6951	0.02189	19.9394	0.00601			79.546	0.11898	107.582	0.019			56.343	0.12852
	26.7338	0.02194	19.9812	0.00601			79.769	0.11932	107.86	0.018			56.486	0.12988
	26.7726	0.02199	20.0125	0.00601			79.962	0.12034	108.093	0.0185			56.629	0.13136
	26.8242	0.02203	20.0543	0.00611			80.123	0.12052	108.321	0.0185			56.771	0.13312
	26.863	0.02206	20.0857	0.00614			80.346	0.12052	108.555	0.0215			56.914	0.13457
	26.9017	0.02217	20.117	0.00614			80.538	0.12068	109.066	0.0175			57.014	0.1355
	26.9534	0.02221	20.1588	0.00614			80.731	0.12137	109.3	0.019			57.1	0.13636
	26.9921	0.02221	20.1901	0.00614			80.892	0.12154	109.528	0.021			57.2	0.13746
	27.0438	0.02226	20.2214	0.00614			81.119	0.12188	109.761	0.0225			57.3	0.13857
	27.0825	0.02231	20.2632	0.00614			81.312	0.12239	110.089	0.0175			57.386	0.13964
	27.1213	0.02231	20.2946	0.00614			81.469	0.12256	110.411	0.019			57.486	0.14072
	27.1729	0.02233	20.3259	0.0062			81.696	0.12325	110.689	0.0175			57.586	0.1417
	27.2117	0.02243	20.3677	0.00625			81.888	0.12359	110.967	0.0215			57.671	0.14283
	27.2504	0.02256	20.399	0.00625			82.05	0.12359	111.245	0.019			57.771	0.1438
	27.3021	0.02261	20.4408	0.00625			82.242	0.12393	111.523	0.02			57.871	0.14479
	27.3408	0.02261	20.4721	0.00625			82.465	0.12445	111.801	0.018			57.971	0.146
	27.3796	0.02263	20.5035	0.00625			82.658	0.12478	112.084	0.022			58.057	0.14727
	27.4312	0.02263	20.5452	0.00625			82.819	0.12513	112.362	0.016			58.157	0.14875
	27.47	0.02266	20.5766	0.00625			83.012	0.12547	112.64	0.018			58.257	0.14995
	27.5087	0.02282	20.6079	0.00628			83.235	0.12582	112.918	0.0165			58.343	0.15108
	27.5604	0.02291	20.6497	0.00628			83.427	0.12582	113.196	0.02			58.586	0.15411
	27.5991	0.02293	20.681	0.00628			83.75	0.12667	113.474	0.0195			58.686	0.15533
	27.6508	0.02296	20.7124	0.00639			83.877	0.12769	113.752	0.0195			58.771	0.15645
	27.6895	0.02298	20.7541	0.00647			84.008	0.12769	114.03	0.0195			58.871	0.15794
	27.7283	0.02298	20.7855	0.00647			84.135	0.12769	114.263	0.02			58.971	0.15938
	27.7799	0.02305	20.8168	0.00647			84.262	0.12838	114.541	0.021			59.071	0.1607
	27.8187	0.02312	20.8586	0.00647			84.615	0.12786	114.819	0.0195			59.157	0.16213
	27.8574	0.02314	20.8899	0.00647			84.746	0.12821	115.053	0.0195			59.286	0.16375
	27.9091	0.02321	20.9317	0.00647			84.938	0.12855	115.331	0.0195			59.429	0.16564
	27.9478	0.02323	20.963	0.00647			85.131	0.12975	115.609	0.021			59.571	0.16819
	27.9866	0.02332	20.9944	0.00647			85.323	0.12975	115.931	0.021			59.9	0.173
	28.0382	0.0234	21.0361	0.00649			85.515	0.1306	116.165	0.0185			60	0.17392
	28.077	0.02347	21.0675	0.00652			85.708	0.1306	116.442	0.0185			60.1	0.17494
	28.1157	0.02351	21.0988	0.00652			85.9	0.13128	116.72	0.0195			60.186	0.17654
	28.1674	0.02356	21.1406	0.00652			86.127	0.13145	117.276	0.0215			60.329	0.17887
	28.2061	0.0236	21.1719	0.00652			86.319	0.13197	117.465	0.019			60.471	0.18143
	28.2578	0.0236	21.2033	0.00652			86.446	0.13214	117.649	0.0185			60.614	0.184
	28.2965	0.0236	21.245	0.00652			86.573	0.13231	117.832	0.02			60.757	0.18629
	28.3353	0.0236	21.2764	0.00652			86.704	0.13299	118.021	0.021			60.914	0.18853
	28.3869	0.0236	21.3077	0.00657			86.831	0.13299	118.205	0.0185			61.071	0.19163
	28.4257	0.02361	21.3495	0.00657			86.962	0.13299	118.394	0.02			61.214	0.19441
	28.4644	0.02376	21.3808	0.00657			87.088	0.13351	118.577	0.0225			61.357	0.19715
	28.5161	0.02386	21.4226	0.00657			87.281	0.13351	118.76	0.0195			61.486	0.19938
	28.5548	0.02386	21.4539	0.00657			87.473	0.13418	118.949	0.0205			61.571	0.20099
	28.5936	0.02391	21.4853	0.00657			87.665	0.13453	119.133	0.0205			61.671	0.20284
	28.6452	0.02404	21.527	0.0066			87.796	0.13453	119.316	0.0215			61.786	0.20557
	28.684	0.02414	21.5584	0.00669			87.923	0.13572	119.505	0.0225			61.929	0.20883
	28.7356	0.02414	21.5897	0.00671			88.115	0.13487	119.783	0.0205			62.086	0.21179
	28.7744	0.02414	21.6315	0.00671			88.308	0.13572	120.106	0.0195			62.171	0.21373
	28.8131	0.02428	21.6628	0.00671			88.5	0.1359	120.384	0.021			62.271	0.21577
	28.8648	0.02434	21.6942	0.00671			88.662	0.13675	120.661	0.022			62.371	0.21757
	28.9035	0.02434	21.7359	0.00671			88.823	0.13692	120.945	0.0195			62.457	0.22006
	28.9423	0.02443	21.7673	0.00674			88.95	0.13692	121.223	0.02			62.557	0.22266
	28.9939	0.0245	21.7986	0.00677			89.077	0.13709	121.545	0.0225			62.657	0.2249
	29.0327	0.02453	21.8404	0.00677			89.208	0.13709	121.823	0.02			62.743	0.22717
	29.0714	0.02457	21.8717	0.00677			89.335	0.13744	122.101	0.0225			62.843	0.2294
	29.1231	0.02465	21.9135	0.00677			89.465	0.13812	122.379	0.02			62.943	0.23206
	29.1618	0.02478	21.9448	0.00677			89.592	0.13829	122.657	0.02			63.029	0.23435
	29.2006	0.02483	21.9762	0.00679			89.719	0.13829	122.89	0.021			63.129	0.23653
	29.2522	0.02483	22.018	0.00679			89.85	0.13863	123.168	0.022			63.229	0.23932
	29.291	0.02483	22.0493	0.00679			90.042	0.13898	123.446	0.0195			63.329	0.24207
	29.3426	0.02488	22.0806	0.00679			90.235	0.13966	123.724	0.0205			63.414	0.24504
	29.3814	0.02492	22.1224	0.00679			90.427	0.14	124.002	0.0205			63.514	0.24744
	29.4201	0.02492	22.1537	0.00679			90.619	0.14	124.28	0.0215			63.614	0.24957
	29.4718	0.02492	22.2373	0.00693			90.781	0.14068	124.564	0.0215			63.7	0.25202
	29.5105	0.02492	22.2791	0.00695			90.938	0.14102	124.842	0.0215			63.8	0.25449
	29.5493	0.02511	22.3104	0.00695			91.135	0.14205	125.069	0.019			63.9	0.25775
	29.6009	0.02511	22.3522	0.00695			91.327	0.14205	125.625	0.021			63.986	0.26113
	29.6397	0.02511	22.3835	0.00695			91.485	0.14239	125.859	0.021			64.129	0.26559
	29.6784	0.02522	22.4149	0.00695			91.712	0.14256	126.048	0.021			64.286	0.26935
	29.7301	0.02522	22.4566	0.00695			92.065	0.14342	126.326	0.0195			64.429	0.27382
	29.7688	0.02522	22.488	0.00703			92.192	0.14342	126.604	0.0215			64.571	0.27736
	29.8076	0.02525	22.5193	0.00703			92.319	0.1441	126.837	0.0225			64.714	0.28163
	29.8592	0.02536	22.5611	0.00703			92.45	0.14428	127.021	0.023			64.871	0.28669
	29.898	0.02539	22.5924	0.00703			92.577	0.14495	127.298	0.0205			65.014	0.29129
	29.9496	0.02545	22.6238	0.00703			92.738	0.14547	127.621	0.02			65.157	0.29574
	29.9884	0.02559	22.6655	0.00703			92.931	0.14547	127.899	0.0225			65.3	0.29985
	30.0271	0.02559	22.6969	0.00703			93.123	0.14615	128.182	0.025			65.457	0.3042
	30.0788	0.02559	22.7282	0.00703			93.315	0.14667	128.46	0.0225			65.6	0.309
	30.1175	0.02564	22.77	0.00703			93.508	0.14718	128.738	0.0205			65.743	0.31386
	30.1821	0.02564	22.8013	0.00707			93.7	0.14718	129.061	0.0205			65.886	0.31781
	30.2467	0.02573	22.8431	0.00707			93.892	0.14786	129.294	0.0215			66.029	0.32176
	30.3113	0.0258	22.8744	0.00707			94.085	0.14803	129.572	0.019			66.171	0.32616
	30.3629	0.02584	22.9058	0.00709			94.277	0.14923	129.894	0.0195			66.314	0.33106
	30.4146	0.02591	22.9476	0.00712			94.473	0.14923	130.172	0.0205			66.457	0.33693
	30.4662	0.02592	22.9789	0.00712			94.631	0.14923	130.456	0.022			66.7	0.34667
	30.505	0.02598	23.0102	0.00712			94.792	0.14957	130.734	0.0195			66.886	0.35422
	30.5566	0.0261	23.052	0.00715			94.985	0.14992	131.012	0.0205			66.986	0.35889
	30.5954	0.02615	23.0833	0.00715			95.177	0.1506	131.29	0.021			67.071	0.36333
	30.6341	0.02619	23.1147	0.00715			95.308	0.1506	131.568	0.0255			67.214	0.36987
	30.6858	0.02628	23.1565	0.00715			95.435	0.15077	131.801	0.023			67.343	0.37542
	30.7245	0.02636	23.1878	0.0072			95.627	0.15145	132.029	0.0205			67.457	0.38077
	30.7633	0.02642	23.2191	0.00728			95.819	0.15214	132.357	0.021			67.6	0.38645
	30.8149	0.02642	23.2609	0.00739			96.042	0.15231	132.679	0.023			67.743	0.39269
	30.8537	0.02642	23.2922	0.00742			96.238	0.15316	132.957	0.024			67.843	0.39822
	30.8924	0.02643	23.334	0.00742			96.396	0.15368	133.235	0.0215			67.943	0.40305
	30.9441	0.02654	23.3654	0.00742			96.558	0.15351	133.513	0.0225			68.029	0.40721
	30.9828	0.02659	23.3967	0.00742			96.719	0.15453	134.024	0.025			68.129	0.4114
	31.0216	0.02663	23.4385	0.00742			96.877	0.15368	134.213	0.022			68.229	0.41493
	31.0732	0.02668	23.4698	0.00742			97.104	0.15505	134.397	0.0185			68.314	0.41882
	31.112	0.02668	23.5011	0.00742			97.296	0.15538	134.675	0.0195			68.414	0.42303
	31.1636	0.02673	23.5429	0.00742			97.458	0.1559	134.953	0.0205			68.514	0.42758
	31.2024	0.02686	23.5743	0.00742			97.681	0.15522	135.186	0.023			68.614	0.43283
	31.2411	0.02689	23.6056	0.00742			97.908	0.15675	135.42	0.0205			68.7	0.4375
	31.2928	0.02689	23.6474	0.00742			98.131	0.15709	135.648	0.0205			68.8	0.44346
	31.3315	0.02698	23.6787	0.00742			98.354	0.15812	135.881	0.0185			68.943	0.45089
	31.3703	0.02707	23.7205	0.00742			98.581	0.15812	136.115	0.0195			68.986	0.45791
	31.4219	0.02716	23.7518	0.00747			98.773	0.15863	136.342	0.024			68.829	0.46219
	31.4607	0.02716	23.7832	0.00747			98.996	0.15966	136.576	0.0215			68.686	0.45574
	31.4994	0.02719	23.8249	0.00747			99.223	0.1588	136.809	0.0215			68.543	0.44709
	31.5511	0.02719	23.8563	0.00755			99.415	0.16	137.043	0.0195			68.443	0.43958
	31.5898	0.02719	23.8876	0.00755			99.577	0.16052	137.365	0.023			68.329	0.43155
	31.6286	0.02723	23.9294	0.00755			99.735	0.16034	137.643	0.0235			68.229	0.42534
	31.6802	0.02726	23.9607	0.00755			99.896	0.16137	137.877	0.0235			68.129	0.41988
	31.719	0.02737	24.013	0.00761			100.058	0.16137	138.11	0.021			67.986	0.41232
	31.7706	0.02737	24.0443	0.00761			100.412	0.16205	138.338	0.02			67.843	0.40483
	31.8094	0.02739	24.0861	0.00761			100.538	0.16274	138.571	0.023			67.729	0.3976
	31.8481	0.02747	24.1383	0.00761			100.731	0.16291	138.894	0.023			67.6	0.39091
	31.8998	0.0276	24.1905	0.00761			100.954	0.16325	139.177	0.024			67.514	0.38536
	31.9385	0.0277	24.2218	0.00761			101.15	0.16359	139.455	0.0225			67.414	0.38025
	31.9773	0.0277	24.2636	0.00764			101.308	0.16359	139.733	0.0265			67.314	0.37547
	32.0289	0.0277	24.3054	0.00768			101.469	0.16428	140.011	0.021			67.214	0.37212
	32.0677	0.02781	24.3367	0.00771			101.631	0.16462	140.334	0.0225			67.129	0.36678
	32.1064	0.02793	24.3681	0.00774			101.788	0.16513	140.611	0.0215			66.986	0.35936
	32.1581	0.02793	24.4099	0.00774			101.985	0.16582	140.889	0.024			66.843	0.35103
	32.1968	0.02793	24.4412	0.00774			102.208	0.16598	141.167	0.0215			66.671	0.34234
	32.2356	0.02797	24.483	0.00777			102.4	0.16667	141.445	0.024			66.5	0.33533
	32.2872	0.02806	24.5143	0.0078			102.562	0.16667	141.729	0.0195			66.343	0.326
	32.326	0.02807	24.5456	0.0078			102.719	0.16701	142.285	0.0205			66.171	0.31652
	32.3776	0.02807	24.5874	0.00785			102.915	0.16735	142.513	0.0235			66	0.30854
	32.4164	0.02813	24.6188	0.00785			103.108	0.16838	142.796	0.0235			65.857	0.30218
	32.4551	0.02818	24.6501	0.00785			103.3	0.16838	143.074	0.0215			65.714	0.29597
	32.5843	0.02846	24.6919	0.00785			103.492	0.16872	143.302	0.022			65.571	0.29007
	32.623	0.02846	24.7232	0.00785			103.685	0.16889	143.535	0.0225			65.429	0.2847
	32.6618	0.02851	24.7545	0.00785			103.877	0.16975	143.769	0.024			65.329	0.27988
	32.7134	0.02858	24.7963	0.00785			104.069	0.16992	144.002	0.022			65.186	0.27528
	32.7522	0.0286	24.8277	0.00785			104.262	0.17043	144.325	0.0225			65.043	0.26954
	32.7909	0.02862	24.859	0.00785			104.454	0.1706	144.647	0.023			64.871	0.26353
	32.8426	0.02862	24.9008	0.00791			104.646	0.17162	144.925	0.0265			64.729	0.25807
	32.8813	0.02874	24.9321	0.00791			104.838	0.17179	145.203	0.021			64.586	0.25333
	32.9201	0.0288	24.9739	0.00791			105.031	0.17265	145.486	0.022			64.443	0.24869
	32.9717	0.02888	25.0052	0.00791			105.223	0.17282	145.714	0.0225			64.3	0.24529
	33.0105	0.02888	25.0366	0.00791			105.419	0.17351	145.948	0.022			64.157	0.24034
	33.0492	0.02888	25.0783	0.00795			105.612	0.17385	146.226	0.024			64.014	0.23639
	33.1009	0.02888	25.1097	0.00795			105.804	0.17368	146.554	0.025			63.914	0.23246
	33.1396	0.02888	25.141	0.00795			105.996	0.1747	146.832	0.0225			63.8	0.22897
	33.2042	0.02888	25.1828	0.00795			106.188	0.17522	147.059	0.0215			63.7	0.22705
	33.2688	0.02888	25.2141	0.00795			106.381	0.17555	147.293	0.02			63.614	0.22361
	33.3333	0.02888	25.2455	0.00795			106.573	0.17641	147.526	0.021			63.486	0.22043
	33.3979	0.02888	25.2872	0.00799			106.765	0.17675	147.76	0.021			63.4	0.21778
	33.4625	0.02888	25.3186	0.00801			106.958	0.17675	148.082	0.02			63.271	0.21405
	33.5271	0.02888	25.3604	0.00801			107.15	0.17726	148.405	0.023			63.186	0.21161
	33.5916	0.02888	25.3917	0.00801			107.342	0.17778	148.683	0.024			63.086	0.20839
	33.6562	0.02888	25.423	0.00803			107.535	0.17829	148.966	0.022			62.971	0.20619
	33.7337	0.02888	25.4648	0.00806			107.727	0.17898	149.244	0.019			62.829	0.20312
	33.7983	0.02888	25.4961	0.00806			107.919	0.17948	149.522	0.0215			62.657	0.1991
	33.8628	0.02894	25.5275	0.00806			108.115	0.17983	149.8	0.0225			62.514	0.19605
	33.9274	0.02908	25.5693	0.00807			108.308	0.18052	150.078	0.023			62.371	0.19246
	33.992	0.02925	25.6006	0.00815			108.5	0.18052	150.589	0.0225			62.229	0.18941
	34.0566	0.02936	25.6319	0.00817			108.915	0.18154	150.817	0.024			62.086	0.18645
	34.1211	0.02938	25.6737	0.00817			109.108	0.18222	151.145	0.0245			61.943	0.1834
	34.1857	0.02957	25.705	0.00817			109.3	0.18222	151.423	0.022			61.8	0.18019
	34.2503	0.02964	25.7364	0.00817			109.462	0.18393	151.701	0.0225			61.671	0.17808
	34.3019	0.02971	25.7782	0.00818			109.623	0.18393	152.023	0.0235			61.529	0.17469
	34.3536	0.02977	25.8095	0.00818			109.815	0.18393	152.301	0.0235			61.414	0.1723
	34.4053	0.02978	25.8513	0.00818			109.977	0.1841	152.585	0.0235			61.286	0.17004
	34.444	0.02978	25.8826	0.0082			110.2	0.18547	152.863	0.0215			61.171	0.16796
	34.4828	0.02978	25.9139	0.00826			110.392	0.18547	153.141	0.0235			61.057	0.16564
	34.5344	0.02984	25.9557	0.00828			110.554	0.18547	153.419	0.023			60.929	0.16386
	34.5732	0.02987	25.987	0.00828			110.715	0.18632	153.652	0.025			60.786	0.16105
	34.6119	0.02992	26.0184	0.00828			110.873	0.18667	153.93	0.0225			60.643	0.15913
	34.6636	0.0301	26.0602	0.00828			111.035	0.18718	154.158	0.0205			60.5	0.15712
	34.7023	0.03024	26.0915	0.00828			111.258	0.18718	154.486	0.0215			60.357	0.1543
	34.7411	0.03024	26.1228	0.00833			111.454	0.18821	154.808	0.0235			60.214	0.15219
	34.7927	0.03024	26.1646	0.00833			111.612	0.18838	155.086	0.021			60.071	0.15037
	34.8315	0.03028	26.1959	0.00833			111.804	0.18923	155.364	0.0225			59.929	0.14821
	34.8831	0.03038	26.2273	0.00833			111.965	0.18923	155.642	0.024			59.786	0.1462
	34.9219	0.03038	26.2691	0.00833			112.127	0.1894	155.92	0.027			59.643	0.14438
	34.9606	0.03043	26.3004	0.00833			112.319	0.19025	156.203	0.0215			59.514	0.142
	35.0123	0.03049	26.3317	0.00834			112.481	0.1906	156.481	0.024			59.429	0.14007
	35.051	0.03058	26.3735	0.00837			112.704	0.19111	156.759	0.0215			59.329	0.13927
	35.0898	0.03063	26.4048	0.00837			112.896	0.19111	157.037	0.024			59.229	0.13733
	35.1414	0.03072	26.4466	0.00842			113.058	0.19197	157.315	0.024			59.086	0.13541
	35.1802	0.03075	26.478	0.00842			113.219	0.19214	157.593	0.0235			58.943	0.1334
	35.2189	0.03077	26.5093	0.00842			113.346	0.19265	157.871	0.0235			58.8	0.13138
	35.2706	0.03084	26.5511	0.00842			113.473	0.19299	158.149	0.0255			58.686	0.13041
	35.3093	0.03095	26.5824	0.00844			113.604	0.19299	158.427	0.023			58.586	0.12854
	35.3481	0.03098	26.6137	0.0085			113.731	0.19316	158.983	0.023			58.486	0.12755
	35.3997	0.03105	26.6555	0.0085			113.923	0.19402	159.216	0.0255			58.371	0.12644
	35.4385	0.03107	26.6869	0.0085			114.115	0.19436	159.494	0.026			58.229	0.1245
	35.4901	0.0311	26.7182	0.00852			114.277	0.19538	159.728	0.023			58.086	0.12294
	35.5289	0.03119	26.7704	0.0086			114.404	0.19487	160.05	0.0235			57.914	0.12112
	35.5676	0.03132	26.8331	0.00866			114.631	0.19572	160.283	0.0215			57.771	0.12028
	35.6193	0.03132	26.8853	0.00866			114.823	0.19607	160.606	0.026			57.614	0.11835
	35.658	0.03139	26.9375	0.00866			114.985	0.19692	160.884	0.026			57.471	0.11672
	35.6968	0.03142	26.9898	0.00874			115.177	0.19692	161.167	0.0235			57.314	0.11479
	35.7484	0.03142	27.042	0.00877			115.369	0.19778	161.395	0.0235			57.171	0.11376
	35.7872	0.03142	27.0942	0.00877			115.562	0.19812	161.629	0.0235			57.029	0.11203
	35.8259	0.03142	27.1464	0.00877			115.723	0.19812	161.862	0.0235			56.886	0.11104
	35.8776	0.03142	27.1987	0.00877			115.881	0.1988	162.14	0.0245			56.743	0.10938
	35.9163	0.03151	27.2509	0.00877			116.073	0.19898	162.418	0.0225			56.6	0.10838
	35.9551	0.03163	27.3031	0.00879			116.235	0.19983	162.74	0.025			56.457	0.10739
	36.0067	0.0317	27.3553	0.00879			116.462	0.20017	163.018	0.025			56.314	0.10567
	36.0455	0.0317	27.4076	0.00888			116.654	0.20137	163.296	0.027			56.171	0.10482
	36.0971	0.0317	27.4598	0.00891			116.812	0.20068	163.58	0.0245			56.029	0.10403
	36.1359	0.03188	27.4911	0.00891			117.135	0.20171	163.858	0.026			55.886	0.10235
	36.1746	0.03199	27.5434	0.00893			117.262	0.20205	164.136	0.023			55.743	0.10152
	36.2263	0.03202	27.5851	0.00896			117.392	0.20274	164.414	0.026			55.6	0.09966
	36.265	0.03202	27.6374	0.00896			117.585	0.20291	164.691	0.0245			55.457	0.09876
	36.3038	0.03204	27.6687	0.00896			117.808	0.20359	164.925	0.0245			55.314	0.09784
	36.3554	0.03211	27.7209	0.00896			118	0.20376	165.153	0.0245			55.214	0.09707
	36.3942	0.03225	27.7731	0.00912			118.192	0.20495	165.481	0.0225			55.114	0.09613
	36.4329	0.03234	27.8254	0.00915			118.385	0.20495	165.803	0.0235			55	0.09536
	36.4846	0.03234	27.8776	0.00915			118.546	0.20495	166.081	0.0235			54.857	0.09451
	36.5233	0.03241	27.9298	0.00915			118.769	0.20547	166.359	0.0235			54.757	0.09358
	36.575	0.03251	27.982	0.00915			118.965	0.20598	166.637	0.025			54.671	0.09264
	36.6137	0.03255	28.0343	0.00915			119.123	0.20632	166.915	0.0295			54.571	0.09174
	36.6525	0.0326	28.0865	0.00915			119.315	0.20684	167.426	0.0255			54.429	0.09095
	36.7041	0.0326	28.1387	0.00915			119.542	0.20667	167.704	0.0235			54.286	0.08926
	36.7429	0.03269	28.1909	0.00915			119.735	0.20752	168.032	0.026			54.171	0.08841
	36.7816	0.03278	28.2536	0.00915			119.927	0.20855	168.355	0.0245			54.043	0.08841
	36.8462	0.03288	28.3058	0.00928			120.088	0.20821	168.683	0.0235			53.943	0.08762
	36.9108	0.03308	28.358	0.00933			120.281	0.20923	168.961	0.024			53.8	0.08672
	36.9753	0.03311	28.4103	0.00933			120.504	0.20923	169.283	0.0265			53.657	0.08588
	37.0399	0.03311	28.4416	0.00933			120.696	0.20992	169.561	0.0265			53.514	0.08411
	37.1045	0.03324	28.473	0.00933			120.858	0.20992	169.794	0.0245			53.371	0.0833
	37.182	0.03341	28.5147	0.00933			121.081	0.2106	170.028	0.0235			53.257	0.0833
	37.2465	0.0335	28.5669	0.00933			121.273	0.21111	170.35	0.0275			53.129	0.08246
	37.3111	0.0335	28.6192	0.00937			121.435	0.21179	170.584	0.025			52.986	0.08166
	37.3628	0.0337	28.6714	0.00937			121.596	0.21179	170.906	0.0255			52.843	0.08084
	37.4273	0.03375	28.7236	0.00941			121.758	0.21265	171.14	0.024			52.7	0.07999
	37.4661	0.03375	28.7758	0.00948			121.95	0.21316	171.462	0.026			52.557	0.07909
	37.5178	0.03377	28.8281	0.00948			122.142	0.21333	171.74	0.026			52.414	0.07825
	37.5565	0.0338	28.8803	0.00948			122.304	0.21385	172.068	0.0245			52.271	0.07738
	37.5953	0.03387	28.9325	0.00948			122.527	0.21436	172.346	0.023			52.129	0.07659
	37.6469	0.03394	28.9847	0.00953			122.719	0.21505	172.579	0.026			51.957	0.07581
	37.7115	0.03408	29.037	0.00953			122.881	0.21505	172.807	0.026			51.8	0.075
	37.7631	0.03422	29.0892	0.00953			123.038	0.21572	173.135	0.025			51.657	0.07412
	37.8019	0.03428	29.1414	0.00955			123.2	0.21572	173.457	0.024			51.514	0.07326
	37.8535	0.03431	29.1937	0.00961			123.362	0.21572	173.735	0.0255			51.414	0.07326
	37.8923	0.03431	29.2459	0.00964			123.554	0.21675	174.013	0.0255			51.3	0.07231
	37.931	0.03431	29.2981	0.00967			123.777	0.21726	174.247	0.0265			51.2	0.0715
	37.9827	0.03433	29.3503	0.00967			123.969	0.21744	174.48	0.027			51.086	0.0715
	38.0214	0.03442	29.4026	0.00971			124.131	0.21863	174.803	0.0255			50.986	0.07056
	38.0602	0.03451	29.4548	0.00979			124.358	0.21863	175.081	0.023			50.886	0.07056
	38.1118	0.03456	29.4965	0.00988			124.55	0.21966	175.731	0.025			50.771	0.06977
	38.1506	0.03458	29.5488	0.00988			124.742	0.22034	175.964	0.0255			50.6	0.06887
	38.1893	0.03465	29.5801	0.00988			124.935	0.22017	176.198	0.027			50.429	0.06808
	38.241	0.03475	29.6219	0.00988			125.096	0.22102	176.476	0.0275			50.286	0.06721
	38.2797	0.03484	29.6637	0.00988			125.481	0.22222	176.798	0.0235			50.143	0.06721
	38.3185	0.03484	29.7054	0.00988			125.608	0.22222	177.076	0.0235			50.057	0.06639
	38.3701	0.03484	29.7472	0.00988			125.738	0.22222	177.31	0.0265			49.957	0.06639
	38.4089	0.03491	29.7995	0.00988			125.865	0.22291	177.543	0.026			49.829	0.06559
	38.4605	0.03505	29.8517	0.00988			126.058	0.22359	177.865	0.028			49.686	0.06478
	38.4993	0.0351	29.9039	0.00988			126.281	0.2241	178.193	0.023			49.543	0.06478
	38.538	0.03521	29.9561	0.00988			126.473	0.22445	178.471	0.024			49.4	0.06399
	38.6026	0.03535	30.0084	0.00993			126.635	0.22513	178.749	0.026			49.243	0.06313
	38.6801	0.03537	30.0606	0.00993			126.827	0.2253	179.027	0.0265			49.071	0.06224
	38.7447	0.03553	30.1128	0.00993			127.054	0.22632	179.305	0.0265			48.929	0.06224
	38.7963	0.03562	30.165	0.00993			127.246	0.22632	179.583	0.0265			48.786	0.06143
	38.8351	0.03567	30.2173	0.00993			127.408	0.22718	179.861	0.0275			48.643	0.06059
	38.8997	0.03581	30.2695	0.00998			127.565	0.22769	180.139	0.0285			48.5	0.06059
	38.9642	0.0359	30.3321	0.00998			127.727	0.22855	180.417	0.0255			48.357	0.05978
	39.0288	0.03606	30.3844	0.00998			127.919	0.22855	180.695	0.026			48.214	0.05897
	39.0934	0.03607	30.4366	0.0101			128.081	0.22906	180.973	0.0235			48.071	0.05897
	39.1579	0.03614	30.4888	0.01013			128.242	0.22957	181.251	0.028			47.971	0.05805
	39.1967	0.03622	30.541	0.01013			128.4	0.22957	181.529	0.028			47.871	0.05805
	39.2484	0.03634	30.5933	0.01013			128.562	0.22975	181.812	0.0255			47.786	0.05724
	39.3129	0.03662	30.6455	0.01013			128.785	0.23025	182.09	0.0225			47.657	0.05724
	39.3517	0.03662	30.6977	0.01017			128.977	0.23145	182.368	0.027			47.557	0.05641
	39.4033	0.03662	30.7499	0.01017			129.138	0.23145	182.646	0.028			47.471	0.05641
	39.4421	0.03674	30.8022	0.0102			129.331	0.23214	182.924	0.0255			47.371	0.05641
	39.4808	0.03681	30.8962	0.0104			129.558	0.23214	183.202	0.0255			47.271	0.05562
	39.5325	0.03692	30.9275	0.0104			129.75	0.23248	183.48	0.0265			47.186	0.05562
	39.5712	0.03694	30.9693	0.0104			129.912	0.23299	183.991	0.0305			47.086	0.05479
	39.61	0.03699	31.0006	0.0104			130.104	0.2347	184.219	0.0305			46.986	0.05479
	39.6616	0.03704	31.032	0.0104			130.327	0.23385	184.547	0.026			46.9	0.05479
	39.7004	0.03708	31.0737	0.0104			130.519	0.23522	184.869	0.0275			46.8	0.05398
	39.7391	0.03724	31.1051	0.0104			130.681	0.23522	185.147	0.028			46.657	0.05315
	39.7908	0.03733	31.1469	0.0104			130.873	0.23607	185.425	0.025			46.486	0.05315
	39.8295	0.03734	31.1782	0.0104			131.096	0.23624	185.709	0.026			46.343	0.05234
	39.8812	0.03745	31.2095	0.0104			131.288	0.23726	185.987	0.026			46.2	0.05234
	39.9199	0.03761	31.2513	0.01044			131.481	0.23726	186.265	0.0275			46.057	0.05146
	39.9587	0.03768	31.2826	0.01044			131.642	0.23761	186.543	0.0255			45.914	0.05146
	40.0103	0.03771	31.314	0.01044			131.869	0.23846	186.82	0.026			45.771	0.05061
	40.0491	0.03778	31.3558	0.01045			132.062	0.23863	187.098	0.0275			45.629	0.05061
	40.0878	0.03787	31.408	0.01048			132.219	0.23898	187.376	0.027			45.486	0.0498
	40.1395	0.03794	31.4602	0.01052			132.446	0.23966	187.654	0.028			45.314	0.0498
	40.1782	0.03796	31.5124	0.01052			132.638	0.24017	187.932	0.026			45.171	0.04896
	40.217	0.03805	31.5438	0.01052			132.8	0.24017	188.21	0.027			45	0.04896
	40.2686	0.03814	31.5855	0.01059			132.958	0.24102	188.488	0.028			44.857	0.04815
	40.3074	0.03826	31.6169	0.01066			133.119	0.2412	188.766	0.028			44.7	0.04815
	40.3461	0.03831	31.6482	0.01066			133.281	0.24188	189.044	0.025			44.557	0.0473
	40.3978	0.0384	31.69	0.01066			133.473	0.24205	189.327	0.0275			44.386	0.0473
	40.4365	0.03854	31.7213	0.01066			133.858	0.24222	189.605	0.028			44.243	0.04644
	40.4882	0.03858	31.7527	0.01066			134.05	0.24325	189.883	0.029			44.071	0.04644
	40.5269	0.03861	31.7944	0.01066			134.277	0.2441	190.161	0.027			43.929	0.04563
	40.5657	0.03872	31.8258	0.01066			134.469	0.24376	190.439	0.0285			43.786	0.04563
	40.6173	0.03879	31.8571	0.01066			134.627	0.24445	190.717	0.027			43.643	0.04483
	40.6561	0.03886	31.8989	0.01066			134.819	0.24513	190.995	0.0315			43.471	0.04483
	40.6948	0.03893	31.9302	0.01071			135.015	0.24615	191.273	0.0285			43.329	0.04402
	40.7465	0.039	31.972	0.01077			135.208	0.2453	191.551	0.026			43.186	0.04402
	40.7852	0.03903	32.0033	0.01077			135.431	0.24701	191.829	0.024			43.043	0.04318
	40.824	0.03909	32.0347	0.01079			135.623	0.24701	192.34	0.0275			42.9	0.04318
	40.8756	0.03918	32.0765	0.01079			135.785	0.24752	192.574	0.028			42.786	0.04318
	40.9144	0.03926	32.1078	0.01079			136.008	0.24786	192.896	0.026			42.643	0.04237
	41.0177	0.03956	32.1391	0.0108			136.2	0.24855	193.13	0.027			42.5	0.04237
	41.0564	0.03962	32.1809	0.01083			136.362	0.24906	193.452	0.0295			42.4	0.04152
	41.0952	0.03965	32.2122	0.01083			136.554	0.24992	193.73	0.027			42.3	0.04152
	41.1468	0.03965	32.2436	0.0109			136.781	0.25025	194.013	0.025			42.186	0.04152
	41.1856	0.03974	32.2958	0.01099			136.973	0.25077	194.241	0.0255			42.086	0.04152
	41.2243	0.03988	32.348	0.01099			137.131	0.25111	194.614	0.029			41.986	0.04071
	41.276	0.03999	32.4002	0.01105			137.358	0.25248	194.892	0.029			41.871	0.04071
	41.3147	0.04004	32.4629	0.01105			137.55	0.25248	195.17	0.0265			41.771	0.04071
	41.3664	0.04007	32.5151	0.01105			137.712	0.25265	195.447	0.023			41.686	0.04071
	41.4051	0.04023	32.5674	0.01112			137.904	0.25299	195.681	0.024			41.586	0.03993
	41.4439	0.04039	32.6196	0.01112			138.096	0.25436	195.914	0.028			41.486	0.03993
	41.4955	0.04052	32.6718	0.01117			138.254	0.25436	196.237	0.028			41.4	0.03993
	41.5343	0.04066	32.724	0.01117			138.415	0.25436	196.47	0.028			41.3	0.03912
	41.573	0.04071	32.7763	0.01121			138.608	0.25522	196.793	0.028			41.129	0.03912
	41.6247	0.04071	32.8285	0.01123			138.769	0.25555	197.121	0.0285			40.986	0.03833
	41.6634	0.0408	32.8807	0.01131			138.962	0.25675	197.399	0.0275			40.886	0.03833
	41.7022	0.0409	32.9329	0.01137			139.381	0.25726	197.676	0.0255			40.8	0.03833
	41.7538	0.04094	32.9852	0.01137			139.508	0.25778	197.999	0.0265			40.7	0.03833
	41.7926	0.04103	33.0374	0.01147			139.635	0.25812	198.327	0.0285			40.6	0.03752
	41.8313	0.04104	33.0896	0.0115			139.796	0.25846	198.555	0.028			40.514	0.03752
	41.883	0.04108	33.1418	0.0115			139.988	0.2588	198.883	0.025			40.414	0.03752
	41.9217	0.0411	33.1941	0.0115			140.181	0.25966	199.116	0.026			40.314	0.03752
	41.9734	0.0411	33.2463	0.0115			140.373	0.25983	199.439	0.027			40.229	0.03673
	42.0121	0.04138	33.2985	0.01155			140.565	0.26085	199.672	0.031			40.057	0.03673
	42.0509	0.04155	33.3507	0.01156			140.758	0.2612	199.994	0.0285			39.914	0.03673
	42.1025	0.04159	33.403	0.01156			140.954	0.26205	200.228	0.0285			39.771	0.0359
	42.1413	0.04171	33.4552	0.01156			141.146	0.26205	200.967	0.0285			39.629	0.0359
	42.18	0.04182	33.5074	0.01156			141.304	0.26325	201.245	0.027			39.529	0.0359
	42.2317	0.042	33.5596	0.01166			141.496	0.26342	201.479	0.0275			39.429	0.0359
	42.2704	0.04212	33.6119	0.01166			141.688	0.26393	201.807	0.0275			39.343	0.03512
	42.3092	0.04214	33.6641	0.01166			142.012	0.26428	202.034	0.031			39.243	0.03512
	42.3608	0.04224	33.7163	0.01167			142.138	0.26547	202.362	0.023			39.143	0.03512
	42.3996	0.04231	33.7477	0.0117			142.331	0.26564	202.596	0.025			39.057	0.03433
	42.4513	0.04237	33.7999	0.0117			142.558	0.26632	202.918	0.032			38.9	0.03433
	42.49	0.04247	33.8521	0.01174			142.781	0.26718	203.196	0.0285			38.757	0.03433
	42.5287	0.04267	33.9043	0.01175			142.973	0.26803	203.519	0.0285			38.614	0.03433
	42.5804	0.04277	33.9566	0.0118			143.165	0.26803	203.802	0.029			38.471	0.0335
	42.6191	0.04279	34.0088	0.01183			143.327	0.26889	204.08	0.029			38.329	0.0335
	42.6579	0.04279	34.061	0.01201			143.519	0.26923	204.358	0.029			38.214	0.0335
	42.7095	0.04282	34.1132	0.01204			143.712	0.27025	204.636	0.0265			38.071	0.03269
	42.7483	0.04296	34.1654	0.01204			143.873	0.27025	204.914	0.0275			37.9	0.03269
	42.787	0.04305	34.2177	0.01204			144.065	0.2706	205.192	0.027			37.757	0.03269
	42.8387	0.04318	34.2699	0.01204			144.292	0.2706	205.47	0.0305			37.643	0.0319
	42.8774	0.04333	34.3221	0.01204			144.515	0.27265	205.748	0.0305			37.5	0.0319
	42.9162	0.04342	34.3743	0.0121			144.738	0.27248	206.026	0.0305			37.357	0.0319
	42.9678	0.04358	34.4266	0.01213			144.965	0.27402	206.259	0.0275			37.214	0.0319
	43.0066	0.04374	34.4684	0.01213			145.158	0.27402	206.537	0.0295			37.043	0.03105
	43.0583	0.04383	34.5206	0.01215			145.319	0.27538	206.859	0.0295			36.9	0.03105
	43.097	0.04386	34.5519	0.01215			145.542	0.27538	207.137	0.0305			36.771	0.03105
	43.1357	0.04393	34.5937	0.01215			145.735	0.27624	207.415	0.025			36.657	0.03022
	43.1874	0.04406	34.6459	0.01215			145.927	0.27658	207.699	0.03			36.543	0.03022
	43.2261	0.04427	34.6877	0.01216			146.088	0.27761	207.977	0.031			36.414	0.03022
	43.2778	0.04446	34.7295	0.01216			146.312	0.27709	208.255	0.0285			36.271	0.03022
	43.3424	0.04455	34.7713	0.0122			146.504	0.2788	208.533	0.026			36.114	0.02941
	43.407	0.04469	34.8235	0.01229			146.665	0.27915	209.044	0.028			35.971	0.02941
	43.4586	0.04489	34.8757	0.01234			146.827	0.27932	209.272	0.0295			35.843	0.02941
	43.5232	0.04503	34.9279	0.01239			146.988	0.28017	209.6	0.0275			35.7	0.02862
	43.5748	0.04511	34.9697	0.01239			147.181	0.28052	209.828	0.0265			35.586	0.02862
	43.6394	0.04524	35.0219	0.01239			147.338	0.28154	210.156	0.0285			35.457	0.02862
	43.704	0.04556	35.0533	0.01239			147.565	0.28154	210.389	0.0285			35.343	0.02862
	43.7557	0.04561	35.0951	0.01239			147.758	0.28256	210.617	0.031			35.2	0.02862
	43.8073	0.0457	35.1368	0.01239			147.919	0.28171	210.85	0.0285			35.057	0.02774
	43.859	0.04584	35.1891	0.01245			148.142	0.28325	211.084	0.029			34.886	0.02774
	43.9106	0.04591	35.2517	0.01256			148.335	0.28376	211.406	0.0275			34.743	0.02774
	43.9752	0.04628	35.304	0.01256			148.496	0.28462	211.64	0.0285			34.629	0.02774
	44.0398	0.04645	35.3562	0.01256			148.719	0.28478	211.962	0.0275			34.457	0.02695
	44.0914	0.04658	35.4084	0.01256			148.912	0.28615	212.196	0.029			34.286	0.02695
	44.156	0.0467	35.4606	0.01261			149.073	0.28632	212.524	0.031			34.171	0.02695
	44.2206	0.04693	35.5129	0.01275			149.3	0.28684	212.752	0.031			34.057	0.02612
	44.2852	0.04702	35.5651	0.01282			149.492	0.28632	213.079	0.031			33.886	0.02612
	44.3368	0.04714	35.6173	0.01282			149.65	0.28735	213.402	0.029			33.743	0.02612
	44.4014	0.04732	35.6695	0.01286			149.877	0.28803	213.68	0.027			33.629	0.02612
	44.466	0.04758	35.7218	0.01288			150.069	0.28872	213.913	0.0285			33.5	0.02532
	44.5176	0.04765	35.7531	0.01291			150.423	0.28975	214.147	0.0295			33.386	0.02532
	44.5693	0.04769	35.7949	0.01296			150.55	0.29008	214.375	0.0285			33.257	0.02532
	44.621	0.04781	35.8262	0.01299			150.677	0.29008	214.608	0.0305			33.114	0.02532
	44.6855	0.04815	35.8575	0.01299			150.808	0.29094	214.842	0.0305			32.971	0.02532
	44.7501	0.04837	35.8993	0.01299			151	0.29145	215.164	0.0305			32.814	0.02453
	44.8147	0.04837	35.9306	0.01299			151.192	0.29214	215.492	0.0305			32.671	0.02453
	44.8663	0.04837	35.962	0.01299			151.354	0.29214	215.77	0.029			32.543	0.02453
	44.918	0.04852	36.0038	0.01299			151.512	0.29214	216.092	0.026			32.4	0.02376
	44.9826	0.04857	36.0351	0.01299			151.673	0.29316	216.42	0.031			32.229	0.02376
	45.0342	0.04874	36.0664	0.01299			151.9	0.29351	216.698	0.031			32.086	0.02376
	45.0988	0.04903	36.1082	0.01301			152.123	0.29402	217.298	0.025			31.971	0.02376
	45.1763	0.04934	36.1395	0.0131			152.315	0.2947	217.532	0.028			31.829	0.02293
	45.2409	0.04949	36.1709	0.01315			152.508	0.2959	217.81	0.0305			31.657	0.02293
	45.2925	0.04957	36.2127	0.01315			152.7	0.2959	218.043	0.033			31.514	0.02293
	45.3571	0.04982	36.244	0.01315			152.892	0.29709	218.366	0.028			31.371	0.02293
	45.4088	0.04996	36.2858	0.01315			153.085	0.29709	218.599	0.0285			31.229	0.02213
	45.4604	0.0501	36.3171	0.01315			153.277	0.29795	218.922	0.0295			31.086	0.02213
	45.4992	0.05028	36.3484	0.01316			153.469	0.2988	219.2	0.03			30.971	0.02213
	45.5508	0.05049	36.3902	0.01316			153.665	0.2988	219.433	0.0275			30.843	0.02213
	45.5896	0.05049	36.4216	0.01318			153.858	0.29948	219.761	0.0275			30.729	0.02213
	45.6412	0.05063	36.4529	0.01328			154.05	0.30085	220.083	0.029			30.586	0.02132
	45.6929	0.05088	36.4947	0.01331			154.242	0.3012	220.406	0.032			30.443	0.02132
	45.7575	0.05107	36.526	0.01335			154.435	0.30154	220.734	0.0275			30.314	0.02132
	45.822	0.05135	36.5573	0.01335			154.596	0.30205	221.012	0.0305			30.2	0.02132
	45.8866	0.05155	36.5991	0.01335			154.788	0.30308	221.334	0.029			30.086	0.02132
	45.9512	0.05179	36.6305	0.01335			154.946	0.30376	221.612	0.0305			29.957	0.02055
	46.0158	0.05202	36.6722	0.01335			155.173	0.30393	221.89	0.025			29.8	0.02055
	46.0803	0.05222	36.7036	0.01335			155.365	0.30462	222.173	0.03			29.657	0.02055
	46.1449	0.05248	36.7349	0.01339			155.527	0.30495	222.451	0.028			29.514	0.02055
	46.2095	0.0526	36.7767	0.01343			155.75	0.30564	222.729	0.031			29.371	0.01976
	46.2741	0.05299	36.808	0.01343			155.942	0.30582	223.007	0.0275			29.214	0.01976
	46.3515	0.05312	36.8394	0.01343			156.104	0.30701	223.285	0.029			29.1	0.01976
	46.4161	0.05333	36.8811	0.01343			156.327	0.30718	223.563	0.0295			28.957	0.01976
	46.4678	0.05341	36.9125	0.01353			156.519	0.30855	223.841	0.0325			28.814	0.01976
	46.5324	0.05354	36.9438	0.01354			156.681	0.30872	224.119	0.03			28.671	0.01896
	46.6098	0.0538	36.9856	0.01354			156.904	0.30975	224.397	0.029			28.5	0.01896
	46.6744	0.05401	37.0169	0.01354			157.1	0.31008	224.675	0.029			28.357	0.01896
	46.7261	0.05417	37.0483	0.01354			157.258	0.31094	224.953	0.032			28.214	0.01896
	46.7906	0.05442	37.09	0.01354			157.419	0.31145	225.231	0.0295			28.071	0.01817
	46.8552	0.05463	37.1214	0.01354			157.581	0.31162	225.742	0.0315			27.929	0.01817
	46.9069	0.05488	37.1632	0.01364			157.738	0.31265	225.976	0.031			27.814	0.01817
	46.9715	0.05511	37.1945	0.01373			157.935	0.31316	226.298	0.0325			27.671	0.01817
	47.036	0.05532	37.2258	0.01378			158.158	0.31385	226.576	0.0295			27.529	0.01738
	47.1135	0.05553	37.2676	0.01378			158.35	0.31436	226.904	0.027			27.4	0.01738
	47.1781	0.05572	37.2989	0.01381			158.704	0.31522	227.226	0.0295			27.286	0.01738
	47.2427	0.0559	37.3303	0.01381			158.865	0.31675	227.554	0.031			27.171	0.01738
	47.3073	0.0562	37.3721	0.01381			159.023	0.31709	227.832	0.031			27.014	0.01738
	47.3718	0.05631	37.4034	0.01381			159.185	0.31744	228.155	0.029			26.857	0.01657
	47.4364	0.05659	37.4347	0.01381			159.346	0.31795	228.482	0.032			26.714	0.01657
	47.501	0.05685	37.4765	0.01381			159.508	0.31898	228.805	0.03			26.586	0.01657
	47.5655	0.05706	37.5078	0.01385			159.665	0.31966	229.083	0.03			26.443	0.01657
	47.6301	0.05738	37.5392	0.01386			159.892	0.31966	229.405	0.0275			26.3	0.01657
	47.6947	0.0575	37.581	0.01391			160.085	0.32034	229.733	0.0325			26.186	0.01657
	47.7593	0.05768	37.6123	0.014			160.242	0.32102	230.056	0.034			26.071	0.01579
	47.8238	0.058	37.6436	0.01404			160.469	0.32205	230.334	0.0305			25.914	0.01579
	47.8884	0.05812	37.6854	0.01405			160.662	0.32222	230.661	0.0335			25.8	0.01579
	47.953	0.05828	37.7167	0.01405			160.823	0.32325	230.939	0.0335			25.657	0.01579
	48.0176	0.05863	37.7585	0.01405			160.981	0.32359	231.217	0.032			25.514	0.01579
	48.0821	0.05895	37.7899	0.01407			161.142	0.3241	231.495	0.0305			25.371	0.01498
	48.1467	0.05914	37.8212	0.0141			161.304	0.32478	231.773	0.0315			25.257	0.01498
	48.2113	0.05932	37.863	0.01416			161.496	0.32513	232.051	0.0295			25.129	0.01498
	48.2759	0.05957	37.8943	0.01421			161.688	0.32582	232.329	0.0305			24.986	0.01498
	48.3404	0.05986	37.9256	0.01424			161.912	0.32684	232.607	0.033			24.843	0.01498
	48.405	0.06009	37.9674	0.01424			162.108	0.32803	232.885	0.03			24.7	0.01419
	48.4696	0.06027	38.0092	0.01429			162.3	0.32803	233.168	0.032			24.557	0.01419
	48.5342	0.06046	38.0614	0.01431			162.492	0.32889	233.446	0.032			24.443	0.01419
	48.5987	0.06078	38.1241	0.01432			162.65	0.32906	233.952	0.0315			24.314	0.01419
	48.6633	0.06083	38.1763	0.01432			162.877	0.33043	234.186	0.0305			24.2	0.01419
	48.7279	0.06124	38.2077	0.01437			163.069	0.33077	234.514	0.0305			24.057	0.01419
	48.8054	0.0615	38.2494	0.0144			163.262	0.33162	234.742	0.0335			23.914	0.01341
	48.87	0.06173	38.2912	0.0144			163.454	0.33179	235.069	0.034			23.771	0.01341
	48.9345	0.06201	38.3225	0.0145			163.615	0.33299	235.347	0.033			23.643	0.01341
	48.9991	0.06235	38.3643	0.01453			163.838	0.33316	235.67	0.0305			23.529	0.01341
	49.0637	0.06268	38.3957	0.01453			164.031	0.33402	235.903	0.032			23.414	0.01341
	49.1282	0.06314	38.427	0.01453			164.192	0.33402	236.137	0.032			23.271	0.0126
	49.1928	0.06318	38.4688	0.01453			164.415	0.33607	236.365	0.0295			23.129	0.0126
	49.2574	0.06339	38.5001	0.01453			164.612	0.33607	236.598	0.0315			22.957	0.0126
	49.322	0.06362	38.5523	0.01461			164.769	0.33624	236.832	0.029			22.786	0.0126
	49.3865	0.06397	38.5837	0.01461			164.962	0.33692	237.204	0.0325			22.614	0.0126
	49.5028	0.06441	38.6254	0.01461			165.154	0.33709	237.571	0.0325			22.471	0.0126
	49.5673	0.06466	38.6568	0.01467			165.381	0.33846	237.899	0.0275			22.357	0.01181
	49.6319	0.06503	38.709	0.01473			165.573	0.3388	238.221	0.0325			22.186	0.01181
	49.6836	0.06531	38.7403	0.01473			165.735	0.33948	238.549	0.034			22.043	0.01181
	49.7352	0.06547	38.7821	0.01473			165.958	0.34017	238.827	0.0345			21.929	0.01181
	49.7869	0.06565	38.8135	0.01477			166.15	0.34102	239.15	0.0315			21.786	0.01181
	49.8515	0.06593	38.8552	0.01477			166.312	0.34137	239.477	0.0315			21.614	0.01181
	49.916	0.06616	38.8866	0.0148			166.504	0.34239	239.8	0.0325			21.471	0.01103
	49.9548	0.0664	38.9179	0.01481			166.762	0.34308	240.078	0.0305			21.329	0.01103
	50.0065	0.06656	38.9597	0.01485			167.115	0.34393	240.406	0.0295			21.214	0.01103
	50.0452	0.0667	38.991	0.01485			167.242	0.34478	240.684	0.032			21.071	0.01103
	50.1098	0.06702	39.0224	0.01491			167.404	0.34478	240.962	0.032			20.929	0.01103
	50.1873	0.06746	39.0641	0.01491			167.596	0.34649	241.19	0.0295			20.786	0.01103
	50.2648	0.06778	39.0955	0.01491			167.788	0.34684	241.423	0.028			20.614	0.01022
	50.3293	0.06799	39.1268	0.01491			167.95	0.34649	241.751	0.029			20.471	0.01022
	50.3939	0.06834	39.1686	0.01491			168.173	0.34735	242.212	0.0335			20.343	0.01022
	50.4327	0.06859	39.1999	0.01491			168.365	0.34821	242.446	0.031			20.229	0.01022
	50.4843	0.06887	39.2313	0.01499			168.527	0.34906	242.674	0.031			20.114	0.01022
	50.536	0.06896	39.273	0.01507			168.685	0.34906	243.002	0.034			19.971	0.01022
	50.5876	0.0691	39.3044	0.01507			168.815	0.34957	243.324	0.0345			19.829	0.01022
	50.6393	0.06935	39.3462	0.01507			169.038	0.3506	243.602	0.0325			19.686	0.00943
	50.7168	0.06987	39.3775	0.01518			169.265	0.35128	243.88	0.0305			19.557	0.00943
	50.7943	0.07035	39.4088	0.01519			169.488	0.35197	244.163	0.0325			19.414	0.00943
	50.8588	0.07065	39.4506	0.01519			169.715	0.35351	244.441	0.033			19.243	0.00943
	50.9105	0.07081	39.5237	0.01519			169.938	0.35402	244.719	0.0355			19.1	0.00943
	50.9622	0.07118	39.5655	0.01524			170.131	0.3547	244.997	0.029			18.986	0.00943
	51.0397	0.0716	39.5968	0.01534			170.323	0.35522	245.275	0.0265			18.814	0.00865
	51.1171	0.07199	39.6282	0.01537			170.515	0.3559	245.553	0.0305			18.671	0.00865
	51.1946	0.07234	39.6699	0.01537			170.708	0.35692	245.831	0.036			18.557	0.00865
	51.2592	0.07261	39.7013	0.01537			170.9	0.35726	246.109	0.0335			18.414	0.00865
	51.3109	0.07289	39.7326	0.01537			171.092	0.35761	246.387	0.0315			18.243	0.00865
	51.3625	0.07322	39.7744	0.01537			171.285	0.35846	246.665	0.032			18.1	0.00865
	51.4271	0.07361	39.8057	0.01537			171.481	0.3588	246.943	0.0325			17.957	0.00865
	51.4788	0.07389	39.8371	0.01546			171.673	0.35948	247.221	0.03			17.814	0.0079
	51.5562	0.07428	39.8893	0.01553			171.865	0.35983	247.499	0.0305			17.7	0.00791
	51.6208	0.07451	39.9311	0.01553			172.058	0.36102	247.777	0.0325			17.529	0.00791
	51.6725	0.07477	39.9833	0.01553			172.25	0.36102	248.06	0.0365			17.386	0.00791
	51.7371	0.07506	40.0355	0.0157			172.412	0.36171	248.338	0.0345			17.243	0.00791
	51.8016	0.07557	40.0877	0.01572			172.604	0.36205	248.616	0.0325			17.1	0.00791
	51.8791	0.0759	40.14	0.01572			172.827	0.36256	248.894	0.0305			16.957	0.00712
	51.9566	0.07625	40.1922	0.01572			173.019	0.36291	249.172	0.0355			16.814	0.00712
	52.0212	0.07662	40.234	0.01575			173.212	0.36393	249.45	0.034			16.671	0.00712
	52.0857	0.07676	40.2862	0.01577			173.404	0.36342	249.728	0.034			16.5	0.00712
	52.1503	0.07729	40.3384	0.01588			173.596	0.33812	250.006	0.034			16.357	0.00712
	52.2149	0.07763	40.3802	0.01591			173.788	0.02137	250.517	0.0315			16.214	0.00712
	52.2795	0.078	40.4115	0.01591					250.75	0.034			16.071	0.00634
	52.3441	0.07846	40.4429	0.01591					251.073	0.034			15.929	0.00634
	52.4086	0.07874	40.4847	0.01591					251.306	0.0335			15.786	0.00634
	52.4732	0.07907	40.516	0.01591					251.629	0.035			15.643	0.00634
	52.5378	0.07932	40.5473	0.01592					251.907	0.035			15.5	0.00634
	52.6024	0.07974	40.5891	0.01603					252.235	0.0325			15.357	0.00634
	52.6669	0.08024	40.6204	0.01603					252.557	0.0325			15.2	0.00555
	52.7315	0.08054	40.6518	0.01603					252.885	0.033			15.057	0.00555
	52.7961	0.08106	40.6936	0.01603					253.163	0.0325			14.914	0.00557
	52.8606	0.08147	40.7249	0.01603					253.53	0.032			14.771	0.00557
	52.9252	0.08181	40.7667	0.01605					253.858	0.034			14.629	0.00557
	52.9898	0.08223	40.798	0.01608					254.136	0.0315			14.486	0.00557
	53.0544	0.08256	40.8293	0.01608					254.458	0.032			14.343	0.00557
	53.1189	0.08292	40.8711	0.01611					254.691	0.032			14.2	0.00557
	53.1835	0.08336	40.9024	0.01615					254.925	0.033			14.057	0.00478
	53.261	0.08367	40.9338	0.01618					255.247	0.0335			13.914	0.00478
	53.3256	0.08403	40.9756	0.01622					255.525	0.035			13.771	0.00478
	53.3902	0.08429	41.0069	0.01632					255.853	0.0325			13.629	0.00478
	53.4547	0.08475	41.0382	0.01637					256.131	0.0335			13.486	0.00478
	53.5193	0.08515	41.08	0.01637					256.365	0.0335			13.343	0.00478
	53.5839	0.08552	41.1113	0.01637					256.593	0.033			13.2	0.00478
	53.6485	0.08602	41.1427	0.01637					256.921	0.0345			13.057	0.00402
	53.713	0.08628	41.1845	0.01637					257.198	0.037			12.914	0.00407
	53.7776	0.08677	41.2158	0.01642					257.521	0.0345			12.771	0.00407
	53.8422	0.08707	41.268	0.01645					257.799	0.037			12.629	0.00407
	53.9068	0.08757	41.3202	0.01648					258.077	0.035			12.486	0.00407
	53.9713	0.08799	41.3725	0.01653					258.355	0.033			12.343	0.00407
	54.0359	0.08833	41.4247	0.01662					258.866	0.035			12.2	0.00407
	54.1005	0.08884	41.4769	0.01662					259.099	0.0365			12.057	0.00328
	54.1651	0.08944	41.5291	0.01664					259.422	0.033			11.9	0.00328
	54.2296	0.08986	41.5814	0.01675					259.7	0.0335			11.757	0.00328
	54.2942	0.09032	41.644	0.01678					260.028	0.033			11.614	0.00328
	54.3588	0.09067	41.6963	0.01678					260.35	0.0345			11.471	0.00328
	54.4233	0.09123	41.7485	0.01688					260.678	0.0355			11.329	0.00328
	54.4879	0.0918	41.8007	0.01688					260.956	0.0325			11.186	0.00328
	54.5525	0.09218	41.8529	0.01689					261.278	0.0345			11.043	0.00328
	54.6171	0.09259	41.9052	0.01692					261.556	0.035			10.9	0.00245
	54.6816	0.09294	41.9574	0.01692					261.834	0.035			10.757	0.00245
	54.7462	0.09345	42.0096	0.01702					262.112	0.035			10.614	0.00245
	54.8108	0.09405	42.0618	0.01708					262.396	0.036			10.471	0.00245
	54.8754	0.09463	42.1141	0.0171					262.674	0.036			10.329	0.00245
	54.9529	0.09509	42.1663	0.0171					262.952	0.038			10.186	0.00245
	55.0045	0.09546	42.2185	0.01719					263.23	0.0355			10.043	0.00245
	55.0691	0.09589	42.2707	0.01719					263.507	0.0335			9.9	0.00245
	55.1337	0.09641	42.323	0.01719					263.785	0.0345			9.757	0.00245
	55.1982	0.09707	42.3752	0.01735					264.063	0.0365			9.614	0.00166
	55.2628	0.09756	42.4274	0.01743					264.341	0.034			9.471	0.00166
	55.3145	0.09795	42.4587	0.01743					264.619	0.034			9.329	0.00166
	55.379	0.09841	42.5005	0.01743					264.897	0.034			9.186	0.00166
	55.4436	0.0989	42.5319	0.01743					265.175	0.0365			9.043	0.00166
	55.5082	0.09941	42.5632	0.01743					265.453	0.0355			8.9	0.00166
	55.5599	0.09987	42.605	0.01743					265.731	0.033			8.743	0.00166
	55.6244	0.10024	42.6363	0.01743					266.009	0.035			8.6	0.00166
	55.6761	0.1005	42.6885	0.01749					266.292	0.036			8.457	0.000881
	55.7407	0.10101	42.7408	0.01756					266.57	0.036			8.314	0.000881
	55.8052	0.1016	42.793	0.01757					266.848	0.034			8.171	0.000881
	55.8698	0.10216	42.8452	0.0176					267.36	0.0355			8.029	0.000881
	55.9344	0.10264	42.887	0.01765					267.588	0.0375			7.886	0.000881
	55.999	0.10308	42.9183	0.0177					267.916	0.0375			7.743	0.000881
	56.0635	0.10346	42.9497	0.0177					268.238	0.036			7.6	0.000881
	56.1152	0.10385	42.9914	0.0177					268.516	0.035			7.457	0.000881
	56.1669	0.10431	43.0228	0.01772					268.794	0.0375			7.314	0.000881
	56.2314	0.10475	43.0645	0.01772					269.027	0.035			7.171	0.000881
	56.2831	0.10524	43.0959	0.0178					269.261	0.035			7.029	0.000881
	56.3347	0.10563	43.1272	0.01789					269.489	0.0325			6.886	0.000881
	56.3864	0.10598	43.169	0.01791					269.722	0.0335			6.743	0.000881
	56.451	0.10653	43.2003	0.01792					269.956	0.038			6.6	0.000881
	56.5156	0.1072	43.2317	0.01792					270.189	0.038			6.457	0
	56.5801	0.10778	43.2734	0.01794					270.417	0.035			6.314	0
	56.6447	0.1084	43.3048	0.01794					270.65	0.0325			6.171	0
	56.7093	0.10903	43.3361	0.01794					270.973	0.036			6.029	0
	56.7739	0.10963	43.3779	0.01795					271.256	0.0345			5.886	0
	56.8384	0.11037	43.4092	0.01795					271.579	0.0355			5.743	0
	56.903	0.11095	43.4406	0.01811					271.857	0.0365			5.6	0
	56.9547	0.11132	43.4823	0.01819					272.179	0.0365			5.443	0
	57.0063	0.11173	43.5346	0.01827					272.507	0.0365			5.3	0
	57.0709	0.11238	43.5868	0.01827					272.74	0.0365			5.157	0
	57.1484	0.11305	43.639	0.01827					273.063	0.0345			5.014	0
	57.213	0.11344	43.6912	0.01827					273.341	0.037			4.871	0
	57.2775	0.11398	43.7435	0.01832					273.574	0.037			4.729	0
	57.3292	0.11441	43.7957	0.01843					273.897	0.037			4.586	0
	57.3809	0.11494	43.8375	0.01848					274.175	0.0335			4.443	0
	57.4454	0.11548	43.8793	0.01848					274.452	0.0355			0	0
	57.4971	0.11612	43.9106	0.01848					274.736	0.037			0	0
	57.5617	0.11666	43.9419	0.01848					274.964	0.035			0	0
	57.6392	0.11739	43.9837	0.01854					275.292	0.0345			0	0
	57.7167	0.11813	44.015	0.01854					275.798	0.0375			0	0
	57.7812	0.11864	44.0464	0.01854					276.031	0.0375			0	0
	57.8458	0.11929	44.0882	0.01862					276.265	0.0375			0	0
	57.9491	0.12035	44.1195	0.01868					276.498	0.035			0	0
	57.9879	0.12079	44.1508	0.01879					276.865	0.035			0	0
	58.0395	0.12124	44.1926	0.01886					277.148	0.036			0	0
	58.0783	0.12165	44.2239	0.01891					277.426	0.0385			0	0
	58.1428	0.12241	44.2553	0.01891					277.654	0.0355			0	0
	58.2203	0.12331	44.297	0.01891					277.888	0.037			0	0
	58.2849	0.12394	44.3284	0.01891					278.26	0.0345			0	0
	58.3495	0.12468	44.3702	0.01891					278.583	0.036			0	0
	58.3882	0.12523	44.4015	0.01897					278.91	0.0365			0	0
	58.4399	0.12563	44.4328	0.019					279.188	0.0395			0	0
	58.4786	0.12613	44.4746	0.019					279.511	0.0365			0	0
	58.5303	0.12678	44.5059	0.01903					279.789	0.0395			0	0
	58.569	0.12722	44.5373	0.01903					280.022	0.0375			0	-0.00139
	58.6078	0.12748	44.5791	0.01905					280.256	0.035			0	-0.00139
	58.6594	0.12784	44.6104	0.01911					280.578	0.035			0	-0.00139
	58.6982	0.12819	44.6417	0.01913					280.812	0.0375			0	-0.00139
	58.7627	0.12895	44.6835	0.01913					281.134	0.036			0	-0.00139
	58.8273	0.12976	44.7148	0.01913					281.367	0.037			0	-0.00139
	58.9048	0.13078	44.7566	0.01913					281.69	0.0345			0	-0.00139
	58.9823	0.13152	44.788	0.01913					281.973	0.0365			0	-0.00139
	59.0469	0.13215	44.8193	0.01914					282.296	0.036			0	-0.00139
	59.0985	0.13266	44.8611	0.01922					282.574	0.0375			0	-0.00139
	59.1502	0.13326	44.8924	0.01927					282.852	0.038			0	-0.00139
	59.2277	0.13418	44.9237	0.01932					283.13	0.039			0	-0.00139
	59.3052	0.13508	44.9655	0.01932					283.407	0.036			0	-0.00139
	59.3568	0.13566	44.9969	0.01932					283.919	0.034			0	-0.00139
	59.4214	0.13636	45.0282	0.01933					284.152	0.035			0	-0.00139
	59.486	0.13721	45.07	0.01943					284.475	0.039			0	-0.00138
	59.5376	0.138	45.1013	0.01951					284.708	0.039			0	-0.00134
	59.6022	0.13873	45.1326	0.01951					285.031	0.0365			0	-0.00127
	59.6539	0.1394	45.1744	0.01951					285.264	0.035			0	-0.00127
	59.7185	0.14024	45.2058	0.01957					285.592	0.0395			0	-0.00127
	59.783	0.14112	45.2475	0.01959					285.82	0.0395			0	-0.00127
	59.8476	0.14197	45.2998	0.01967					286.148	0.037			0	-0.00127
	59.9122	0.14276	45.352	0.01967					286.426	0.036			0	-0.00127
	59.9897	0.14364	45.4042	0.0199					286.704	0.04			0	-0.00109
	60.0413	0.14424	45.4564	0.01994					286.937	0.04			0	-0.00104
	60.093	0.14493	45.5087	0.01994					287.26	0.04			0	-0.000899
	60.1576	0.14574	45.5609	0.01994					287.493	0.035			0	-0.000899
	60.2221	0.14662	45.6131	0.01995					287.815	0.036			0	0
	60.2867	0.14722	45.6653	0.02003					288.049	0.0365			0	0
	60.3255	0.14761	45.7176	0.02008					288.371	0.0385			0	0
	60.3771	0.14814	45.7698	0.02008					288.649	0.0365			0	0
	60.4159	0.14874	45.822	0.02016					289.022	0.037			0	0
	60.4933	0.14953	45.8742	0.02016					289.35	0.0395			0	0
	60.5579	0.15069	45.9265	0.02033					289.628	0.0375			0.043	0
	60.6225	0.15156	45.9787	0.02033					289.95	0.0345			0.186	0
	60.6871	0.15231	46.0309	0.02033					290.183	0.038			0.329	0
	60.7387	0.15293	46.0831	0.02038					290.411	0.036			0.471	0
	60.7904	0.15362	46.1354	0.02038					290.739	0.04			0.643	0
	60.855	0.15464	46.1876	0.02038					291.017	0.035			0.786	0
	60.9325	0.15575	46.2398	0.02046					291.34	0.037			0.9	0
	60.9841	0.15645	46.292	0.02055					291.618	0.0365			1.043	0
	61.0358	0.15721	46.3443	0.02073					291.901	0.041			1.214	0
	61.1133	0.15827	46.3965	0.02073					292.407	0.038			1.357	0.00104
	61.1778	0.15922	46.4487	0.02073					292.64	0.038			1.471	0.00111
	61.2295	0.16001	46.5009	0.02073					292.963	0.0405			1.643	0.00115
	61.2941	0.16095	46.5532	0.02079					293.246	0.038			1.786	0.00118
	61.3586	0.1619	46.6158	0.0209					293.569	0.0365			1.9	0.00122
	61.4361	0.16273	46.6681	0.02092					293.847	0.0365			2.029	0.00122
	61.5007	0.16384	46.7203	0.02098					294.08	0.041			2.143	0.00123
	61.5524	0.16486	46.7725	0.02098					294.313	0.041			2.286	0.00127
	61.6169	0.16599	46.8143	0.02098					294.636	0.0375			2.414	0.0013
	61.6686	0.16676	46.8665	0.02103					294.914	0.038			2.571	0.0013
	61.7719	0.16858	46.9187	0.02116					295.236	0.0415			2.714	0.0015
	61.8236	0.16941	46.9501	0.02116					295.564	0.039			2.857	0.00162
	61.8623	0.17011	46.9918	0.02116					295.887	0.038			2.986	0.00162
	61.914	0.17094	47.0441	0.02124					296.165	0.0385			3.129	0.00162
	61.9656	0.17184	47.0754	0.0213					296.492	0.04			3.271	0.00167
	62.0302	0.17274	47.1067	0.02132					296.726	0.0375			3.414	0.00176
	62.069	0.17348	47.1485	0.02132					297.004	0.0385			3.557	0.00176
	62.1077	0.17417	47.1799	0.02132					297.282	0.0385			3.7	0.00176
	62.1594	0.17521	47.2112	0.02135					297.56	0.0405			3.843	0.00183
	62.2239	0.17646	47.253	0.02138					297.838	0.0405			4.014	0.00196
	62.2885	0.1775	47.2843	0.02138					298.16	0.037			4.157	0.00201
	62.3402	0.17832	47.3156	0.0214					298.438	0.037			4.271	0.00213
	62.3918	0.17922	47.3574	0.02146					298.716	0.038			4.414	0.00215
	62.4435	0.18002	47.3888	0.02146					298.999	0.038			4.586	0.00227
	62.5081	0.18092	47.4305	0.02154					299.277	0.039			4.729	0.00231
	62.5597	0.18178	47.4619	0.02159					299.555	0.039			4.843	0.00231
	62.6114	0.18271	47.4932	0.02159					299.783	0.039			4.971	0.00238
	62.663	0.18375	47.535	0.02159					300.017	0.0395			5.086	0.00245
	62.7147	0.18467	47.5663	0.02166					300.623	0.0395			5.2	0.00256
	62.7793	0.18553	47.5977	0.02168					300.85	0.037			5.329	0.00268
	62.8309	0.18648	47.6394	0.02168					301.178	0.0385			5.443	0.0027
	62.8826	0.18756	47.6708	0.02171					301.456	0.0405			5.571	0.00277
	62.9343	0.18848	47.7021	0.02181					301.829	0.0405			5.714	0.00284
	62.9859	0.18904	47.7439	0.02181					302.151	0.039			5.871	0.00289
	63.0247	0.1898	47.7752	0.02181					302.429	0.0365			6.014	0.003
	63.0892	0.19085	47.817	0.02189					302.757	0.0395			6.143	0.00308
	63.1667	0.19235	47.8483	0.02193					303.035	0.0395			6.257	0.00317
	63.2313	0.19348	47.8797	0.02193					303.263	0.0395			6.386	0.00324
	63.283	0.19456	47.9215	0.02193					303.496	0.0395			6.5	0.00324
	63.3346	0.19531	47.9528	0.02195					303.819	0.0415			6.643	0.00337
	63.3863	0.19612	47.9841	0.02201					304.102	0.04			6.757	0.00345
	63.4509	0.19713	48.0259	0.02206					304.425	0.0405			6.9	0.00345
	63.5025	0.19817	48.0572	0.02211					304.703	0.038			7.043	0.00365
	63.5542	0.19931	48.0886	0.02211					304.981	0.041			7.186	0.00374
	63.6187	0.20062	48.1303	0.02211					305.258	0.0395			7.329	0.00384
	63.6833	0.20166	48.2139	0.02236					305.536	0.0395			7.486	0.00388
	63.735	0.20263	48.2557	0.02236					305.814	0.0365			7.629	0.00393
	63.7867	0.20354	48.287	0.02236					306.092	0.037			7.771	0.00416
	63.8383	0.20458	48.3184	0.02236					306.376	0.04			7.914	0.00425
	63.9029	0.20583	48.3601	0.02236					306.654	0.04			8.057	0.0043
	63.9804	0.20723	48.4124	0.02236					306.932	0.0395			8.2	0.00444
	64.0449	0.20837	48.4541	0.02236					307.21	0.0395			8.343	0.00444
	64.0966	0.20938	48.4855	0.02241					307.488	0.043			8.486	0.00449
	64.1612	0.21061	48.5273	0.02254					307.765	0.0405			8.629	0.00464
	64.2387	0.21207	48.5586	0.0226					308.043	0.0375			8.771	0.00478
	64.3032	0.21346	48.5899	0.0226					308.321	0.0375			8.914	0.00495
	64.3678	0.21482	48.6317	0.0226					308.599	0.042			9.057	0.00501
	64.4195	0.21605	48.663	0.0226					309.111	0.039			9.2	0.00513
	64.4711	0.21692	48.6944	0.02263					309.344	0.039			9.343	0.0052
	64.5357	0.21824	48.7362	0.02276					309.666	0.0415			9.486	0.00529
	64.5874	0.21937	48.7675	0.02279					309.944	0.0415			9.614	0.00541
	64.6519	0.22051	48.7988	0.02279					310.178	0.0415			9.757	0.0055
	64.7165	0.22162	48.8406	0.02279					310.5	0.039			9.9	0.00559
	64.7811	0.22291	48.8719	0.02279					310.873	0.0405			10.014	0.00568
	64.8457	0.22441	48.9033	0.02284					311.195	0.041			10.129	0.00575
	64.9102	0.22589	48.9451	0.02284					311.479	0.0415			10.257	0.0058
	64.9748	0.2273	48.9764	0.02289					311.845	0.0385			10.371	0.00589
	65.0265	0.22857	49.0182	0.02301					312.218	0.041			10.543	0.00615
	65.0781	0.2298	49.0495	0.02306					312.496	0.041			10.686	0.00633
	65.1427	0.23095	49.0808	0.02308					312.774	0.0395			10.8	0.00633
	65.1814	0.2319	49.1226	0.02331					313.052	0.0405			10.943	0.00636
	65.2202	0.23276	49.154	0.02331					313.33	0.041			11.114	0.00649
	65.2719	0.23371	49.1853	0.02331					313.563	0.044			11.257	0.00664
	65.3106	0.23463	49.2271	0.02331					313.797	0.0415			11.371	0.00679
	65.3752	0.23599	49.2584	0.02331					314.213	0.039			11.514	0.0068
	65.4527	0.23755	49.3106	0.02331					314.586	0.042			11.643	0.00693
	65.5172	0.23896	49.3629	0.02335					314.864	0.043			11.757	0.00701
	65.5689	0.24015	49.4151	0.02349					315.097	0.038			11.886	0.00708
	65.6206	0.24138	49.4569	0.02355					315.325	0.0385			12.043	0.00721
	65.6851	0.24282	49.4882	0.02357					315.653	0.04			12.186	0.0074
	65.7626	0.24466	49.5195	0.02357					315.931	0.043			12.314	0.00749
	65.8272	0.24631	49.5613	0.02357					316.304	0.041			12.429	0.00758
	65.8918	0.248	49.5926	0.0236					316.626	0.041			12.543	0.00767
	65.9434	0.24903	49.624	0.02362					316.904	0.039			12.671	0.00774
	65.9951	0.25019	49.6658	0.02365					317.51	0.039			12.843	0.0079
	66.0597	0.25167	49.6971	0.02371					317.738	0.039			13	0.00812
	66.1242	0.25306	49.7284	0.02371					317.971	0.039			13.171	0.00834
	66.1759	0.25431	49.7702	0.02374					318.294	0.0435			13.343	0.00842
	66.2276	0.25564	49.8015	0.02384					318.571	0.0385			13.486	0.00857
	66.2921	0.25719	49.8329	0.02384					318.855	0.041			13.6	0.00865
	66.3825	0.25969	49.8747	0.02389					319.083	0.0385			13.771	0.00879
	66.4342	0.26078	49.906	0.02396					319.411	0.0405			13.914	0.00892
	66.4729	0.26175	49.9478	0.024					319.689	0.043			14.029	0.00909
	66.5246	0.26298	49.9791	0.024					320.011	0.043			14.157	0.00922
	66.5763	0.26425	50.0104	0.024					320.289	0.0405			14.271	0.00932
	66.6408	0.26561	50.0522	0.024					320.567	0.0415			14.386	0.0095
	66.6925	0.2667	50.0836	0.02404					320.845	0.045			14.529	0.00964
	66.7312	0.26769	50.1149	0.02427					321.128	0.0425			14.671	0.00964
	66.7958	0.26931	50.1567	0.02428					321.406	0.04			14.8	0.00973
	66.8604	0.27106	50.188	0.02428					321.684	0.0405			14.914	0.00985
	66.9379	0.27312	50.2193	0.02428					321.962	0.043			15.057	0.0101
	67.0024	0.27523	50.2611	0.02428					322.24	0.043			15.186	0.01015
	67.0541	0.27666	50.2925	0.02428					322.518	0.0385			15.343	0.01029
	67.1058	0.27809	50.3238	0.02428					322.796	0.04			15.486	0.01043
	67.1703	0.27997	50.3656	0.02433					323.074	0.0425			15.614	0.01049
	67.2349	0.28142	50.3969	0.02441					323.352	0.0425			15.757	0.01063
	67.2995	0.28321	50.4387	0.02447					323.63	0.043			15.9	0.01086
	67.3641	0.28487	50.47	0.02452					323.908	0.0435			16.057	0.01098
	67.4287	0.28637	50.5014	0.02452					324.186	0.0445			16.214	0.0111
	67.4932	0.28818	50.5431	0.02458					324.464	0.0415			16.329	0.01126
	67.5449	0.28958	50.5745	0.02461					324.747	0.0415			16.443	0.01133
	67.6094	0.29139	50.6058	0.02463					325.025	0.04			16.571	0.01135
	67.674	0.29324	50.6476	0.02463					325.531	0.041			16.686	0.01154
	67.7386	0.29513	50.6789	0.02466					325.764	0.0435			16.857	0.01167
	67.7903	0.29663	50.7103	0.02474					326.092	0.041			17	0.01179
	67.8548	0.29841	50.752	0.02477					326.37	0.0415			17.114	0.01193
	67.9194	0.30019	50.7834	0.02479					326.737	0.0415			17.243	0.01207
	67.9711	0.30181	50.8147	0.02482					327.065	0.0445			17.357	0.01216
	68.0227	0.30345	50.8565	0.02492					327.387	0.0435			17.471	0.0123
	68.0744	0.30507	50.8878	0.02492					327.665	0.044			17.643	0.01234
	68.1261	0.3066	50.9296	0.02496					327.943	0.044			17.786	0.01242
	68.1906	0.30829	50.9609	0.02498					328.221	0.044			17.9	0.01269
	68.2552	0.31032	50.9923	0.02501					328.505	0.044			18.071	0.01288
	68.3069	0.31226	51.0341	0.02506					328.783	0.0445			18.214	0.01299
	68.3714	0.31441	51.0654	0.02507					329.061	0.042			18.343	0.01318
	68.4231	0.31594	51.0967	0.02509					329.339	0.045			18.5	0.01339
	68.4748	0.31763	51.1385	0.02512					329.616	0.0425			18.643	0.01348
	68.5264	0.31901	51.1698	0.02522					329.894	0.0445			18.771	0.01353
	68.591	0.3211	51.2012	0.02528					330.172	0.0415			18.886	0.01366
	68.6685	0.32334	51.243	0.02539					330.45	0.045			19	0.01373
	68.7331	0.32533	51.2743	0.02539					330.728	0.0425			19.129	0.01385
	68.8105	0.32777	51.3161	0.02539					331.006	0.045			19.243	0.01399
	68.8751	0.3299	51.3474	0.02547					331.284	0.0425			19.371	0.01403
	68.9397	0.3321	51.3787	0.02557					331.562	0.045			19.486	0.01419
	69.0043	0.33471	51.4205	0.02558					331.84	0.045			19.657	0.01452
	69.1334	0.33867	51.4519	0.02565					332.123	0.044			19.8	0.01468
	69.1722	0.34005	51.4832	0.02568					332.401	0.041			19.914	0.01468
	69.2238	0.3419	51.525	0.02569					332.679	0.0445			20.029	0.01479
	69.2755	0.34384	51.5563	0.02572					332.957	0.0455			20.157	0.01507
	69.3401	0.3459	51.5876	0.02574					333.235	0.044			20.271	0.01526
	69.4046	0.34817	51.6294	0.02574					333.513	0.042			20.4	0.01537
	69.4692	0.35032	51.6608	0.02574					334.024	0.0425			20.514	0.01546
	69.5209	0.35235	51.6921	0.02587					334.252	0.044			20.629	0.01547
	69.5725	0.35443	51.7339	0.02588					334.58	0.043			20.8	0.01574
	69.6242	0.35654	51.7652	0.02588					334.858	0.043			20.943	0.01588
	69.6758	0.35859	51.807	0.02592					335.092	0.045			21.057	0.01597
	69.7404	0.36046	51.8383	0.02593					335.414	0.045			21.186	0.01625
	69.7792	0.36186	51.8697	0.02601					335.692	0.042			21.3	0.01634
	69.8179	0.36349	51.9114	0.02606					335.97	0.042			21.414	0.01644
	69.8696	0.36502	51.9428	0.02607					336.203	0.044			21.586	0.01653
	69.9341	0.36761	51.9741	0.02609					336.576	0.0455			21.729	0.01674
	70.0116	0.37073	52.0159	0.02612					336.898	0.044			21.857	0.01692
	70.0762	0.37346	52.0472	0.02622					337.226	0.042			22	0.01715
	70.1537	0.37632	52.0785	0.02628					337.504	0.0425			22.157	0.01725
	70.2183	0.37935	52.1203	0.02641					337.782	0.0445			22.3	0.01745
	70.2828	0.38176	52.1517	0.02645					338.105	0.043			22.429	0.01766
	70.3345	0.38423	52.183	0.02647					338.382	0.043			22.571	0.01785
	70.3862	0.38657	52.2248	0.02647					338.66	0.045			22.714	0.01798
	70.4636	0.38974	52.2561	0.02647					338.938	0.046			22.886	0.01812
	70.5153	0.39211	52.2979	0.02655					339.216	0.044			23.029	0.01826
	70.567	0.39454	52.3292	0.0266					339.5	0.044			23.143	0.01836
	70.6315	0.39699	52.3606	0.02661					339.778	0.0415			23.314	0.01861
	70.709	0.40018	52.4023	0.02664					340.056	0.045			23.471	0.01891
	70.7736	0.40249	52.4337	0.02666					340.334	0.045			23.643	0.01903
	70.8382	0.40474	52.465	0.02669					340.611	0.0425			23.814	0.01921
	70.8898	0.40705	52.5068	0.02684					340.889	0.0405			23.957	0.01939
	70.9544	0.41022	52.5381	0.02691					341.167	0.0435			24.071	0.01954
	71.0319	0.41318	52.5695	0.02699					341.445	0.0465			24.243	0.01965
	71.0836	0.41546	52.6112	0.02706					341.723	0.0465			24.386	0.01991
	71.1352	0.41771	52.6426	0.02707					342.235	0.045			24.529	0.02006
	71.1869	0.41991	52.6739	0.02707					342.468	0.0475			24.7	0.02025
	71.2385	0.4224	52.7157	0.02707					342.79	0.045			24.871	0.02057
	71.3031	0.42561	52.747	0.02707					343.068	0.043			25.029	0.02071
	71.3677	0.42867	52.7888	0.02712					343.302	0.043			25.171	0.02085
	71.4323	0.431	52.8201	0.02717					343.674	0.047			25.3	0.02099
	71.4968	0.43355	52.8515	0.0272					344.041	0.045			25.457	0.02136
	71.5614	0.43607	52.8933	0.02725					344.325	0.0455			25.6	0.0215
	71.6389	0.43896	52.9246	0.02733					344.647	0.043			25.729	0.02164
	71.7035	0.44203	52.9559	0.02733					344.925	0.044			25.843	0.02185
	71.7681	0.44478	52.9977	0.02742					345.203	0.0445			25.971	0.02201
	71.8326	0.44776	53.029	0.0275					345.481	0.0445			26.086	0.02215
	71.8972	0.45042	53.0604	0.02753					345.714	0.044			26.229	0.02233
	71.9618	0.4535	53.1022	0.02753					345.992	0.0465			26.4	0.02256
	72.0263	0.45646	53.1335	0.02753					346.315	0.045			26.543	0.02286
	72.0909	0.45898	53.1648	0.02755					346.598	0.0455			26.657	0.02289
	72.1555	0.46173	53.2066	0.02763					346.876	0.0445			26.771	0.023
	72.2201	0.46452	53.2379	0.02766					347.154	0.0465			26.9	0.02323
	72.2846	0.46771	53.2797	0.02768					347.432	0.0455			27.014	0.02346
	72.3492	0.47144	53.3111	0.02779					347.66	0.0455			27.186	0.02372
	72.4138	0.47442	53.3424	0.02782					347.893	0.044			27.329	0.02391
	72.4784	0.47751	53.3842	0.02785					348.221	0.0475			27.443	0.02416
	72.5429	0.48061	53.4155	0.02785					348.499	0.046			27.571	0.02427
	72.6075	0.48351	53.4468	0.02788					348.822	0.0465			27.686	0.02428
	72.6721	0.48632	53.4886	0.02795					349.1	0.0475			27.8	0.02444
	72.7367	0.48884	53.52	0.02801					349.377	0.046			27.971	0.02487
	72.8012	0.49171	53.5513	0.02804					349.655	0.046			28.143	0.02495
	72.8658	0.49469	53.5931	0.02809					349.933	0.046			28.286	0.0252
	72.9304	0.49768	53.6244	0.02821					350.211	0.0435			28.429	0.02539
	72.995	0.50068	53.6557	0.02823					350.773	0.0455			28.571	0.02562
	73.1241	0.50577	53.6975	0.02823					351.051	0.0485			28.714	0.02589
	73.1629	0.50771	53.7289	0.02826					351.278	0.0495			28.857	0.02601
	73.2016	0.50953	53.7706	0.02831					351.512	0.046			29	0.02638
	73.2533	0.51123	53.802	0.02839					351.745	0.047			29.143	0.02647
	73.3178	0.51409	53.8333	0.02847					351.979	0.047			29.286	0.02675
	73.3824	0.51666	53.8751	0.02855					352.207	0.0485			29.429	0.02693
	73.4341	0.51869	53.9064	0.02855					352.535	0.0465			29.571	0.02726
	73.4857	0.52065	53.9378	0.02858					352.763	0.0465			29.714	0.02737
	73.5374	0.52269	53.9795	0.02863					352.996	0.0465			29.857	0.0276
	73.602	0.52533	54.0109	0.02863					353.23	0.0465			30	0.02788
	73.6665	0.52838	54.0422	0.02864					353.463	0.049			30.143	0.02793
	73.7182	0.53036	54.084	0.02875					353.785	0.045			30.3	0.02828
	73.7569	0.53251	54.1153	0.02885					354.019	0.046			30.443	0.02853
	73.7957	0.53439	54.1571	0.02888					354.252	0.043			30.586	0.02876
	73.8474	0.53628	54.1884	0.0289					354.48	0.0455			30.729	0.02906
	73.8861	0.53834	54.2198	0.02896					354.714	0.048			30.871	0.02918
	73.9377	0.54019	54.2615	0.0291					355.036	0.048			31.014	0.02938
	73.9765	0.5425	54.2929	0.02918					355.32	0.046			31.157	0.02969
	74.0152	0.54481	54.3242	0.02921					355.686	0.046			31.3	0.02998
	74.0798	0.54791	54.366	0.02921					356.059	0.045			31.443	0.0301
	74.1444	0.5506	54.3973	0.02921					356.337	0.047			31.586	0.03036
	74.209	0.55395	54.4287	0.02923					356.615	0.0475			31.729	0.03063
	74.2735	0.55679	54.4704	0.02928					356.893	0.049			31.871	0.0308
	74.3252	0.55972	54.5018	0.02939					357.171	0.047			32.014	0.03109
	74.3769	0.56294	54.5331	0.02945					357.449	0.049			32.157	0.03139
	74.4414	0.56661	54.5749	0.02948					357.682	0.046			32.3	0.03153
	74.506	0.57009	54.6062	0.02948					357.916	0.0445			32.443	0.03184
	74.5706	0.57362	54.648	0.02948					358.238	0.047			32.586	0.03225
	74.6222	0.57662	54.6793	0.02948					358.516	0.049			32.729	0.03243
	74.6739	0.57995	54.7107	0.02953					359.077	0.0465			32.871	0.03274
	74.7514	0.5837	54.7525	0.02964					359.305	0.0475			33.014	0.03297
	74.8676	0.59066	54.7838	0.02966					359.633	0.0475			33.157	0.03329
	74.9064	0.59307	54.8151	0.02966					359.911	0.048			33.3	0.03347
	74.9451	0.596	54.8569	0.02975					360.189	0.046			33.457	0.03373
	74.9968	0.59898	54.8882	0.02985					360.467	0.049			33.6	0.03403
	75.0355	0.6019	54.9196	0.02985					360.745	0.049			33.743	0.03422
	75.1001	0.60642	54.9614	0.02985					360.978	0.046			33.886	0.03454
	75.1776	0.61107	54.9927	0.02988					361.301	0.0435			34.029	0.03493
	75.2421	0.61549	55.024	0.03007					361.579	0.0445			34.171	0.0351
	75.3067	0.62028	55.0658	0.03018					361.907	0.049			34.314	0.03539
	75.3584	0.62464	55.0971	0.03018					362.185	0.048			34.457	0.03563
	75.423	0.62786	55.1389	0.03018					362.462	0.0445			34.6	0.03592
	75.4875	0.63163	55.1703	0.03023					362.696	0.0465			34.743	0.03613
	75.5521	0.63546	55.2016	0.03032					362.924	0.0485			34.886	0.03634
	75.6167	0.63935	55.2434	0.03039					363.252	0.049			35.029	0.03664
	75.6813	0.64441	55.2747	0.0304					363.53	0.046			35.171	0.03699
	75.7588	0.6507	55.306	0.0304					363.852	0.048			35.314	0.0374
	75.8233	0.65553	55.3478	0.0304					364.13	0.048			35.457	0.03761
	75.875	0.65925	55.3792	0.03045					364.408	0.051			35.6	0.03787
	75.9525	0.66425	55.4105	0.03053					364.686	0.0485			35.743	0.03812
	76.017	0.66887	55.4523	0.03061					364.969	0.046			35.886	0.03842
	76.1333	0.67738	55.4836	0.03075					365.247	0.045			36.029	0.03865
	76.172	0.67978	55.5149	0.03077					365.475	0.0495			36.171	0.03891
	76.2366	0.68411	55.5567	0.03077					365.709	0.05			36.314	0.03923
	76.3012	0.68884	55.5881	0.03077					365.942	0.047			36.457	0.03955
	76.3658	0.69294	55.6298	0.03078					366.176	0.0485			36.6	0.03983
	76.4174	0.69714	55.6612	0.03088					366.404	0.0485			36.757	0.04016
	76.4691	0.70105	55.6925	0.03088					366.776	0.05			36.9	0.04055
	76.5207	0.70475	55.7343	0.03094					367.332	0.0475			37.043	0.04076
	76.5853	0.70917	55.7656	0.03101					367.565	0.0475			37.186	0.04113
	76.6628	0.71594	55.797	0.03105					367.799	0.052			37.329	0.04143
	76.7274	0.72179	55.8387	0.03115					368.216	0.0495			37.471	0.04187
	76.779	0.72579	55.8701	0.03129					368.588	0.047			37.614	0.04217
	76.8436	0.72951	55.9014	0.03137					368.866	0.048			37.757	0.04252
	76.8953	0.73346	55.9432	0.03137					369.144	0.0505			37.9	0.04282
	76.9469	0.73777	55.9745	0.0314					369.422	0.051			38.043	0.04305
	77.0115	0.74357	56.0163	0.0314					369.7	0.048			38.186	0.04341
	77.089	0.75103	56.0476	0.0314					369.978	0.048			38.329	0.04369
	77.1536	0.75711	56.079	0.03145					370.256	0.0495			38.471	0.04407
	77.2052	0.76215	56.1312	0.03156					370.534	0.0495			38.614	0.0446
	77.2569	0.76766	56.1834	0.03174					370.812	0.047			38.757	0.04494
	77.3085	0.77367	56.2461	0.03175					371.09	0.045			38.9	0.04534
	77.3731	0.7801	56.2983	0.03189					371.367	0.0495			39.043	0.04563
	77.4377	0.78863	56.3401	0.03189					371.645	0.051			39.186	0.04589
	77.4894	0.79507	56.3714	0.03189					371.923	0.048			39.329	0.0463
	77.5281	0.79926	56.4028	0.03201					372.201	0.048			39.471	0.04667
	77.5927	0.80525	56.4445	0.03205					372.485	0.0495			39.614	0.04695
	77.6572	0.8111	56.4759	0.03205					372.763	0.0475			39.757	0.04741
	77.7218	0.81729	56.5072	0.03216					373.041	0.0515			39.914	0.04779
	77.7864	0.82298	56.549	0.03216					373.319	0.049			40.057	0.04806
	77.838	0.82834	56.5803	0.03221					373.596	0.049			40.2	0.04829
	77.9026	0.83502	56.6117	0.03227					373.874	0.0475			40.343	0.04873
	78.0059	0.84686	56.6534	0.03239					374.152	0.0485			40.486	0.04919
	78.0576	0.85079	56.6848	0.0324					374.43	0.0485			40.629	0.04954
	78.0964	0.85541	56.7161	0.03245					374.708	0.0485			40.771	0.04989
	78.1351	0.85949	56.7579	0.03256					374.986	0.0485			40.914	0.05024
	78.1868	0.86307	56.8519	0.03269					375.264	0.05			41.057	0.05061
	78.2255	0.86716	56.8832	0.0328					375.775	0.049			41.2	0.05107
	78.2901	0.87363	56.925	0.03286					376.009	0.0495			41.343	0.05139
	78.3546	0.88103	56.9563	0.03291					376.242	0.0495			41.486	0.05186
	78.4063	0.88746	56.9877	0.03291					376.47	0.0515			41.629	0.05222
	78.458	0.8937	57.0294	0.03296					376.704	0.0515			41.771	0.05271
	78.5225	0.89946	57.0608	0.033					376.937	0.0485			41.914	0.05319
	78.5742	0.90487	57.1026	0.03308					377.165	0.0495			42.057	0.0535
	78.6259	0.91055	57.1339	0.03326					377.399	0.0495			42.2	0.05387
	78.6904	0.91765	57.1652	0.03329					377.632	0.0515			42.343	0.05417
	78.755	0.92431	57.207	0.03329					377.865	0.0515			42.486	0.05461
	78.8196	0.93108	57.2383	0.03332					378.093	0.0485			42.629	0.05511
	78.8842	0.93762	57.2906	0.03342					378.421	0.047			42.771	0.05539
	78.9487	0.94479	57.3219	0.03346					378.699	0.0505			42.914	0.05609
	79.0133	0.95258	57.3637	0.03351					379.072	0.051			43.057	0.05641
	79.0779	0.9603	57.395	0.03359					379.439	0.0525			43.214	0.05683
	79.1424	0.96872	57.4368	0.03364					379.722	0.0495			43.357	0.05717
	79.207	0.97617	57.4681	0.03372					380	0.05			43.5	0.05764
	79.2716	0.98409	57.4995	0.03373					380.278	0.05			43.643	0.05823
	79.3362	0.99207	57.5413	0.03377					380.506	0.05			43.786	0.05856
	79.4008	1.00012	57.5726	0.03391					380.784	0.0475			43.929	0.05893
	79.5299	1.01464	57.6039	0.03399					381.156	0.0515			44.071	0.05939
	79.5945	1.02138	57.6457	0.03404					381.484	0.0525			44.214	0.0599
	79.659	1.02917	57.677	0.03407					381.762	0.049			44.357	0.06045
	79.7236	1.03785	57.7084	0.03408					382.04	0.0475			44.5	0.06094
	79.7624	1.04413	57.7502	0.03416					382.318	0.0515			44.643	0.06129
	79.814	1.04984	57.7815	0.03424					382.69	0.0525			44.786	0.06175
	79.8786	1.05849	57.8128	0.03432					383.013	0.0495			44.929	0.06224
	79.9432	1.06661	57.8546	0.0344					383.291	0.05			45.071	0.06291
	80.0078	1.07435	57.8859	0.03443					383.619	0.0505			45.214	0.06341
			57.9277	0.03456					384.124	0.0505			45.357	0.06381
			57.9591	0.03461					384.358	0.048			45.5	0.06427
			57.9904	0.03464					384.686	0.0515			45.643	0.06475
			58.0322	0.03475					384.964	0.0525			45.786	0.0654
			58.0635	0.03478					385.286	0.0505			45.929	0.06587
			58.0948	0.03481					385.564	0.048			46.071	0.06624
			58.1366	0.03486					385.842	0.0495			46.214	0.06677
			58.1679	0.03499					386.12	0.055			46.371	0.06744
			58.1993	0.0351					386.398	0.055			46.514	0.06806
			58.2411	0.03518					386.676	0.052			46.657	0.06852
			58.2724	0.03522					386.959	0.05			46.8	0.06896
			58.3037	0.03522					387.237	0.0525			46.943	0.06949
			58.3455	0.03522					387.515	0.053			47.086	0.07
			58.3768	0.03529					387.793	0.051			47.229	0.07081
			58.4186	0.03532					388.071	0.051			47.371	0.07125
			58.45	0.03549					388.349	0.0515			47.514	0.07183
			58.4813	0.03559					388.627	0.054			47.657	0.07239
			58.5231	0.03559					388.905	0.0515			47.8	0.07303
			58.5544	0.03559					389.183	0.0515			47.943	0.07382
			58.5857	0.03567					389.461	0.0495			48.086	0.0744
			58.6275	0.03583					389.739	0.053			48.229	0.075
			58.6589	0.03584					390.017	0.0515			48.371	0.07548
			58.6902	0.03584					390.295	0.0515			48.514	0.07618
			58.732	0.03589					390.578	0.0485			48.657	0.07694
			58.7633	0.03602					390.856	0.051			48.8	0.07761
			58.7946	0.03613					391.134	0.053			48.943	0.07837
			58.8364	0.03619					391.412	0.053			49.086	0.079
			58.8678	0.03624					391.69	0.051			49.229	0.07969
			58.9096	0.0363					392.246	0.054			49.371	0.0805
			58.9409	0.03632					392.479	0.053			49.514	0.08115
			58.9722	0.03645					392.707	0.053			49.671	0.08198
			59.014	0.03654					392.941	0.0505			49.814	0.0826
			59.0453	0.03657					393.174	0.0535			49.957	0.08327
			59.0767	0.03659					393.407	0.0535			50.1	0.08418
			59.1185	0.03673					393.635	0.0545			50.243	0.08491
			59.1498	0.03684					393.869	0.0545			50.386	0.0857
			59.1811	0.03687					394.102	0.052			50.529	0.0864
			59.2229	0.03692					394.425	0.0545			50.671	0.08709
			59.2542	0.03695					394.703	0.052			50.814	0.08801
			59.296	0.037					395.031	0.054			50.957	0.08903
			59.3273	0.03713					395.308	0.0505			51.1	0.09002
			59.3587	0.03718					395.536	0.0535			51.243	0.09085
			59.4005	0.03725					395.77	0.0545			51.386	0.0916
			59.4318	0.03738					396.098	0.054			51.529	0.09255
			59.4631	0.03745					396.326	0.0515			51.671	0.09344
			59.5049	0.03748					396.654	0.0525			51.814	0.09448
			59.5362	0.03757					396.932	0.0525			51.957	0.09539
			59.5676	0.03771					397.254	0.0545			52.1	0.09613
			59.6094	0.03778					397.532	0.0525			52.243	0.09717
			59.6407	0.03784					397.81	0.053			52.386	0.09798
			59.672	0.03787					398.093	0.053			52.529	0.09911
			59.7138	0.03789					398.371	0.057			52.671	0.10013
			59.7451	0.03794					398.649	0.0545			52.814	0.10093
			59.7765	0.0381					398.927	0.0545			52.971	0.10202
			59.8183	0.03817					399.205	0.055			53.114	0.10302
			59.8496	0.03824					399.483	0.055			53.257	0.10399
			59.8914	0.03824					399.761	0.0535			53.4	0.10494
			59.9227	0.03827					400.039	0.055			53.543	0.10575
			59.954	0.03835					400.595	0.055			53.686	0.10671
			59.9958	0.03838					400.828	0.055			53.829	0.10797
			60.0272	0.03843					401.062	0.0555			53.971	0.10923
			60.0585	0.03856					401.384	0.053			54.114	0.11037
			60.1003	0.03865					401.662	0.053			54.257	0.11129
			60.1316	0.03868					402.034	0.0555			54.4	0.11261
			60.1629	0.03871					402.407	0.054			54.543	0.1139
			60.2047	0.03882					402.685	0.052			54.686	0.11529
			60.2361	0.03887					402.963	0.0555			54.829	0.11654
			60.2674	0.03895					403.241	0.057			54.971	0.11754
			60.3092	0.03906					403.519	0.0555			55.114	0.1188
			60.3405	0.03914					403.797	0.053			55.257	0.12019
			60.3823	0.03925					404.074	0.0535			55.4	0.12177
			60.4136	0.03927					404.352	0.057			55.543	0.12315
			60.445	0.0393					404.63	0.0575			55.686	0.12428
			60.4867	0.03948					404.908	0.0525			55.829	0.12558
			60.5181	0.0396					405.186	0.053			55.971	0.12694
			60.5494	0.03968					405.47	0.0545			56.129	0.12851
			60.5912	0.03973					405.748	0.0555			56.271	0.13006
			60.6225	0.03981					406.026	0.0565			56.414	0.13164
			60.6538	0.0399					406.304	0.0535			56.557	0.13309
			60.6956	0.03995					406.581	0.056			56.7	0.13469
			60.727	0.04003					406.859	0.057			56.843	0.13658
			60.7687	0.04008					407.137	0.054			56.986	0.13823
			60.8001	0.04017					407.415	0.051			57.129	0.13968
			60.8314	0.04028					407.693	0.053			57.271	0.14126
			60.8732	0.04033					407.971	0.0535			57.414	0.14273
			60.9045	0.04046					408.249	0.057			57.557	0.14482
			60.9359	0.04055					408.527	0.057			57.7	0.1465
			60.9776	0.04066					409.038	0.057			57.843	0.14793
			61.009	0.04073					409.366	0.057			57.986	0.14976
			61.0403	0.04081					409.644	0.0545			58.129	0.1514
			61.0821	0.04097					409.922	0.054			58.271	0.15341
			61.1134	0.04106					410.2	0.0555			58.414	0.15571
			61.1448	0.04111					410.478	0.058			58.557	0.15781
			61.1865	0.04116					410.712	0.0555			58.7	0.16021
			61.2179	0.0412					410.939	0.052			58.843	0.16238
			61.2597	0.04136					411.217	0.054			58.986	0.16486
			61.291	0.04141					411.59	0.06			59.129	0.16724
			61.3223	0.04147					411.868	0.0575			59.271	0.1693
			61.3641	0.0416					412.146	0.055			59.414	0.17115
			61.3954	0.04163					412.424	0.0555			59.571	0.17247
			61.4268	0.0417					412.707	0.0575			59.714	0.17491
			61.4686	0.04182					412.985	0.056			59.857	0.17753
			61.4999	0.04187					413.263	0.056			60	0.17989
			61.5312	0.04201					413.541	0.056			60.143	0.18259
			61.573	0.04206					413.819	0.056			60.286	0.18486
			61.6043	0.04212					414.097	0.0575			60.429	0.18763
			61.6357	0.04225					414.375	0.0575			60.571	0.1905
			61.6775	0.04236					414.653	0.0545			60.714	0.19295
			61.7088	0.04247					414.931	0.054			60.857	0.19559
			61.7506	0.04249					415.208	0.0575			61	0.19796
			61.7819	0.04258					415.486	0.0575			61.143	0.20079
			61.8132	0.04266					415.764	0.0565			61.286	0.20388
			61.855	0.04266					416.042	0.0565			61.429	0.20675
			61.8864	0.04279					416.326	0.058			61.571	0.21017
			61.9177	0.04287					416.604	0.056			61.714	0.21324
			61.9595	0.04301					416.882	0.056			61.857	0.2163
			61.9908	0.04312					417.437	0.0585			62	0.21924
			62.0221	0.04319					417.715	0.0585			62.143	0.22229
			62.0639	0.04322					417.949	0.0585			62.286	0.22571
			62.0953	0.04327					418.177	0.0555			62.429	0.22903
			62.1266	0.04349					418.549	0.057			62.586	0.23223
			62.1684	0.04357					418.827	0.0545			62.729	0.23576
			62.1997	0.04363					419.105	0.0575			62.871	0.23953
			62.2415	0.04376					419.383	0.0555			63.014	0.24351
			62.2728	0.04392					419.661	0.0575			63.157	0.24723
			62.3042	0.04401					419.894	0.058			63.3	0.25082
			62.3459	0.04401					420.128	0.058			63.443	0.25435
			62.3773	0.04412					420.5	0.056			63.586	0.25824
			62.4086	0.04426					420.823	0.0585			63.729	0.26251
			62.4504	0.04442					421.195	0.058			63.871	0.26686
			62.4817	0.04457					421.518	0.059			64.014	0.2707
			62.5131	0.04465					421.89	0.0565			64.157	0.27469
			62.5548	0.04469					422.168	0.057			64.3	0.27929
			62.5966	0.04492					422.446	0.057			64.443	0.28397
			62.6279	0.04504					422.724	0.0595			64.586	0.28855
			62.6697	0.04511					423.002	0.058			64.729	0.2922
			62.7011	0.0453					423.28	0.0595			64.871	0.29604
			62.7324	0.04541					423.558	0.058			65.014	0.30019
			62.7742	0.04544					423.841	0.0605			65.157	0.30526
			62.8055	0.04547					424.119	0.057			65.3	0.30963
			62.8473	0.04552					424.397	0.057			65.443	0.31409
			62.8891	0.04576					424.625	0.057			65.586	0.31804
			62.9413	0.04595					424.858	0.061			65.729	0.32288
			62.9935	0.04604					425.275	0.06			65.871	0.32824
			63.0457	0.04629					425.831	0.059			66.029	0.33374
			63.0771	0.04639					426.114	0.0595			66.171	0.33978
			63.1189	0.04639					426.437	0.059			66.314	0.34546
			63.1502	0.04642					426.715	0.059			66.457	0.35177
			63.1815	0.04655					426.993	0.058			66.6	0.35931
			63.2233	0.04655					427.271	0.059			66.743	0.36618
			63.2651	0.04672					427.643	0.059			66.886	0.37306
			63.2964	0.04687					427.966	0.0575			67.029	0.37873
			63.3382	0.04699					428.243	0.059			67.171	0.3847
			63.38	0.04712					428.666	0.0615			67.314	0.39262
			63.4218	0.04733					429.033	0.0585			67.457	0.39944
			63.4531	0.04742					429.405	0.0585			67.6	0.40622
			63.4949	0.04755					429.683	0.0585			67.743	0.41253
			63.5262	0.0476					429.961	0.0585			67.886	0.41924
			63.5575	0.04763					430.239	0.0555			68.029	0.4282
			63.5993	0.0478					430.517	0.057			68.171	0.43576
			63.6411	0.04794					430.795	0.0585			68.314	0.44376
			63.6724	0.04807					431.078	0.0605			68.457	0.45104
			63.7247	0.04823					431.356	0.0585			68.414	0.45722
			63.7769	0.04836					431.634	0.0565			68.271	0.45979
			63.8396	0.04853					431.912	0.0595			68.129	0.45243
			63.8918	0.04871					432.146	0.061			67.986	0.44201
			63.9336	0.04893					432.424	0.0625			67.843	0.43239
			63.9649	0.04902					432.746	0.057			67.7	0.42411
			63.9962	0.04902					433.024	0.06			67.557	0.41484
			64.038	0.04905					433.302	0.0585			67.414	0.40686
			64.0694	0.04923					433.58	0.06			67.271	0.39782
			64.1216	0.04945					434.091	0.0585			67.129	0.38996
			64.1843	0.04958					434.369	0.061			66.986	0.38285
			64.2365	0.04972					434.742	0.0625			66.843	0.37478
			64.2678	0.04983					435.064	0.0565			66.7	0.36766
			64.3096	0.04994					435.342	0.0585			66.557	0.35991
			64.3514	0.05012					435.759	0.062			66.4	0.35161
			64.3827	0.05032					436.087	0.0595			66.257	0.34421
			64.4245	0.05043					436.365	0.0605			66.114	0.33638
			64.4767	0.05059					436.643	0.0605			65.971	0.32976
			64.5289	0.05074					436.92	0.061			65.829	0.32255
			64.5707	0.05078					437.198	0.062			65.686	0.3149
			64.6125	0.05096					437.476	0.0605			65.543	0.30914
			64.6543	0.05118					437.754	0.0615			65.4	0.30186
			64.696	0.05135					438.032	0.064			65.257	0.29597
			64.7587	0.05142					438.316	0.0645			65.114	0.28968
			64.811	0.05167					438.594	0.062			64.971	0.28327
			64.8632	0.05173					438.872	0.0595			64.829	0.27837
			64.8945	0.05186					439.15	0.0615			64.686	0.27252
			64.9258	0.052					439.427	0.063			64.543	0.26825
			64.9676	0.05208					439.705	0.06			64.4	0.26272
			65.0094	0.05223					439.983	0.0605			64.257	0.25754
			65.0407	0.05239					440.261	0.0605			64.114	0.25308
			65.0825	0.05258					440.539	0.062			63.971	0.24762
			65.1138	0.05275					440.817	0.0625			63.829	0.24376
			65.1452	0.0528					441.095	0.0615			63.686	0.23847
			65.187	0.05294					441.373	0.0615			63.543	0.23463
			65.2183	0.05308					441.651	0.0625			63.386	0.22961
			65.2496	0.05313					441.929	0.0625			63.243	0.22524
			65.2914	0.05327					442.44	0.0575			63.1	0.22178
			65.3227	0.05342					442.718	0.062			62.957	0.21806
			65.3541	0.05351					443.091	0.062			62.814	0.21431
			65.3959	0.05364					443.419	0.062			62.671	0.21013
			65.4272	0.05373					443.646	0.062			62.529	0.20661
			65.5108	0.05403					443.974	0.0635			62.386	0.20331
			65.5421	0.05416					444.252	0.0625			62.243	0.20012
			65.5943	0.05435					444.486	0.0645			62.1	0.19755
			65.657	0.05456					444.853	0.0625			61.957	0.19348
			65.7092	0.05478					445.131	0.0635			61.814	0.18996
			65.751	0.05491					445.409	0.0655			61.671	0.18684
			65.8032	0.05508					445.692	0.0635			61.529	0.18377
			65.8554	0.05522					445.97	0.062			61.386	0.1816
			65.9077	0.05548					446.248	0.0625			61.243	0.17825
			65.9599	0.05567					446.526	0.063			61.1	0.17519
			66.0121	0.05589					446.804	0.0635			60.957	0.17286
			66.0643	0.05618					447.082	0.0635			60.814	0.16987
			66.127	0.05645					447.36	0.0645			60.671	0.16786
			66.1897	0.0567					447.638	0.062			60.529	0.16461
			66.2524	0.05687					447.916	0.065			60.386	0.16165
			66.315	0.05721					448.193	0.0615			60.243	0.15957
			66.3672	0.05738					448.471	0.0615			60.1	0.15675
			66.3986	0.05746					448.749	0.0615			59.943	0.15494
			66.4508	0.05762					449.027	0.0655			59.8	0.15298
			66.4926	0.05778					449.311	0.063			59.657	0.1496
			66.5239	0.0579					449.589	0.063			59.514	0.14764
			66.5657	0.05811					449.867	0.0605			59.371	0.14491
			66.6075	0.05838					450.145	0.0605			59.229	0.14287
			66.6597	0.05857					450.656	0.0635			59.086	0.14107
			66.7015	0.05878					450.934	0.0615			58.943	0.13887
			66.7537	0.05901					451.256	0.0625			58.8	0.13709
			66.7955	0.05924					451.534	0.065			58.657	0.1352
			66.8373	0.05944					451.812	0.062			58.514	0.1334
			66.8791	0.05952					452.09	0.062			58.371	0.13175
			66.9104	0.05963					452.368	0.0615			58.229	0.13009
			66.9417	0.05968					452.646	0.066			58.114	0.12831
			66.9835	0.05978					452.929	0.066			57.986	0.12725
			67.0148	0.06					453.207	0.0645			57.871	0.12544
			67.0566	0.0602					453.485	0.0605			57.743	0.12465
			67.0984	0.06033					453.763	0.0635			57.629	0.12283
			67.1506	0.06065					454.041	0.0645			57.457	0.12089
			67.2028	0.06085					454.319	0.066			57.3	0.11991
			67.2446	0.06106					454.597	0.0635			57.157	0.11795
			67.2864	0.06128					454.875	0.064			57.014	0.117
			67.3282	0.06149					455.153	0.065			56.857	0.11509
			67.3804	0.06174					455.431	0.066			56.714	0.11326
			67.4326	0.06201					455.709	0.0605			56.571	0.1122
			67.4953	0.06219					455.987	0.0645			56.429	0.11028
			67.5475	0.06258					456.265	0.065			56.286	0.10946
			67.5998	0.06268					456.543	0.0655			56.143	0.10764
			67.6415	0.06273					456.826	0.063			56	0.10679
			67.6833	0.06295					457.104	0.0635			55.857	0.10512
			67.7355	0.06322					457.382	0.0635			55.714	0.10417
			67.7878	0.06361					457.66	0.067			55.571	0.1033
			67.8295	0.06379					457.938	0.065			55.429	0.10145
			67.8713	0.06396					458.216	0.063			55.286	0.10064
			67.9235	0.06414					458.494	0.065			55.143	0.09982
			67.9758	0.06441					459.005	0.0645			55	0.09798
			68.028	0.06472					459.283	0.062			54.857	0.09708
			68.0802	0.06504					459.655	0.065			54.714	0.09629
			68.1324	0.06533					459.978	0.0675			54.571	0.0953
			68.1847	0.06569					460.256	0.065			54.429	0.09432
			68.2369	0.06593					460.534	0.0665			54.286	0.0924
			68.2891	0.06625					460.862	0.064			54.143	0.09153
			68.3413	0.06642					461.14	0.067			54	0.09074
			68.3831	0.06666					461.417	0.0655			53.857	0.08977
			68.4145	0.06686					461.695	0.0655			53.714	0.08887
			68.4562	0.06698					461.929	0.0655			53.571	0.08799
			68.4876	0.06726					462.157	0.0665			53.414	0.08714
			68.5293	0.06752					462.529	0.0645			53.271	0.08632
			68.5607	0.06772					462.807	0.0645			53.129	0.08551
			68.592	0.06783					463.085	0.065			52.986	0.08387
			68.6338	0.0679					463.363	0.0665			52.843	0.08302
			68.6651	0.0682					463.641	0.068			52.7	0.08223
			68.6965	0.06839					463.919	0.0655			52.557	0.08138
			68.7382	0.0685					464.202	0.0655			52.414	0.08138
			68.7696	0.06877					464.43	0.065			52.3	0.08059
			68.8009	0.06888					464.708	0.0675			52.157	0.07971
			68.8427	0.06918					465.036	0.065			51.986	0.07809
			68.874	0.06942					465.314	0.063			51.843	0.07724
			68.9054	0.06948					465.592	0.065			51.7	0.07724
			68.968	0.06974					465.87	0.0665			51.586	0.07641
			69.0203	0.0702					466.148	0.0665			51.443	0.0755
			69.0725	0.0705					466.381	0.0675			51.271	0.07467
			69.1247	0.07066					466.659	0.0645			51.129	0.07375
			69.1769	0.07099					467.032	0.069			50.986	0.07296
			69.2396	0.07135					467.682	0.0675			50.843	0.07211
			69.2918	0.07161					467.96	0.0675			50.7	0.07121
			69.3441	0.07197					468.188	0.0675			50.557	0.07039
			69.3963	0.07227					468.421	0.0675			50.4	0.06954
			69.459	0.07272					468.794	0.068			50.257	0.06954
			69.5112	0.073					469.072	0.0665			50.143	0.06869
			69.5738	0.07338					469.35	0.0675			50	0.06783
			69.6365	0.07394					469.628	0.068			49.814	0.06698
			69.6887	0.07424					469.906	0.07			49.643	0.06698
			69.741	0.07453					470.183	0.067			49.5	0.0661
			69.7932	0.07473					470.461	0.0675			49.357	0.06526
			69.8454	0.07513					470.739	0.0675			49.186	0.06443
			69.8976	0.07549					471.017	0.069			49.043	0.06355
			69.9394	0.07584					471.301	0.067			48.9	0.06355
			70.0021	0.07624					471.579	0.069			48.786	0.06274
			70.0543	0.07651					471.857	0.069			48.643	0.06184
			70.0857	0.07667					472.134	0.0695			48.471	0.06105
			70.117	0.07681					472.412	0.0695			48.329	0.06105
			70.1692	0.07722					472.69	0.07			48.2	0.06023
			70.2319	0.07757					472.968	0.0675			48.057	0.05937
			70.2841	0.07778					473.246	0.0705			47.9	0.05937
			70.3468	0.07814					473.524	0.068			47.771	0.05858
			70.399	0.07859					473.802	0.0685			47.629	0.05858
			70.4512	0.07885					474.08	0.0665			47.486	0.05777
			70.5035	0.0792					474.358	0.068			47.343	0.05696
			70.5557	0.07943					474.636	0.069			47.2	0.05696
			70.6079	0.07981					474.919	0.0715			47.086	0.05613
			70.6601	0.0802					475.197	0.069			46.914	0.05525
			70.7124	0.0806					475.753	0.0695			46.743	0.05525
			70.7646	0.08082					476.031	0.0695			46.629	0.0544
			70.8168	0.08106					476.265	0.067			46.514	0.0544
			70.8795	0.08147					476.543	0.0685			46.386	0.05359
			70.9317	0.08195					476.909	0.071			46.271	0.05359
			70.9839	0.08241					477.282	0.071			46.129	0.05276
			71.0361	0.08288					477.56	0.066			45.986	0.05276
			71.0884	0.0832					477.838	0.0685			45.857	0.05197
			71.1406	0.08366					478.116	0.07			45.7	0.05197
			71.1928	0.08407					478.394	0.071			45.557	0.05118
			71.245	0.08441					478.677	0.068			45.429	0.05118
			71.2973	0.08472					478.955	0.07			45.271	0.05035
			71.3495	0.08517					479.233	0.071			45.1	0.04957
			71.4017	0.0856					479.511	0.0715			44.957	0.04957
			71.4539	0.08585					479.789	0.069			44.829	0.04878
			71.5062	0.08632					480.067	0.069			44.686	0.04878
			71.5584	0.08663					480.345	0.071			44.543	0.04797
			71.6106	0.08712					480.623	0.071			44.429	0.04797
			71.6628	0.08767					480.856	0.071			44.314	0.04797
			71.7151	0.08818					481.089	0.069			44.186	0.04718
			71.7673	0.08862					481.456	0.069			44.071	0.04718
			71.8195	0.08905					481.734	0.071			43.929	0.04638
			71.8717	0.08927					482.012	0.071			43.757	0.04638
			71.924	0.0897					482.246	0.0685			43.643	0.04545
			71.9762	0.08997					482.479	0.0705			43.471	0.04545
			72.0284	0.09056					482.802	0.0705			43.329	0.04466
			72.0806	0.09121					483.035	0.0725			43.186	0.04466
			72.1329	0.09153					483.407	0.0695			43.014	0.04386
			72.1851	0.09199					483.919	0.0705			42.871	0.04386
			72.2477	0.09232					484.197	0.072			42.729	0.04386
			72.3	0.09284					484.564	0.07			42.586	0.043
			72.3522	0.09341					484.936	0.071			42.443	0.043
			72.4044	0.09386					485.214	0.071			42.3	0.04217
			72.4566	0.09432					485.492	0.072			42.157	0.04217
			72.5089	0.09484					485.77	0.072			42.014	0.04217
			72.5611	0.0954					486.053	0.0725			41.871	0.04138
			72.6133	0.096					486.331	0.073			41.729	0.04138
			72.6655	0.09644					486.609	0.074			41.586	0.04057
			72.7178	0.09695					486.887	0.069			41.443	0.04057
			72.77	0.09743					487.165	0.07			41.3	0.03977
			72.8222	0.09803					487.443	0.07			41.157	0.03977
			72.8744	0.0986					487.676	0.0735			41.014	0.03977
			72.9267	0.0989					487.954	0.071			40.871	0.03896
			72.9789	0.09942					488.277	0.072			40.729	0.03896
			73.0311	0.0999					488.555	0.071			40.571	0.03896
			73.0833	0.10044					488.833	0.074			40.429	0.03814
			73.1356	0.10103					489.111	0.0715			40.286	0.03814
			73.1878	0.10147					489.389	0.0725			40.143	0.03734
			73.24	0.10201					489.672	0.0695			40	0.03734
			73.2922	0.10257					489.95	0.0735			39.857	0.03734
			73.3445	0.10314					490.228	0.074			39.714	0.0365
			73.3967	0.1036					490.506	0.073			39.571	0.0365
			73.4489	0.1041					490.784	0.0705			39.429	0.0365
			73.5011	0.10472					491.062	0.071			39.286	0.03565
			73.5534	0.10525					491.34	0.073			39.143	0.03565
			73.6056	0.10594					491.618	0.0735			39	0.03565
			73.6683	0.10659					491.895	0.072			38.857	0.03488
			73.7205	0.1072					492.407	0.074			38.714	0.03488
			73.7727	0.1081					492.685	0.072			38.571	0.03488
			73.8249	0.1087					493.057	0.07			38.429	0.03405
			73.8772	0.10934					493.38	0.073			38.286	0.03405
			73.9294	0.10994					493.658	0.075			38.143	0.03405
			73.9816	0.11048					493.936	0.0735			38	0.03325
			74.0338	0.11135					494.263	0.0735			37.857	0.03325
			74.0861	0.11194					494.541	0.074			37.714	0.03325
			74.1801	0.11286					494.819	0.0745			37.571	0.03246
			74.2114	0.11329					495.097	0.0735			37.429	0.03246
			74.2532	0.11375					495.375	0.074			37.286	0.03246
			74.3054	0.11435					495.653	0.071			37.129	0.03167
			74.3681	0.11479					495.931	0.0715			36.986	0.03167
			74.4203	0.1153					496.209	0.074			36.843	0.03167
			74.4516	0.11582					496.487	0.0725			36.7	0.03086
			74.483	0.11625					496.765	0.075			36.557	0.03086
			74.5352	0.11689					496.998	0.0755			36.414	0.03086
			74.5979	0.11735					497.276	0.0755			36.271	0.03086
			74.6501	0.1176					497.649	0.0725			36.129	0.03008
			74.7023	0.11811					498.021	0.073			35.986	0.03008
			74.7545	0.11907					498.299	0.073			35.843	0.03008
			74.8068	0.1198					498.577	0.0745			35.7	0.02929
			74.859	0.12023					498.855	0.075			35.557	0.02929
			74.9112	0.12091					499.133	0.075			35.414	0.02929
			74.9634	0.12158					499.411	0.075			35.271	0.02929
			75.0261	0.12245					499.644	0.0735			35.129	0.0285
			75.0783	0.12317					499.878	0.0755			34.986	0.0285
			75.1201	0.12379					500.106	0.0735			34.843	0.0285
			75.1723	0.12442					500.617	0.0755			34.7	0.02767
			75.2246	0.12512					500.945	0.0755			34.557	0.02767
			75.2768	0.12588					501.223	0.0755			34.414	0.02767
			75.329	0.12654					501.501	0.0725			34.271	0.02767
			75.3708	0.12705					501.779	0.0705			34.114	0.02686
			75.4126	0.12767					502.057	0.077			33.971	0.02686
			75.4648	0.12831					502.335	0.0785			33.829	0.02686
			75.5066	0.12897					502.613	0.078			33.686	0.02686
			75.5379	0.12961					502.891	0.0755			33.543	0.02603
			75.5901	0.13048					503.168	0.0765			33.4	0.02603
			75.6528	0.1313					503.446	0.0765			33.257	0.02603
			75.705	0.13251					503.724	0.0775			33.114	0.02603
			75.7468	0.13306					504.002	0.075			32.971	0.0252
			75.799	0.13401					504.28	0.075			32.829	0.0252
			75.8513	0.13497					504.564	0.077			32.686	0.0252
			75.8826	0.13562					504.842	0.078			32.543	0.0252
			75.9244	0.1365					505.12	0.0785			32.4	0.02441
			75.9557	0.13722					505.397	0.074			32.257	0.02441
			75.9975	0.13774					505.675	0.0755			32.114	0.02441
			76.0393	0.13852					505.953	0.0765			31.971	0.02441
			76.0915	0.13963					506.231	0.078			31.829	0.02361
			76.1437	0.14058					506.509	0.076			31.686	0.02361
			76.2064	0.14171					506.787	0.078			31.543	0.02361
			76.2586	0.14239					507.065	0.078			31.4	0.02361
			76.3004	0.14313					507.343	0.078			31.257	0.0228
			76.3526	0.14412					507.621	0.0735			31.114	0.0228
			76.3944	0.14491					507.899	0.076			30.971	0.0228
			76.4362	0.14547					508.182	0.079			30.829	0.0228
			76.478	0.14627					508.46	0.079			30.671	0.02201
			76.5197	0.14697					508.966	0.0765			30.529	0.02201
			76.5615	0.14762					509.2	0.0765			30.386	0.02201
			76.6137	0.14864					509.433	0.078			30.243	0.02201
			76.6555	0.14918					509.666	0.079			30.1	0.02122
			76.6973	0.15005					509.894	0.0765			29.957	0.02122
			76.76	0.15111					510.128	0.0765			29.814	0.02122
			76.8122	0.15189					510.361	0.0765			29.671	0.02122
			76.854	0.15259					510.595	0.0775			29.529	0.02043
			76.9062	0.15346					510.917	0.076			29.386	0.02043
			76.9584	0.15436					511.195	0.0765			29.243	0.02043
			77.0106	0.15531					511.429	0.077			29.1	0.02043
			77.0524	0.15576					511.801	0.0805			28.957	0.01963
			77.0942	0.15646					512.079	0.078			28.814	0.01963
			77.1256	0.15712					512.357	0.0755			28.671	0.01963
			77.1673	0.15795					512.635	0.076			28.529	0.01963
			77.2195	0.15896					512.913	0.0785			28.386	0.01884
			77.2718	0.15988					513.191	0.081			28.243	0.01884
			77.324	0.16071					513.469	0.079			28.1	0.01884
			77.3553	0.16128					513.747	0.079			27.957	0.01884
			77.3867	0.16204					513.98	0.0795			27.814	0.01884
			77.4284	0.16278					514.213	0.0815			27.657	0.01805
			77.4598	0.16351					514.536	0.079			27.514	0.01805
			77.512	0.16477					514.814	0.0775			27.371	0.01805
			77.5747	0.16602					515.092	0.078			27.229	0.01805
			77.6269	0.16726					515.325	0.082			27.086	0.01805
			77.7105	0.16914					515.698	0.0795			26.943	0.01727
			77.7523	0.16981					515.976	0.0775			26.8	0.01727
			77.7836	0.17079					516.253	0.077			26.657	0.01727
			77.8149	0.17163					516.531	0.0825			26.514	0.01727
			77.8567	0.1723					516.809	0.0775			26.371	0.01644
			77.888	0.17314					516.852	0.0355			26.229	0.01644
			77.9298	0.1742					516.89	0.0124			26.086	0.01644
			77.982	0.17544									25.943	0.01644
			78.0343	0.17646									25.8	0.01644
			78.076	0.17739									25.657	0.01644
			78.1074	0.17823									25.514	0.0156
			78.1387	0.17888									25.371	0.0156
			78.1805	0.17964									25.229	0.0156
			78.2118	0.18047									25.086	0.0156
			78.2536	0.18126									24.943	0.0156
			78.3058	0.18259									24.8	0.0148
			78.3581	0.18373									24.657	0.0148
			78.4103	0.18475									24.514	0.0148
			78.4625	0.18608									24.371	0.0148
			78.5147	0.18735									24.214	0.0148
			78.567	0.18894									24.071	0.01399
			78.6192	0.1906									23.929	0.01399
			78.6714	0.19209									23.786	0.01399
			78.7341	0.19363									23.643	0.01399
			78.7863	0.19495									23.5	0.01399
			78.8281	0.19617									23.357	0.0132
			78.8803	0.19772									23.214	0.0132
			78.9325	0.19886									23.071	0.0132
			78.9743	0.19982									22.929	0.0132
			79.0161	0.20086									22.786	0.0132
			79.0683	0.20193									22.643	0.0132
			79.1205	0.20331									22.5	0.01239
			79.1728	0.20465									22.357	0.01239
			79.2145	0.20561									22.214	0.01239
			79.2563	0.20656									22.071	0.01239
			79.2981	0.20765									21.929	0.01239
			79.3399	0.20878									21.786	0.01158
			79.3817	0.20954									21.643	0.01158
			79.4234	0.21047									21.5	0.01158
			79.4548	0.21101									21.357	0.01158
			79.5174	0.21204									21.214	0.01158
			79.5697	0.21347									21.057	0.01158
			79.6219	0.21485									20.914	0.01158
			79.6741	0.21642									20.771	0.01077
			79.7263	0.21801									20.629	0.01077
			79.7681	0.21926									20.486	0.01077
			79.8099	0.22045									20.343	0.01077
			79.8517	0.22185									20.2	0.01077
			79.8935	0.2231									20.057	0.01077
			79.9457	0.22432									19.914	0.00997
			79.9875	0.22556									19.771	0.00997
			80.0397	0.22713									19.629	0.00997
													19.486	0.00997
													19.343	0.00997
													19.2	0.00997
[truncated: 36,084 more rows]

## Sheet: Fig. 3
Fig. 3c								Fig. 3d								Fig. 3e
	PVC		pSB		pCBM/pSB				pSB								pCBM/pSB
	Binding Energy (eV)	Counts (s)	Binding Energy (eV)	Counts (s)	Binding Energy (eV)	Counts (s)			Binding Energy (eV)	CPS_2.dat	1_1_2.dat	1_2_2.dat	Background_2.dat	Envelope_2.dat			Binding Energy (eV)	CPS_2.dat	1_1_2.dat	1_2_2.dat	Envelope_2.dat
	1200	97751	1200	92061.2	1200	104521			410	6055.38	6055.38	6055.38	6055.38	6055.38			410	7224.65	7224.65	7224.65	7224.65
	1199	94184.7	1199	92858.4	1199	104718			409.9	5989.44	6055.32	6055.32	6055.32	6055.32			409.9	7035.53	7224.23	7224.23	7224.23
	1198	91201.8	1198	91185.7	1198	104773			409.8	5990.32	6055.26	6055.26	6055.26	6055.26			409.8	7070.99	7223.89	7223.89	7223.89
	1197	98823.3	1197	93596.4	1197	112839			409.7	6294.28	6055.04	6055.04	6055.04	6055.04			409.7	6967.75	7223.32	7223.32	7223.32
	1196	103413	1196	91683.7	1196	108786			409.6	6109.8	6054.99	6054.99	6054.99	6054.99			409.6	6996	7222.82	7222.82	7222.82
	1195	100470	1195	95969.9	1195	103225			409.5	6176.71	6054.87	6054.87	6054.87	6054.87			409.5	7178.79	7222.72	7222.72	7222.72
	1194	101510	1194	97965.9	1194	102296			409.4	6026.65	6054.85	6054.85	6054.85	6054.85			409.4	7066.51	7222.37	7222.37	7222.37
	1193	98440.8	1193	98280.1	1193	108073			409.3	5845.54	6054.65	6054.65	6054.65	6054.65			409.3	6971.51	7221.82	7221.82	7221.82
	1192	95214.9	1192	93746	1192	107503			409.2	5982.95	6054.58	6054.58	6054.58	6054.58			409.2	7119.49	7221.59	7221.59	7221.59
	1191	94766.1	1191	92012	1191	109627			409.1	6068.99	6054.57	6054.57	6054.57	6054.57			409.1	6954.46	7221	7221	7221
	1190	95220.9	1190	91889.6	1190	108303			409	5968.87	6054.49	6054.49	6054.49	6054.49			409	6807.44	7220.08	7220.08	7220.08
	1189	93616.5	1189	92202.8	1189	106137			408.9	5977.43	6054.42	6054.42	6054.42	6054.42			408.9	6725.41	7218.98	7218.98	7218.98
	1188	95827.3	1188	93236.9	1188	113075			408.8	6169.19	6054.31	6054.31	6054.31	6054.31			408.8	6759.66	7217.96	7217.96	7217.96
	1187	98482.9	1187	95434.7	1187	107591			408.7	6232.49	6054.15	6054.15	6054.15	6054.15			408.7	7142.78	7217.79	7217.79	7217.79
	1186	93615.5	1186	94219.9	1186	106354			408.6	6268.59	6053.95	6053.95	6053.95	6053.95			408.6	7024.01	7217.36	7217.36	7217.36
	1185	98425.7	1185	95773.1	1185	110267			408.5	6076.83	6053.93	6053.93	6053.93	6053.93			408.5	6946.7	7216.76	7216.76	7216.76
	1184	98336.3	1184	95195.8	1184	113970			408.4	6123.73	6053.86	6053.86	6053.86	6053.86			408.4	6957.02	7216.19	7216.19	7216.19
	1183	99402.6	1183	96635.5	1183	108981			408.3	5902.6	6053.72	6053.72	6053.72	6053.72			408.3	6836.65	7215.34	7215.34	7215.34
	1182	93424.7	1182	92151.6	1182	109326			408.2	6050.18	6053.72	6053.72	6053.72	6053.72			408.2	6820.89	7214.47	7214.47	7214.47
	1181	98206.8	1181	95099.4	1181	104823			408.1	6250.02	6053.54	6053.54	6053.54	6053.54			408.1	6996.96	7213.99	7213.99	7213.99
	1180	98693.8	1180	98359.4	1180	107851			408	6212.16	6053.39	6053.39	6053.39	6053.39			408	7185.03	7213.92	7213.92	7213.92
	1179	97050.2	1179	97192.8	1179	109720			407.9	5953.98	6053.3	6053.3	6053.3	6053.3			407.9	7197.92	7213.89	7213.89	7213.89
	1178	98068.3	1178	94761	1178	113966			407.8	5961.98	6053.21	6053.21	6053.21	6053.21			407.8	7239.38	7213.83	7213.83	7213.83
	1177	98024.1	1177	97211.8	1177	111021			407.7	5787.52	6052.96	6052.96	6052.96	6052.96			407.7	7081.79	7213.54	7213.54	7213.54
	1176	96200.8	1176	100746	1176	106853			407.6	6009.76	6052.92	6052.92	6052.92	6052.92			407.6	7074.43	7213.23	7213.23	7213.23
	1175	98054.2	1175	96810.2	1175	108033			407.5	5836.25	6052.72	6052.72	6052.72	6052.72			407.5	7024.73	7212.81	7212.81	7212.81
	1174	98538.2	1174	97337.3	1174	111521			407.4	6020.89	6052.69	6052.69	6052.69	6052.69			407.4	6983.99	7212.3	7212.3	7212.3
	1173	100837	1173	97610.4	1173	111004			407.3	5695.72	6052.36	6052.36	6052.36	6052.36			407.3	6927.09	7211.67	7211.67	7211.67
	1172	98576.3	1172	96735.9	1172	110594			407.2	5856.5	6052.18	6052.18	6052.18	6052.18			407.2	6930.21	7211.04	7211.04	7211.04
	1171	97419.7	1171	98983.9	1171	111520			407.1	5927.57	6052.07	6052.07	6052.07	6052.07			407.1	6995.04	7210.56	7210.56	7210.56
	1170	93726.9	1170	99314.3	1170	110965			407	5936.37	6051.96	6051.96	6051.96	6051.96			407	6868.83	7209.81	7209.81	7209.81
	1169	96503	1169	101320	1169	104469			406.9	5878.99	6051.8	6051.8	6051.8	6051.8			406.9	6905	7209.13	7209.13	7209.13
	1168	97286.1	1168	98576.3	1168	113025			406.8	5790.16	6051.55	6051.55	6051.55	6051.55			406.8	7003.76	7208.67	7208.67	7208.67
	1167	100347	1167	94164.7	1167	109816			406.7	5976.07	6051.48	6051.48	6051.48	6051.48			406.7	6924.77	7208.04	7208.04	7208.04
	1166	95792.2	1166	94821.3	1166	110879			406.6	6114.69	6051.43	6051.43	6051.43	6051.43			406.6	7004.96	7207.59	7207.59	7207.59
	1165	96286.1	1165	98005	1165	112552			406.5	5867.39	6051.25	6051.25	6051.25	6051.25			406.5	6763.51	7206.61	7206.61	7206.61
	1164	96708.8	1164	98529.1	1164	113695			406.4	5800.8	6051.02	6051.02	6051.02	6051.02			406.4	6773.83	7205.65	7205.65	7205.65
	1163	98146.6	1163	100028	1163	118591			406.3	5896.52	6050.88	6050.88	6050.88	6050.88			406.3	7068.19	7205.34	7205.34	7205.34
	1162	102360	1162	102735	1162	112885			406.2	6042.34	6050.87	6050.87	6050.87	6050.87			406.2	6944.22	7204.76	7204.76	7204.76
	1161	101602	1161	99049.2	1161	119831			406.1	6021.21	6050.84	6050.84	6050.84	6050.84			406.1	6818.57	7203.91	7203.91	7203.91
	1160	104073	1160	104476	1160	119031			406	5980.07	6050.78	6050.78	6050.78	6050.78			406	6865.31	7203.15	7203.15	7203.15
	1159	100603	1159	102704	1159	115708			405.9	5924.13	6050.66	6050.66	6050.66	6050.66			405.9	6924.13	7202.53	7202.53	7202.53
	1158	100834	1158	103452	1158	108884			405.8	5904.44	6050.52	6050.52	6050.52	6050.52			405.8	6872.59	7201.8	7201.8	7201.8
	1157	104894	1157	98085.3	1157	118480			405.7	5896.36	6050.38	6050.38	6050.38	6050.38			405.7	6895.08	7201.12	7201.12	7201.12
	1156	101135	1156	96743	1156	117826			405.6	5867.71	6050.21	6050.21	6050.21	6050.21			405.6	7397.36	7200.68	7200.68	7200.68
	1155	98804.2	1155	95926.7	1155	111759			405.5	5848.82	6050.02	6050.02	6050.02	6050.02			405.5	7027.93	7200.3	7200.3	7200.3
	1154	95652.6	1154	95096.4	1154	109410			405.4	5843.06	6049.83	6049.83	6049.83	6049.83			405.4	7223.85	7200.25	7200.25	7200.25
	1153	101533	1153	98660.6	1153	114772			405.3	6133.73	6049.75	6049.75	6049.75	6049.75			405.3	6798.8	7199.36	7199.36	7199.36
	1152	99120.5	1152	100522	1152	116118			405.2	6031.77	6049.74	6049.74	6049.74	6049.74			405.2	7057.46	7199.04	7199.04	7199.04
	1151	99667.7	1151	101088	1151	114019			405.1	5844.1	6049.55	6049.55	6049.55	6049.55			405.1	7003.52	7198.61	7198.61	7198.61
	1150	104772	1150	98604.4	1150	108071			405	6036.57	6049.54	6049.53	6049.53	6049.54			405	6983.11	7198.14	7198.13	7198.14
	1149	97712.9	1149	105380	1149	106385			404.9	5801.04	6049.33	6049.3	6049.3	6049.33			404.9	6707.48	7197.07	7197.04	7197.07
	1148	101342	1148	100718	1148	111319			404.8	5784.31	6049.11	6049.06	6049.06	6049.11			404.8	6902.04	7196.46	7196.39	7196.46
	1147	98565.3	1147	101339	1147	109384			404.7	5855.94	6048.98	6048.88	6048.88	6048.98			404.7	6974.79	7196.04	7195.89	7196.04
	1146	101630	1146	99741	1146	113710			404.6	5888.36	6048.95	6048.73	6048.73	6048.95			404.6	7126.61	7196.06	7195.74	7196.06
	1145	100408	1145	101807	1145	113029			404.5	5706.68	6048.87	6048.41	6048.41	6048.87			404.5	6864.11	7195.65	7195	7195.65
	1144	100959	1144	95932.7	1144	115850			404.4	5835.13	6049.15	6048.21	6048.21	6049.15			404.4	7188.4	7196.27	7194.99	7196.27
	1143	99532.1	1143	97488	1143	112101			404.3	6180.55	6049.92	6048.09	6048.09	6049.92			404.3	7151.42	7197.38	7194.89	7197.38
	1142	102209	1142	96932.7	1142	118223			404.2	5870.75	6051.43	6047.93	6047.93	6051.43			404.2	6777.75	7198.7	7193.97	7198.7
	1141	102652	1141	98558.2	1141	118140			404.1	5819.21	6054.3	6047.71	6047.71	6054.3			404.1	6890.52	7202.09	7193.29	7202.09
	1140	105773	1140	105319	1140	117714			404	5971.51	6059.7	6047.64	6047.64	6059.7			404	7015.53	7208.84	7192.9	7208.84
	1139	101958	1139	104190	1139	117616			403.9	6132.69	6069.1	6047.57	6047.56	6069.1			403.9	7005.04	7220.66	7192.48	7220.66
	1138	102027	1138	99480.9	1138	119080			403.8	6075.87	6085.04	6047.54	6047.54	6085.05			403.8	6917.73	7240.59	7191.87	7240.59
	1137	102222	1137	95158.6	1137	117773			403.7	6268.91	6111.43	6047.34	6047.33	6111.43			403.7	6980.95	7273.82	7191.4	7273.82
	1136	104400	1136	102608	1136	114488			403.6	6095.08	6154.05	6047.29	6047.29	6154.06			403.6	7186.95	7327.32	7191.39	7327.32
	1135	104290	1135	101240	1135	113390			403.5	6103.88	6220.65	6047.25	6047.23	6220.66			403.5	7407.36	7409.59	7190.91	7409.59
	1134	99099.4	1134	102229	1134	117008			403.4	6424.01	6321.67	6046.9	6046.88	6321.69			403.4	7285.55	7534.41	7190.7	7534.41
	1133	104462	1133	108585	1133	117584			403.3	6706.2	6472.5	6046.3	6046.27	6472.53			403.3	7748.62	7717.49	7189.46	7717.49
	1132	99850.4	1132	103085	1132	119273			403.2	6742.46	6689.88	6045.67	6045.62	6689.92			403.2	7984.15	7978.33	7187.69	7978.33
	1131	103969	1131	100389	1131	115032			403.1	6958.7	6993.67	6044.84	6044.77	6993.73			403.1	8642.5	8338.12	7184.44	8338.12
	1130	105957	1130	102354	1130	115411			403	7341.9	7405.35	6043.67	6043.57	7405.45			403	8789.68	8821.7	7180.87	8821.7
	1129	103722	1129	102446	1129	119451			402.9	7962.95	7947.56	6041.94	6041.78	7947.72			402.9	9491.8	9449.87	7175.72	9449.87
	1128	101551	1128	99392.6	1128	118488			402.8	8659.3	8632	6039.59	6039.35	8632.24			402.8	10184.3	10232.5	7169.01	10232.5
	1127	104887	1127	99140.6	1127	116684			402.7	9479.39	9461.54	6036.51	6036.15	9461.9			402.7	11223	11166.9	7159.98	11167
	1126	108984	1126	103121	1126	117421			402.6	10603.4	10421.9	6032.44	6031.9	10422.4			402.6	12584	12230.1	7147.91	12230.1
	1125	102545	1125	99785.1	1125	115588			402.5	11500.9	11475.8	6027.6	6026.81	11476.6			402.5	13434.9	13373.5	7133.92	13373.5
	1124	103698	1124	101079	1124	117452			402.4	12177.4	12555.5	6022.24	6021.09	12556.6			402.4	14419.3	14515.8	7117.72	14515.9
	1123	109059	1123	100492	1123	116666			402.3	13616.3	13571.3	6015.68	6014.03	13573			402.3	15441.9	15555.5	7099.24	15555.7
	1122	104521	1122	106659	1122	122030			402.2	14369.3	14419.6	6008.61	6006.26	14421.9			402.2	16027	16381.1	7079.48	16381.4
	1121	105660	1121	106150	1121	121968			402.1	15047.7	14994.3	6001.18	5997.85	14997.6			402.1	16752.1	16882.6	7058.15	16883.2
	1120	107473	1120	104193	1120	119211			402	15315.2	15224.5	5993.85	5989.18	15229.2			402	17041.9	16998	7036.28	16998.9
	1119	112885	1119	102225	1119	120031			401.9	15163.7	15078.4	5987.13	5980.65	15084.9			401.9	16745.7	16709.9	7015.28	16711.5
	1118	108315	1118	106675	1118	118884			401.8	14668.2	14572.7	5981.47	5972.57	14581.6			401.8	16403.6	16053.8	6995.38	16056.4
	1117	105728	1117	102477	1117	122686			401.7	13878.4	13771.5	5977.31	5965.22	13783.6			401.7	15239.8	15108.5	6978.64	15112.8
	1116	104825	1116	100678	1116	120444			401.6	12553.1	12777.4	5975.36	5959.09	12793.6			401.6	14131.3	13989.9	6965.28	13996.8
	1115	101544	1115	102286	1115	120288			401.5	11545.2	11694	5975.57	5953.9	11715.6			401.5	12717.9	12808.7	6956.4	12819.6
	1114	104552	1114	105837	1114	121665			401.4	10610.4	10616.2	5978.14	5949.57	10644.7			401.4	11584.2	11659.5	6952.12	11676.4
	1113	107000	1113	109941	1113	119127			401.3	9949.1	9618.07	5983.14	5945.85	9655.36			401.3	10537.3	10614.9	6953.08	10640.8
	1112	106572	1112	103771	1112	124578			401.2	8718.53	8744.69	5991.43	5943.27	8792.85			401.2	9605.6	9713.78	6960.25	9752.8
	1111	103874	1111	104394	1111	121033			401.1	8056.58	8015.82	6002.85	5941.3	8077.36			401.1	8934.85	8970.79	6974.82	9028.87
	1110	107091	1110	106058	1110	116867			401	7499.4	7433.89	6017.73	5939.85	7511.77			401	8238.9	8382.73	6998.66	8467.6
	1109	106491	1109	106012	1109	123780			400.9	7047.3	6987.18	6036.29	5938.82	7084.64			400.9	8162.79	7935.54	7033.36	8057.88
	1108	108202	1108	105362	1108	123966			400.8	6747.98	6654.47	6058.68	5938.07	6775.07			400.8	7865.63	7605.25	7082.43	7778.8
	1107	108708	1107	102900	1107	120665			400.7	6598	6414.36	6084.98	5937.46	6561.89			400.7	7551.1	7368.76	7149.34	7610.65
	1106	107561	1106	104587	1106	120683			400.6	6578.39	6246.75	6115.18	5936.86	6425.07			400.6	7594.32	7203.77	7238.55	7536.4
	1105	105196	1105	104591	1105	118149			400.5	6419.77	6133.19	6149.34	5936.41	6346.11			400.5	7817.61	7092.04	7353.01	7541.17
	1104	108361	1104	102710	1104	124202			400.4	6299.4	6057.93	6187.13	5936.07	6308.99			400.4	7567.43	7018.45	7498.9	7614.95
	1103	111052	1103	106633	1103	121731			400.3	6110.84	6009.47	6228.1	5935.91	6301.66			400.3	7779.19	6970.26	7679.39	7749.2
	1102	111349	1102	101826	1102	124816			400.2	6284.51	5979.01	6271.06	5935.59	6314.49			400.2	8282.19	6938.31	7895.53	7936.47
	1101	107021	1101	101711	1101	119906			400.1	6464.19	5960.17	6314.91	5935.09	6339.98			400.1	8212	6917.97	8151.32	8174.84
	1100	105124	1100	101638	1100	119752			400	6321.41	5948.85	6358.51	5934.74	6372.62			400	8125.17	6904.9	8443.2	8456.4
	1099	111760	1099	105899	1099	117162			399.9	6417.37	5942.03	6399.94	5934.29	6407.69			399.9	8634.41	6895.04	8764.56	8771.78
	1098	109008	1098	104909	1098	120031			399.8	6407.36	5938.01	6437.54	5933.85	6441.7			399.8	8979.35	6887.01	9106.09	9109.95
	1097	105819	1097	103357	1097	121794			399.7	6548.46	5935.46	6469.36	5933.28	6471.55			399.7	9418.41	6879.51	9452.35	9454.37
	1096	107958	1096	100799	1096	115756			399.6	6567.11	5933.8	6493.87	5932.69	6494.98			399.6	9860.66	6871.88	9784.56	9785.59
	1095	111909	1095	99150.6	1095	118108			399.5	6256.74	5932.94	6510	5932.38	6510.56			399.5	10118.7	6864.12	10081.3	10081.8
	1094	114134	1094	104229	1094	121421			399.4	6351.26	5932.27	6516.46	5931.99	6516.73			399.4	10406.2	6855.96	10321.8	10322.1
	1093	108435	1093	106412	1093	122904			399.3	6661.38	5931.45	6512.64	5931.32	6512.77			399.3	10437.9	6847.84	10482.9	10483
	1092	108011	1092	103785	1092	118289			399.2	6557.5	5930.79	6499.11	5930.73	6499.17			399.2	10534.1	6839.56	10553.8	10553.9
	1091	110198	1091	103872	1091	120761			399.1	6532.21	5930.2	6476.53	5930.17	6476.56			399.1	10607.2	6831.13	10525.7	10525.7
	1090	108943	1090	106368	1090	124078			399	6575.11	5929.59	6446.06	5929.57	6446.07			399	10561.7	6822.8	10399.7	10399.7
	1089	117464	1089	105262	1089	119651			398.9	6622.97	5928.94	6409.14	5928.93	6409.15			398.9	10189	6815.29	10189.8	10189.8
	1088	113447	1088	105346	1088	115016			398.8	6257.78	5928.63	6368.1	5928.62	6368.1			398.8	9960.06	6808.28	9909.32	9909.32
	1087	110561	1087	102874	1087	113850			398.7	6151.98	5928.42	6324.49	5928.42	6324.49			398.7	9309.4	6802.7	9582.98	9582.99
	1086	110546	1086	104587	1086	114365			398.6	6373.27	5928	6279.72	5928	6279.72			398.6	9139.42	6797.49	9231.22	9231.22
	1085	107136	1085	104548	1085	115657			398.5	6221.85	5927.73	6235.64	5927.73	6235.64			398.5	9028.25	6792.52	8874.69	8874.69
	1084	106803	1084	107318	1084	119376			398.4	6058.5	5927.61	6193.47	5927.61	6193.47			398.4	8522.37	6788.66	8531.42	8531.42
	1083	111587	1083	106514	1083	119980			398.3	6089.48	5927.46	6154	5927.46	6154			398.3	8148.62	6785.63	8214.45	8214.45
	1082	111223	1082	104323	1082	120289			398.2	6007.84	5927.38	6117.95	5927.38	6117.95			398.2	7905.8	6783.13	7931.63	7931.63
	1081	110554	1081	107642	1081	119581			398.1	6180.87	5927.15	6085.48	5927.15	6085.48			398.1	7653.22	6781.19	7686.2	7686.2
	1080	111498	1080	108531	1080	122004			398	6090.84	5926.99	6056.97	5926.99	6056.97			398	7377.67	6779.86	7481.11	7481.11
	1079	109067	1079	104931	1079	117007			397.9	5929.73	5926.99	6032.48	5926.99	6032.48			397.9	7277.87	6778.75	7312.07	7312.07
	1078	106707	1078	105655	1078	124455			397.8	5895.48	5926.96	6011.65	5926.96	6011.65			397.8	7176.23	6777.87	7176.55	7176.55
	1077	108541	1077	103006	1077	123048			397.7	5954.94	5926.94	5994.18	5926.94	5994.18			397.7	7276.19	6776.75	7070.14	7070.14
	1076	107790	1076	106016	1076	117244			397.6	5990	5926.88	5979.69	5926.88	5979.69			397.6	7094.68	6776.05	6988.05	6988.05
	1075	113828	1075	109774	1075	116361			397.5	6092.2	5926.72	5967.77	5926.72	5967.77			397.5	7033.53	6775.47	6926.55	6926.55
	1074	115996	1074	109394	1074	126063			397.4	6080.75	5926.58	5958.15	5926.58	5958.15			397.4	7036.97	6774.89	6880.75	6880.75
	1073	118817	1073	104705	1073	120396			397.3	6148.78	5926.37	5950.4	5926.37	5950.4			397.3	6967.11	6774.46	6847.38	6847.38
	1072	119032	1072	107713	1072	124409			397.2	6136.77	5926.18	5944.27	5926.18	5944.27			397.2	6985.75	6773.99	6823.6	6823.6
	1071	121111	1071	106535	1071	122156			397.1	6128.13	5925.99	5939.48	5925.99	5939.48			397.1	6941.74	6773.62	6806.75	6806.75
	1070	118213	1070	105032	1070	121814			397	5801.6	5925.88	5935.83	5925.88	5935.83			397	6921.49	6773.29	6795.12	6795.12
	1069	116438	1069	109687	1069	124390			396.9	5749.74	5925.71	5932.98	5925.71	5932.98			396.9	6864.43	6773.08	6787.25	6787.25
	1068	107836	1068	106597	1068	128946			396.8	6045.46	5925.6	5930.87	5925.6	5930.87			396.8	6920.77	6772.75	6781.77	6781.77
	1067	110850	1067	107583	1067	125272			396.7	6228.01	5925.32	5929.1	5925.32	5929.1			396.7	6677.55	6772.54	6778.23	6778.23
	1066	113763	1066	107615	1066	121414			396.6	6225.69	5925.04	5927.72	5925.04	5927.72			396.6	6940.78	6772.17	6775.69	6775.69
	1065	110287	1065	108280	1065	122538			396.5	5974.79	5924.99	5926.88	5924.99	5926.88			396.5	6943.58	6771.78	6773.93	6773.93
	1064	114543	1064	106386	1064	118922			396.4	5733.49	5924.82	5926.13	5924.82	5926.13			396.4	6753.58	6771.74	6773.04	6773.04
	1063	115013	1063	104252	1063	121779			396.3	6164.63	5924.59	5925.5	5924.59	5925.5			396.3	7006.32	6771.22	6771.98	6771.98
	1062	114084	1062	107024	1062	121834			396.2	6181.99	5924.35	5924.97	5924.35	5924.97			396.2	6752.94	6771.18	6771.63	6771.63
	1061	114196	1061	109257	1061	122812			396.1	6134.93	5924.16	5924.57	5924.16	5924.57			396.1	6836.97	6771.03	6771.29	6771.29
	1060	116086	1060	107941	1060	126372			396	6025.53	5924.06	5924.34	5924.06	5924.34			396	6904.92	6770.74	6770.88	6770.88
	1059	114830	1059	107945	1059	126623			395.9	6033.13	5923.96	5924.15	5923.96	5924.15			395.9	6929.81	6770.38	6770.46	6770.46
	1058	116750	1058	103759	1058	126013			395.8	5905.72	5923.94	5924.07	5923.94	5924.07			395.8	7074.51	6769.7	6769.75	6769.75
	1057	115504	1057	105878	1057	126278			395.7	6137.58	5923.75	5923.82	5923.75	5923.82			395.7	6821.69	6769.59	6769.61	6769.61
	1056	111000	1056	106217	1056	123757			395.6	6097	5923.58	5923.64	5923.58	5923.64			395.6	6727.73	6769.49	6769.51	6769.51
	1055	110794	1055	114680	1055	123582			395.5	5842.82	5923.51	5923.54	5923.51	5923.54			395.5	6802.4	6769.42	6769.43	6769.43
	1054	114470	1054	114027	1054	119961			395.4	5980.31	5923.46	5923.48	5923.46	5923.48			395.4	7263.23	6768.32	6768.32	6768.32
	1053	107319	1053	114420	1053	123316			395.3	6035.37	5923.35	5923.37	5923.35	5923.37			395.3	6938.46	6767.94	6767.94	6767.94
	1052	106307	1052	113064	1052	123348			395.2	5899.96	5923.33	5923.34	5923.33	5923.34			395.2	7007.2	6767.41	6767.41	6767.41
	1051	110762	1051	112987	1051	124166			395.1	6068.67	5923.2	5923.2	5923.2	5923.2			395.1	6886.19	6767.14	6767.14	6767.14
	1050	114518	1050	110109	1050	128351			395	6070.51	5923.06	5923.06	5923.06	5923.06			395	7010.96	6766.6	6766.6	6766.6
	1049	111265	1049	108725	1049	131970			394.9	6024.73	5922.96	5922.97	5922.96	5922.97			394.9	7051.06	6765.96	6765.97	6765.97
	1048	115050	1048	107803	1048	128853			394.8	6037.86	5922.86	5922.86	5922.86	5922.86			394.8	7013.69	6765.41	6765.41	6765.41
	1047	117884	1047	112205	1047	127065			394.7	5927.73	5922.85	5922.85	5922.85	5922.85			394.7	7050.9	6764.78	6764.78	6764.78
	1046	122314	1046	109280	1046	127917			394.6	6117.97	5922.67	5922.67	5922.67	5922.67			394.6	6993.28	6764.27	6764.27	6764.27
	1045	126626	1045	114758	1045	124232			394.5	6274.19	5922.34	5922.34	5922.34	5922.34			394.5	6977.91	6763.79	6763.79	6763.79
	1044	124453	1044	112785	1044	130284			394.4	6038.74	5922.24	5922.24	5922.24	5922.24			394.4	6868.83	6763.56	6763.56	6763.56
	1043	122050	1043	110090	1043	125729			394.3	6019.21	5922.15	5922.15	5922.15	5922.15			394.3	6920.45	6763.21	6763.21	6763.21
	1042	114451	1042	110218	1042	130889			394.2	6073.55	5922.01	5922.01	5922.01	5922.01			394.2	6986.07	6762.71	6762.71	6762.71
	1041	108036	1041	115519	1041	125835			394.1	6180.23	5921.77	5921.77	5921.77	5921.77			394.1	6814.97	6762.59	6762.59	6762.59
	1040	113440	1040	111371	1040	120660			394	6001.68	5921.69	5921.69	5921.69	5921.69			394	6927.25	6762.23	6762.23	6762.23
	1039	113535	1039	108210	1039	128974			393.9	6055.54	5921.57	5921.57	5921.57	5921.57			393.9	6933.89	6761.84	6761.84	6761.84
	1038	118541	1038	114330	1038	127813			393.8	5786.87	5921.44	5921.44	5921.44	5921.44			393.8	6940.54	6761.45	6761.45	6761.45
	1037	112080	1037	114258	1037	126207			393.7	6107.4	5921.27	5921.27	5921.27	5921.27			393.7	6819.93	6761.31	6761.31	6761.31
	1036	116220	1036	114305	1036	126400			393.6	6302.6	5920.91	5920.91	5920.91	5920.91			393.6	7009.36	6760.76	6760.76	6760.76
	1035	111892	1035	116304	1035	130225			393.5	5976.63	5920.86	5920.86	5920.86	5920.86			393.5	7003.2	6760.22	6760.22	6760.22
	1034	113527	1034	108048	1034	128348			393.4	5905.08	5920.85	5920.85	5920.85	5920.85			393.4	6941.9	6759.82	6759.82	6759.82
	1033	110893	1033	108401	1033	129927			393.3	6229.69	5920.56	5920.56	5920.56	5920.56			393.3	6777.83	6759.78	6759.78	6759.78
	1032	112776	1032	112013	1032	131791			393.2	6003.52	5920.48	5920.48	5920.48	5920.48			393.2	6878.99	6759.51	6759.51	6759.51
	1031	111709	1031	113089	1031	128205			393.1	5936.69	5920.47	5920.47	5920.47	5920.47			393.1	6855.62	6759.3	6759.3	6759.3
	1030	106464	1030	115815	1030	134633			393	6150.22	5920.25	5920.25	5920.25	5920.25			393	6858.42	6759.08	6759.08	6759.08
	1029	115418	1029	119635	1029	131927			392.9	6020.25	5920.16	5920.16	5920.16	5920.16			392.9	6665.63	6758.87	6758.87	6758.87
	1028	111038	1028	118355	1028	128224			392.8	5846.82	5920.09	5920.09	5920.09	5920.09			392.8	6929.81	6758.49	6758.49	6758.49
	1027	115166	1027	121914	1027	135257			392.7	5963.91	5920.05	5920.05	5920.05	5920.05			392.7	6705.32	6758.37	6758.37	6758.37
	1026	115345	1026	119983	1026	129892			392.6	5973.43	5920	5920	5920	5920			392.6	6974.95	6757.89	6757.89	6757.89
	1025	115863	1025	119224	1025	131993			392.5	5984.07	5919.94	5919.94	5919.94	5919.94			392.5	7118.61	6757.08	6757.08	6757.08
	1024	122473	1024	117018	1024	132787			392.4	5963.03	5919.9	5919.9	5919.9	5919.9			392.4	7040.58	6756.45	6756.45	6756.45
	1023	128723	1023	116517	1023	133512			392.3	6094.2	5919.74	5919.74	5919.74	5919.74			392.3	6959.58	6756	6756	6756
	1022	137915	1022	120736	1022	134933			392.2	6165.19	5919.51	5919.51	5919.51	5919.51			392.2	6879.63	6755.72	6755.72	6755.72
	1021	135444	1021	121254	1021	135598			392.1	5895.24	5919.49	5919.49	5919.49	5919.49			392.1	7034.33	6755.1	6755.1	6755.1
	1020	123514	1020	121337	1020	136961			392	5919.49	5919.49	5919.49	5919.49	5919.49			392	6755.1	6755.1	6755.1	6755.1
	1019	116326	1019	117884	1019	130181
	1018	110110	1018	117294	1018	136777
	1017	112948	1017	118849	1017	135727
	1016	117887	1016	121705	1016	134150
	1015	114575	1015	120678	1015	133527
	1014	115057	1014	117249	1014	130559
	1013	118043	1013	121358	1013	133743
	1012	115868	1012	121011	1012	134972
	1011	115801	1011	117116	1011	137706
	1010	116474	1010	116580	1010	129959
	1009	110567	1009	113822	1009	127910
	1008	114853	1008	116513	1008	133258
	1007	118057	1007	118550	1007	135285
	1006	109931	1006	121440	1006	141195
	1005	115580	1005	127725	1005	133921
	1004	117415	1004	123190	1004	137112
	1003	115144	1003	129996	1003	139994
	1002	123362	1002	128624	1002	141590
	1001	123682	1001	126886	1001	141479
	1000	123732	1000	127510	1000	141389
	999	123027	999	125667	999	140923
	998	123377	998	126648	998	140971
	997	123303	997	122065	997	147184
	996	118924	996	121051	996	139461
	995	119579	995	122607	995	134521
	994	123874	994	119803	994	139149
	993	116472	993	116523	993	136897
	992	118878	992	117143	992	136435
	991	120671	991	113734	991	131358
	990	116339	990	111643	990	131135
	989	111682	989	111928	989	128260
	988	116793	988	107695	988	121738
	987	113252	987	106470	987	122829
	986	111772	986	106988	986	123388
	985	115818	985	110111	985	122172
	984	116694	984	114485	984	125672
	983	117230	983	112781	983	119997
	982	127546	982	116250	982	128040
	981	130685	981	119071	981	135363
	980	135107	980	122538	980	141890
	979	136327	979	129844	979	149616
	978	138325	978	141149	978	155863
	977	132022	977	139687	977	157485
	976	131185	976	144638	976	160555
	975	122638	975	133851	975	151071
	974	114911	974	128957	974	143366
	973	113977	973	126902	973	137169
	972	114009	972	120635	972	137391
	971	111399	971	117761	971	131005
	970	109696	970	109945	970	125614
	969	103830	969	100926	969	117532
	968	106621	968	96312.2	968	113651
	967	97828.3	967	86137.6	967	101484
	966	90169.7	966	84374.5	966	93675.7
	965	95897.6	965	86025.1	965	91545.2
	964	94838.4	964	77622.5	964	90714.9
	963	100360	963	77269.1	963	88749
	962	97336.3	962	76120.5	962	89943.8
	961	98684.7	961	81239	961	88449.8
	960	95007	960	80444.8	960	89706.8
	959	93621.5	959	82466.9	959	87800.2
	958	91834.3	958	79079.3	958	87846.4
	957	97287.1	957	75162.7	957	90052.2
	956	95091.4	956	80531.1	956	91009
	955	99757	955	78371.5	955	89385.5
	954	97901.6	954	77715.9	954	85488
	953	95921.7	953	81101.4	953	84936.7
	952	98916.7	952	78652.6	952	88229.9
	951	94821.3	951	78587.3	951	86470.9
	950	93698.8	950	82764.1	950	87604.4
	949	98640.6	949	76809.2	949	86377.5
	948	94013.1	948	76791.2	948	92521.1
	947	95921.7	947	75254	947	95937.8
	946	97381.5	946	74748	946	91656.6
	945	93888.6	945	79343.4	945	90678.7
	944	99473.9	944	81640.6	944	88657.6
	943	99206.8	943	81366.5	943	88728.9
	942	101943	942	79729.9	942	89147.6
	941	100861	941	78222.9	941	89351.4
	940	96827.3	940	83833.3	940	88305.2
	939	96975.9	939	82379.5	939	90791.2
	938	96947.8	938	79525.1	938	88766.1
	937	92349.4	937	77173.7	937	94690.8
	936	96605.4	936	75809.2	936	89853.4
	935	97603.4	935	78778.1	935	92050.2
	934	98199.8	934	79455.8	934	91353.4
	933	98168.7	933	83465.9	933	89907.6
	932	101571	932	79988	932	87494
	931	96805.2	931	77906.6	931	95385.5
	930	99427.7	930	78056.2	930	95945.8
	929	100977	929	76940.8	929	90920.7
	928	98355.4	928	79990	928	92805.2
	927	100388	927	83908.6	927	91463.9
	926	101306	926	82555.2	926	94136.5
	925	98011	925	80347.4	925	95962.9
	924	106739	924	80283.1	924	90486.9
	923	99116.5	923	81586.3	923	92963.9
	922	97981.9	922	86969.9	922	94863.5
	921	95615.5	921	80461.8	921	93557.2
	920	99244	920	82792.2	920	96342.4
	919	99174.7	919	82376.5	919	90223.9
	918	103110	918	79443.8	918	89120.5
	917	98211.8	917	76898.6	917	93422.7
	916	100058	916	83031.1	916	91878.5
	915	95359.4	915	79132.5	915	90655.6
	914	97385.5	914	80692.8	914	88184.7
	913	100407	913	77570.3	913	93897.6
	912	99892.6	912	78026.1	912	95068.3
	911	98724.9	911	78557.2	911	92477.9
	910	103012	910	82259	910	93654.6
	909	103085	909	80097.4	909	95858.4
	908	100545	908	78745	908	96374.5
	907	101859	907	77656.6	907	96908.6
	906	103869	906	84706.8	906	92766.1
	905	100858	905	85496	905	97675.7
	904	104057	904	80291.2	904	98973.9
	903	98694.8	903	80758	903	95832.3
	902	101173	902	80048.2	902	94223.9
	901	98058.2	901	78370.5	901	92120.5
	900	100500	900	79610.4	900	92996
	899	107289	899	81115.5	899	93476.9
	898	105514	898	82531.1	898	93926.7
	897	99260	897	82060.2	897	91193.8
	896	100242	896	78292.2	896	90296.2
	895	107759	895	77830.3	895	94593.4
	894	105575	894	82546.2	894	89389.6
	893	102920	893	81020.1	893	95915.7
	892	107384	892	82292.2	892	92997
	891	105149	891	83727.9	891	94658.6
	890	100997	890	88021.1	890	98933.7
	889	104712	889	82022.1	889	98693.8
	888	103530	888	84292.2	888	91618.5
	887	105730	887	86474.9	887	94773.1
	886	103226	886	83421.7	886	93883.5
	885	100538	885	87503	885	95353.4
	884	99182.7	884	82317.3	884	101064
	883	104985	883	83215.9	883	97246
	882	98607.4	882	84921.7	882	94444.8
	881	103348	881	84875.5	881	97557.2
	880	100582	880	81599.4	880	97954.8
	879	104995	879	82637.6	879	99137.6
	878	107290	878	83639.6	878	96143.6
	877	108985	877	88652.6	877	93553.2
	876	108918	876	83063.3	876	97128.5
	875	104949	875	83295.2	875	93988
	874	103499	874	79809.2	874	94471.9
	873	105679	873	81641.6	873	95082.3
	872	107724	872	83805.2	872	98628.5
	871	101658	871	83832.3	871	99509
	870	105468	870	84485.9	870	91501
	869	108719	869	84521.1	869	91484.9
	868	109088	868	84980.9	868	92878.5
	867	108667	867	84214.9	867	100133
	866	105894	866	85480.9	866	99406.6
	865	106758	865	86912.7	865	98785.1
	864	115010	864	83967.9	864	101614
	863	109900	863	84080.3	863	97728.9
	862	108874	862	83770.1	862	98902.6
	861	107395	861	85789.2	861	95826.3
	860	106686	860	85859.4	860	100731
	859	106066	859	83228.9	859	100468
	858	111023	858	83289.2	858	97892.6
	857	107467	857	86209.8	857	96247
	856	103265	856	84928.7	856	97949.8
	855	105292	855	82154.6	855	98402.6
	854	105038	854	83064.3	854	100613
	853	106010	853	83334.3	853	100659
	852	111820	852	82269.1	852	101251
	851	111302	851	83931.7	851	101822
	850	110944	850	82021.1	850	95443.8
	849	110426	849	86048.2	849	96538.2
	848	112079	848	86393.6	848	97949.8
	847	110544	847	88821.3	847	96813.3
	846	108087	846	87896.6	846	97077.3
	845	109087	845	89578.3	845	95934.7
	844	113173	844	89010	844	97395.6
	843	108779	843	85246	843	97515.1
	842	110398	842	86623.5	842	98017.1
	841	106392	841	87935.7	841	102314
	840	110239	840	86886.5	840	103925
	839	113143	839	86270.1	839	100965
	838	105116	838	82954.8	838	102320
	837	109290	837	86229.9	837	103025
	836	110192	836	86286.1	836	102700
	835	106296	835	87626.5	835	100114
	834	111631	834	89190.8	834	104076
	833	111901	833	89671.7	833	102497
	832	114208	832	88887.6	832	104202
	831	113348	831	89751	831	103946
	830	110599	830	90631.5	830	104991
	829	111800	829	86475.9	829	100793
	828	112922	828	83019.1	828	103718
	827	113477	827	84226.9	827	100406
	826	111452	826	88220.9	826	104281
	825	114399	825	86989	825	104323
	824	114895	824	90809.2	824	100148
	823	115058	823	88840.4	823	102591
	822	113771	822	89837.3	822	103646
	821	111940	821	91659.6	821	98366.5
	820	115598	820	88046.2	820	98600.4
	819	115404	819	86475.9	819	102306
	818	115223	818	88052.2	818	100638
	817	116435	817	88694.8	817	110344
	816	112433	816	89359.4	816	102358
	815	111911	815	92741	815	99678.7
	814	115309	814	90410.6	814	105098
	813	117119	813	89781.1	813	107072
	812	111098	812	87092.4	812	106877
	811	113179	811	87490	811	109419
	810	110995	810	87000	810	102787
	809	112560	809	87247	809	100158
	808	111882	808	90276.1	808	101904
	807	116777	807	90642.6	807	99301.2
	806	111926	806	89810.2	806	103642
	805	111887	805	94054.2	805	101711
	804	115947	804	88488	804	100988
	803	115052	803	88201.8	803	102792
	802	114621	802	87072.3	802	105130
	801	115507	801	92118.5	801	108911
	800	116146	800	90613.5	800	98805.2
	799	117053	799	88267.1	799	103736
	798	114894	798	94216.9	798	106549
	797	111963	797	94497	797	102635
	796	116703	796	93235.9	796	101839
	795	119820	795	85071.3	795	107267
	794	120286	794	91021.1	794	108543
	793	116904	793	90217.9	793	103068
	792	118292	792	92161.6	792	103010
	791	117344	791	92454.8	791	106620
	790	115319	790	87570.3	790	102669
	789	117882	789	87949.8	789	103798
	788	116338	788	91556.2	788	103765
	787	118873	787	95164.7	787	104205
	786	117567	786	91668.7	786	102393
	785	117289	785	86138.6	785	106171
	784	119520	784	91759	784	107252
	783	115151	783	93163.7	783	103442
	782	117117	782	93035.1	782	110365
	781	121466	781	92992	781	108712
	780	122754	780	91712.9	780	110905
	779	118154	779	92010	779	105042
	778	121268	778	90549.2	778	102405
	777	123222	777	90473.9	777	106828
	776	123602	776	91635.5	776	110404
	775	124412	775	93917.7	775	109663
	774	123119	774	98275.1	774	107664
	773	124957	773	94676.7	773	105755
	772	120660	772	90824.3	772	107666
	771	123631	771	94765.1	771	102443
	770	123838	770	92156.6	770	109805
	769	121728	769	91313.3	769	105759
	768	122269	768	95132.5	768	107289
	767	125572	767	96871.5	767	112501
	766	120697	766	92425.7	766	106327
	765	115147	765	92945.8	765	105605
	764	124092	764	92289.2	764	106569
	763	117202	763	96580.3	763	109061
	762	120495	762	96895.6	762	106969
	761	128908	761	95568.3	761	110024
	760	127953	760	93424.7	760	109466
	759	120263	759	96500	759	107438
	758	126791	758	93961.8	758	108689
	757	128771	757	95657.6	757	104366
	756	122811	756	97464.9	756	107094
	755	120914	755	99041.2	755	107121
	754	120924	754	95809.2	754	109761
	753	123537	753	93656.6	753	105627
	752	120716	752	97304.2	752	112382
	751	121992	751	91279.1	751	114141
	750	122909	750	95007	750	107704
	749	128915	749	94002	749	112018
	748	124935	748	93829.3	748	109765
	747	120401	747	96111.4	747	114244
	746	121158	746	93860.4	746	118064
	745	119575	745	94536.1	745	110890
	744	122111	744	93402.6	744	115944
	743	124913	743	93235.9	743	111425
	742	127776	742	95652.6	742	113703
	741	124419	741	99736.9	741	114382
	740	125728	740	91687.8	740	109873
	739	123487	739	96664.7	739	111620
	738	121560	738	97265.1	738	116216
	737	123449	737	96826.3	737	116865
	736	120922	736	97060.2	736	113551
	735	122695	735	92780.1	735	114967
	734	127761	734	92316.3	734	114181
	733	126380	733	94909.6	733	108904
	732	126152	732	96309.2	732	107460
	731	123318	731	99494	731	111079
	730	125470	730	99476.9	730	113738
	729	125928	729	101113	729	112832
	728	131355	728	97855.4	728	111432
	727	129312	727	98321.3	727	112681
	726	126511	726	96010	726	112607
	725	122214	725	95673.7	725	107304
	724	126964	724	95068.3	724	113033
	723	128465	723	103719	723	116146
	722	121817	722	102008	722	111526
	721	126726	721	103660	721	111222
	720	127723	720	97007	720	110989
	719	127567	719	98505	719	115150
	718	127889	718	100939	718	119550
	717	126486	717	99343.4	717	115951
	716	127432	716	95682.7	716	118704
	715	125315	715	93582.3	715	121887
	714	124487	714	99127.5	714	117871
	713	129174	713	98240	713	120245
	712	130748	712	106857	712	109521
	711	129575	711	98631.5	711	113354
	710	126348	710	94651.6	710	118096
	709	128091	709	98970.9	709	118887
	708	127633	708	103811	708	113980
	707	125321	707	99261	707	111765
	706	125217	706	97351.4	706	115207
	705	128621	705	97331.3	705	113286
	704	130378	704	97827.3	704	114250
	703	131623	703	103068	703	114707
	702	132500	702	106740	702	118540
	701	131753	701	99740	701	116867
	700	128815	700	98379.5	700	115142
	699	129328	699	103270	699	111008
	698	130083	698	99571.3	698	115435
	697	133355	697	100544	697	116787
	696	133263	696	100627	696	115865
	695	135343	695	97745	695	117617
	694	125358	694	100078	694	119325
	693	129196	693	103121	693	114708
	692	132047	692	109543	692	113255
	691	130833	691	100149	691	118815
	690	128366	690	102310	690	113460
	689	130158	689	105960	689	121165
	688	131738	688	104568	688	122578
	687	130523	687	102744	687	118521
	686	127072	686	102596	686	117600
	685	126018	685	106632	685	115926
	684	135041	684	98478.9	684	115159
	683	126975	683	104616	683	117159
	682	130809	682	105105	682	116423
	681	129580	681	100508	681	116397
	680	129466	680	100168	680	118792
	679	129283	679	102594	679	119674
	678	131654	678	102543	678	120186
	677	133054	677	98271.1	677	120485
	676	132420	676	98472.9	676	118112
	675	128447	675	98204.8	675	122765
	674	137339	674	99984.9	674	123140
	673	134660	673	99912.7	673	120497
	672	130682	672	102281	672	120755
	671	129332	671	105331	671	118517
	670	130795	670	103939	670	121276
	669	133924	669	105558	669	121583
	668	132207	668	107992	668	118617
	667	132042	667	102672	667	121027
	666	131356	666	106220	666	116008
	665	132398	665	102707	665	117336
	664	131537	664	104474	664	117756
	663	131959	663	99409.6	663	116511
	662	131266	662	105844	662	118232
	661	140904	661	106860	661	117060
	660	131731	660	103908	660	123136
	659	132102	659	106601	659	117929
	658	141370	658	110966	658	117353
	657	138337	657	107836	657	123929
	656	133852	656	102126	656	121874
	655	135328	655	102005	655	122051
	654	137645	654	101645	654	120501
	653	134957	653	108448	653	123371
	652	134471	652	103084	652	122893
	651	138934	651	106956	651	121508
	650	132698	650	103738	650	118405
	649	129867	649	106301	649	128322
	648	135116	648	103091	648	122568
	647	137930	647	104856	647	123328
	646	137073	646	106787	646	125133
	645	131698	645	110128	645	122528
	644	132524	644	111924	644	122821
	643	137324	643	105630	643	120443
	642	134870	642	107468	642	125610
	641	134833	641	110566	641	118416
	640	134346	640	111962	640	116923
	639	135836	639	105237	639	118650
	638	139634	638	105536	638	122633
	637	138504	637	112594	637	126329
	636	138428	636	106362	636	128169
	635	134051	635	101489	635	122231
	634	134695	634	110260	634	123480
	633	134263	633	112075	633	123108
	632	136309	632	112612	632	125886
	631	140784	631	108968	631	123532
	630	132720	630	108893	630	123901
	629	134789	629	112925	629	124027
	628	136038	628	113222	628	125982
	627	135842	627	105225	627	128609
	626	136698	626	110236	626	124845
	625	135327	625	106774	625	123843
	624	144021	624	109092	624	120452
	623	138336	623	113398	623	118460
	622	137889	622	111006	622	120505
	621	136579	621	112595	621	133546
	620	137013	620	106276	620	128212
	619	140683	619	107713	619	125719
	618	140024	618	104668	618	122766
	617	136220	617	113531	617	126640
	616	136008	616	111435	616	129028
	615	133921	615	109255	615	124288
	614	141923	614	107769	614	124317
	613	135928	613	106309	613	127067
	612	139665	612	107901	612	128134
	611	136648	611	103984	611	124725
	610	142316	610	109641	610	126011
	609	143512	609	109639	609	129228
	608	144967	608	110115	608	130374
	607	139998	607	110739	607	128770
	606	135859	606	112506	606	130256
	605	138259	605	114227	605	128910
	604	140024	604	110602	604	125729
	603	137220	603	111452	603	127533
	602	138929	602	110320	602	129840
	601	142782	601	108882	601	131091
	600	141927	600	113641	600	127581
	599	141557	599	111739	599	127900
	598	142807	598	108174	598	130717
	597	139777	597	110402	597	129530
	596	141264	596	108972	596	127248
	595	139056	595	112918	595	122577
	594	137818	594	113664	594	128668
	593	140696	593	115390	593	125751
	592	143419	592	110522	592	129450
	591	140132	591	118197	591	131776
	590	142523	590	114260	590	128227
	589	140651	589	108264	589	124808
	588	142397	588	115042	588	129305
	587	144203	587	112527	587	123798
	586	139179	586	112773	586	130915
	585	141514	585	111294	585	136713
	584	140434	584	108062	584	128269
	583	143464	583	108962	583	128619
	582	148222	582	118284	582	127356
	581	139939	581	113198	581	130750
	580	145763	580	113545	580	133890
	579	145563	579	115051	579	135783
	578	141826	578	115404	578	127460
	577	145673	577	111898	577	131983
	576	142752	576	114973	576	127867
	575	142316	575	112503	575	124491
	574	139489	574	113928	574	129902
	573	138443	573	112357	573	128524
	572	140315	572	109377	572	131391
	571	140490	571	116873	571	127633
	570	140195	570	110717	570	123622
	569	142915	569	108392	569	127470
	568	141559	568	113270	568	123851
	567	140029	567	113169	567	119491
	566	137603	566	109197	566	123372
	565	138236	565	107626	565	124889
	564	141434	564	109763	564	127958
	563	142719	563	106866	563	130844
	562	145380	562	112098	562	130449
	561	138821	561	111116	561	133054
	560	142636	560	115061	560	129377
	559	147467	559	113862	559	132902
	558	146184	558	114024	558	136756
	557	147290	557	118247	557	136253
	556	149415	556	122860	556	139427
	555	146647	555	124219	555	138070
	554	152206	554	128469	554	142029
	553	149325	553	126087	553	144708
	552	149180	552	121312	552	140609
	551	146768	551	118810	551	137217
	550	142161	550	113762	550	132312
	549	142101	549	111569	549	132381
	548	138646	548	107534	548	127840
	547	138145	547	104703	547	118416
	546	137622	546	100660	546	113612
	545	134979	545	95764.1	545	112608
	544	132092	544	88944.8	544	107017
	543	130354	543	89915.7	543	96641.6
	542	122211	542	81808.2	542	90836.3
	541	127588	541	77479.9	541	94698.8
	540	124988	540	74459.8	540	86081.3
	539	123986	539	69119.5	539	82268.1
	538	121374	538	67848.4	538	80083.3
	537	122976	537	65993	537	74297.2
	536	122329	536	68686.7	536	79115.5
	535	136601	535	94718.9	535	106958
	534	172390	534	153239	534	160831
	533	259675	533	224611	533	246201
	532	330495	532	293317	532	347530
	531	278628	531	342741	531	405535
	530	171229	530	272679	530	292609
	529	126762	529	139030	529	141439
	528	117859	528	79608.4	528	81768.1
	527	116029	527	63692.8	527	78275.1
	526	117853	526	60380.5	526	75051.2
	525	115656	525	59971.9	525	73698.8
	524	123506	524	60723.9	524	69047.2
	523	116004	523	60952.8	523	70407.6
	522	118559	522	61191.8	522	68449.8
	521	118318	521	57527.1	521	69730.9
	520	120227	520	60534.1	520	69725.9
	519	116745	519	62161.6	519	69042.2
	518	114519	518	64528.1	518	72026.1
	517	109757	517	62630.5	517	72793.2
	516	116036	516	59446.8	516	73554.2
	515	120834	515	61655.6	515	70476.9
	514	120806	514	60789.2	514	69703.8
	513	115948	513	61072.3	513	70205.8
	512	115233	512	58422.7	512	69026.1
	511	118647	511	59856.4	511	73081.3
	510	118503	510	60948.8	510	71447.8
	509	119975	509	63211.8	509	70137.6
	508	117616	508	63207.8	508	72466.9
	507	120797	507	62463.9	507	72202.8
	506	121450	506	59841.4	506	75719.9
	505	116714	505	61363.5	505	71822.3
	504	115305	504	59911.6	504	71599.4
	503	116888	503	60423.7	503	69144.6
	502	120531	502	60068.3	502	73973.9
	501	120784	501	63446.8	501	70608.4
	500	121187	500	63084.3	500	73035.1
	499	125956	499	63715.9	499	71344.4
	498	129459	498	59346.4	498	72520.1
	497	128252	497	61583.3	497	69967.9
	496	123298	496	62629.5	496	73854.4
	495	118057	495	62125.5	495	70151.6
	494	112585	494	60093.4	494	71764.1
	493	115576	493	63357.4	493	71895.6
	492	114899	492	63052.2	492	71579.3
	491	113506	491	61105.4	491	68047.2
	490	112982	490	60832.3	490	73641.6
	489	114681	489	63604.4	489	73022.1
	488	116185	488	64041.2	488	70277.1
	487	117194	487	63223.9	487	71834.3
	486	113617	486	63465.9	486	71953.8
	485	114341	485	63012	485	74601.4
	484	115666	484	64578.3	484	73554.2
	483	114230	483	62104.4	483	73519.1
	482	116716	482	63684.7	482	68223.9
	481	114235	481	64970.9	481	70020.1
	480	114022	480	61080.3	480	72528.1
	479	115264	479	64776.1	479	76271.1
	478	113712	478	63956.8	478	76866.5
	477	111457	477	62816.3	477	73688.8
	476	118449	476	63551.2	476	71342.4
	475	115529	475	63361.4	475	72535.1
	474	115539	474	61965.9	474	74414.7
	473	114346	473	58688.8	473	73602.4
	472	105962	472	65027.1	472	71650.6
	471	112874	471	64058.2	471	74188.8
	470	113532	470	65631.5	470	76359.4
	469	105282	469	66175.7	469	73881.5
	468	112708	468	64669.7	468	72973.9
	467	117859	467	62007	467	76775.1
	466	118502	466	64552.2	466	76120.5
	465	119184	465	62358.4	465	75653.6
	464	112156	464	62461.8	464	73898.6
	463	113955	463	63080.3	463	77595.4
	462	111623	462	66362.4	462	75300.2
	461	118379	461	59708.8	461	76015.1
	460	116377	460	60222.9	460	72808.2
	459	114788	459	65429.7	459	74233.9
	458	114590	458	62887.6	458	74009
	457	113521	457	66557.2	457	74640.6
	456	109714	456	66041.2	456	75033.1
	455	117591	455	68085.3	455	73739
	454	118208	454	64843.4	454	74598.4
	453	106328	453	61022.1	453	75225.9
	452	117916	452	60886.5	452	73134.5
	451	119135	451	60936.7	451	74276.1
	450	108324	450	65203.8	450	73800.2
	449	111910	449	63836.3	449	75657.6
	448	115449	448	63968.9	448	76960.8
	447	115358	447	63723.9	447	80784.1
	446	115655	446	63476.9	446	78210.8
	445	116733	445	65507	445	70892.6
	444	116266	444	65349.4	444	70989
	443	110858	443	61794.2	443	74360.4
	442	115236	442	65296.2	442	76720.9
	441	118473	441	66132.5	441	77481.9
	440	121441	440	62614.5	440	77246
	439	115953	439	66838.4	439	72504
	438	118581	438	67157.6	438	76459.8
	437	119053	437	66324.3	437	74598.4
	436	114827	436	65692.8	436	73139.6
	435	112905	435	69376.5	435	76131.5
	434	118420	434	68191.8	434	76000
	433	117122	433	67462.9	433	75721.9
	432	112690	432	66866.5	432	77995
	431	115926	431	61672.7	431	74002
	430	117836	430	67099.4	430	77872.5
	429	118946	429	67424.7	429	78545.2
	428	120349	428	66896.6	428	77828.3
	427	122168	427	66865.5	427	77824.3
	426	119246	426	65635.5	426	75216.9
	425	116327	425	66057.2	425	77594.4
	424	116970	424	66010	424	80135.5
	423	120444	423	67446.8	423	81319.3
	422	123453	422	68537.1	422	78513.1
	421	120508	421	65270.1	421	77688.8
	420	120358	420	69181.7	420	77819.3
	419	115469	419	62563.3	419	71869.5
	418	111139	418	61081.3	418	77508
	417	118112	417	63994	417	73078.3
	416	121103	416	60976.9	416	77813.3
	415	122785	415	65329.3	415	76654.6
	414	121426	414	63435.7	414	74927.7
	413	117145	413	59854.4	413	73675.7
	412	120046	412	61615.5	412	68587.3
	411	122008	411	63390.6	411	73472.9
	410	121783	410	60055.2	410	70459.8
	409	122065	409	61449.8	409	70911.6
	408	117082	408	62256	408	71161.6
	407	119763	407	61288.2	407	69223.9
	406	116087	406	58081.3	406	70865.5
	405	120548	405	63407.6	405	69390.6
	404	116671	404	67505	404	72684.7
	403	121218	403	92710.8	403	107402
	402	120037	402	110455	402	126899
	401	119534	401	93280.1	401	106640
	400	126423	400	69279.1	400	90339.4
	399	130244	399	63925.7	399	92420.7
	398	125537	398	55727.9	398	83277.1
	397	124559	397	57078.3	397	71220.9
	396	119115	396	60786.1	396	71605.4
	395	121076	395	62403.6	395	73423.7
	394	118927	394	58734.9	394	70081.3
	393	120432	393	61904.6	393	73212.9
	392	117143	392	66257	392	72503
	391	120467	391	60118.5	391	68628.5
	390	125325	390	62639.6	390	74763.1
	389	127390	389	61470.9	389	72681.7
	388	124686	388	60268.1	388	72144.6
	387	119957	387	62895.6	387	67309.2
	386	120754	386	65749	386	66181.7
	385	121416	385	62042.2	385	70988
	384	126544	384	66156.6	384	68608.4
	383	120349	383	60589.4	383	71065.3
	382	117084	382	58219.9	382	72351.4
	381	120589	381	61141.6	381	73979.9
	380	117831	380	62860.4	380	73623.5
	379	119818	379	65336.3	379	70222.9
	378	119523	378	64177.7	378	70494
	377	120471	377	63811.2	377	70543.2
	376	126509	376	63479.9	376	73260
	375	127317	375	64213.9	375	72482.9
	374	122289	374	66296.2	374	72951.8
	373	123197	373	66572.3	373	70958.8
	372	120254	372	61474.9	372	70933.7
	371	116791	371	61324.3	371	72886.5
	370	125216	370	62631.5	370	71154.6
	369	122421	369	63962.9	369	66411.6
	368	123285	368	66522.1	368	73203.8
	367	121682	367	62760	367	74540.2
	366	124179	366	66429.7	366	71376.5
	365	128619	365	65883.5	365	73782.1
	364	125258	364	62903.6	364	75519.1
	363	127696	363	63466.9	363	75382.5
	362	128346	362	64206.8	362	75693.8
	361	127143	361	64275.1	361	76285.1
	360	128016	360	67116.5	360	72338.4
	359	126571	359	64672.7	359	73298.2
	358	123302	358	66015.1	358	75989
	357	123066	357	63251	357	75328.3
	356	121433	356	66385.5	356	75224.9
	355	121422	355	68186.7	355	74776.1
	354	125805	354	66055.2	354	74783.1
	353	127880	353	63782.1	353	75896.6
	352	131913	352	67845.4	352	79132.5
	351	130454	351	70823.3	351	78181.7
	350	127608	350	64240	350	72228.9
	349	128540	349	66573.3	349	75817.3
	348	125224	348	66394.6	348	78410.6
	347	130277	347	68657.6	347	75852.4
	346	133389	346	69768.1	346	80018.1
	345	121278	345	65547.2	345	78046.2
	344	125906	344	63754	344	74341.4
	343	124707	343	65840.4	343	78010
	342	126776	342	69886.5	342	77611.4
	341	120230	341	68637.6	341	77733.9
	340	125964	340	69007	340	79311.2
	339	126657	339	72092.4	339	80576.3
	338	127744	338	67484.9	338	80792.2
	337	130377	337	64454.8	337	79847.4
	336	129993	336	66176.7	336	79623.5
	335	130730	335	66195.8	335	81479.9
	334	124105	334	65500	334	78169.7
	333	124776	333	63662.7	333	80628.5
	332	126906	332	66858.4	332	76285.1
	331	130085	331	67323.3	331	75968.9
	330	129957	330	67627.5	330	76667.7
	329	128586	329	68579.3	329	74469.9
	328	129746	328	70149.6	328	75687.8
	327	127206	327	65631.5	327	77790.2
	326	128453	326	65333.3	326	74769.1
	325	124721	325	63709.8	325	79696.8
	324	124510	324	70814.3	324	76539.2
	323	132388	323	70263.1	323	78634.5
	322	124791	322	68159.6	322	75920.7
	321	126698	321	67446.8	321	80283.1
	320	124800	320	68282.1	320	84795.2
	319	121736	319	71087.3	319	81684.7
	318	121788	318	68545.2	318	76529.1
	317	123598	317	68989	317	76972.9
	316	125492	316	67070.3	316	82033.1
	315	126147	315	72078.3	315	82575.3
	314	121092	314	68520.1	314	83537.1
	313	126317	313	74565.3	313	87526.1
	312	132675	312	73412.7	312	87154.6
	311	132173	311	76634.5	311	83717.9
	310	132720	310	75810.2	310	86473.9
	309	136648	309	74591.4	309	86388.6
	308	130036	308	80674.7	308	88354.4
	307	131499	307	76750	307	88478.9
	306	134544	306	73530.1	306	88801.2
	305	142353	305	75835.3	305	88705.8
	304	138972	304	71320.3	304	81097.4
	303	129622	303	69261	303	77898.6
	302	123794	302	65144.6	302	75289.2
	301	123727	301	61511	301	72468.9
	300	117874	300	59825.3	300	66641.6
	299	108098	299	53510	299	56335.3
	298	102157	298	44469.9	298	54752
	297	95333.3	297	41501	297	50662.7
	296	86093.4	296	39096.4	296	48169.7
	295	80365.5	295	32528.1	295	41535.1
	294	77164.7	294	32659.6	294	37756
	293	68910.6	293	30900.6	293	35004
	292	68499	292	30350.4	292	30582.3
	291	66292.2	291	26994	291	29732.9
	290	69559.2	290	37173.7	290	44759
	289	85504	289	65312.2	289	71171.7
	288	99283.1	288	79523.1	288	103522
	287	154000	287	162764	287	208004
	286	319846	286	302210	286	344890
	285	543654	285	345013	285	407351
	284	447724	284	232699	284	274936
	283	166671	283	88889.6	283	93267.1
	282	63832.3	282	31428.7	282	33645.6
	281	48452.8	281	24663.7	281	26504
	280	47684.7	280	18537.1	280	24395.6
	279	47439.8	279	19483.9	279	22443.8
	278	43058.2	278	19589.4	278	20915.7
	277	41250	277	17971.9	277	21393.6
	276	43970.9	276	19109.4	276	20036.1
	275	40894.6	275	18009	275	19912.7
	274	45584.3	274	17579.3	274	22836.3
	273	58784.1	273	17731.9	273	20837.3
	272	78509	272	17619.5	272	21617.5
	271	84253	271	16350.4	271	22388.6
	270	77282.1	270	17923.7	270	21398.6
	269	60769.1	269	18819.3	269	21832.3
	268	46959.8	268	18684.7	268	21962.9
	267	39169.7	267	17573.3	267	22599.4
	266	41739	266	18148.6	266	21058.2
	265	41398.6	265	19204.8	265	22169.7
	264	37259	264	18847.4	264	20205.8
	263	39787.1	263	18716.9	263	18860.4
	262	36506	262	17295.2	262	20646.6
	261	37045.2	261	19474.9	261	20695.8
	260	35869.5	260	20506	260	20272.1
	259	34265.1	259	17506	259	23734.9
	258	38526.1	258	20242	258	21091.4
	257	35030.1	257	20038.2	257	22332.3
	256	34456.8	256	20618.5	256	24665.7
	255	35653.6	255	19438.8	255	22436.7
	254	38309.2	254	20340.4	254	20820.3
	253	35653.6	253	20037.1	253	19451.8
	252	36754	252	18666.7	252	20270.1
	251	37627.5	251	19293.2	251	21467.9
	250	37741	250	18558.2	250	22034.1
	249	36031.1	249	20371.5	249	21967.9
	248	36793.2	248	18651.6	248	21344.4
	247	34328.3	247	18340.4	247	20923.7
	246	37478.9	246	17832.3	246	20125.5
	245	38686.7	245	18166.7	245	18808.2
	244	37738	244	17962.9	244	19136.5
	243	38272.1	243	15745	243	20030.1
	242	35600.4	242	15805.2	242	19033.1
	241	33277.1	241	15980.9	241	19267.1
	240	32353.4	240	16599.4	240	17010
	239	33163.7	239	13268.1	239	16780.1
	238	32859.4	238	15265.1	238	18133.5
	237	34057.2	237	16443.8	237	16176.7
	236	31725.9	236	15324.3	236	17297.2
	235	35318.3	235	17514.1	235	20421.7
	234	31811.2	234	22345.4	234	20639.6
	233	32436.7	233	28095.4	233	30692.8
	232	34638.6	232	36316.3	232	42938.8
	231	34848.4	231	44090.4	231	41708.8
	230	35712.9	230	37809.2	230	34842.4
	229	36604.4	229	25457.8	229	25211.8
	228	35287.1	228	18800.2	228	20766.1
	227	33675.7	227	16958.8	227	19044.2
	226	33546.2	226	14962.9	226	17368.5
	225	37954.8	225	14814.3	225	15013.1
	224	37042.2	224	14338.4	224	14895.6
	223	36702.8	223	14509	223	16244
	222	37408.6	222	13229.9	222	14950.8
	221	36622.5	221	14006	221	14939.8
	220	37921.7	220	14110.4	220	16241
	219	38623.5	219	13659.6	219	15845.4
	218	35867.5	218	13033.1	218	14530.1
	217	33664.7	217	14930.7	217	14885.5
	216	31863.5	216	15188.8	216	15246
	215	30376.5	215	14037.1	215	14723.9
	214	28285.1	214	15328.3	214	14376.5
	213	24700.8	213	13414.7	213	15451.8
	212	22304.2	212	14696.8	212	14502
	211	19371.5	211	11915.7	211	15155.6
	210	18796.2	210	13945.8	210	16735.9
	209	18018.1	209	11638.6	209	17003
	208	17111.4	208	13416.7	208	16521.1
	207	14402.6	207	13518.1	207	16175.7
	206	14565.3	206	13511	206	16282.1
	205	14102.4	205	12976.9	205	15342.4
	204	14768.1	204	13721.9	204	14053.2
	203	30485.9	203	13563.3	203	14398.6
	202	62751	202	14014.1	202	14054.2
	201	101315	201	13011	201	14941.8
	200	119331	200	13066.3	200	14023.1
	199	62813.3	199	13497	199	14088.4
	198	25210.8	198	14061.2	198	18054.2
	197	13821.3	197	14086.3	197	15518.1
	196	10914.7	196	15497	196	15908.6
	195	12108.4	195	13593.4	195	15812.2
	194	12342.4	194	14554.2	194	15223.9
	193	11813.3	193	12914.7	193	16267.1
	192	11758	192	12959.8	192	17525.1
	191	10320.3	191	13479.9	191	18607.4
	190	12217.9	190	13580.3	190	17059.2
	189	11325.3	189	14958.8	189	17340.4
	188	12244	188	15118.5	188	17740
	187	12562.2	187	14533.1	187	15744
	186	12194.8	186	13187.8	186	15045.2
	185	13027.1	185	14316.3	185	14995
	184	13824.3	184	14767.1	184	15404.6
	183	12741	183	12403.6	183	12816.3
	182	11137.6	182	11262	182	13134.5
	181	12823.3	181	11653.6	181	12847.4
	180	12626.5	180	11512	180	10574.3
	179	12921.7	179	10926.7	179	10646.6
	178	13662.7	178	8444.78	178	9946.79
	177	13092.4	177	8202.81	177	9427.71
	176	12865.5	176	6186.75	176	9653.61
	175	13453.8	175	5418.67	175	7480.92
	174	13370.5	174	6577.31	174	7742.97
	173	15220.9	173	5372.49	173	7196.79
	172	14858.4	172	6050.2	172	7245.98
	171	13995	171	6786.14	171	8805.22
	170	12643.6	170	11819.3	170	15617.5
	169	13765.1	169	31195.8	169	35330.3
	168	14365.5	168	58212.9	168	60751
	167	12387.6	167	61912.7	167	61300.2
	166	11356.4	166	33070.3	166	30886.5
	165	13563.3	165	12193.8	165	12679.7
	164	12979.9	164	6905.62	164	8388.55
	163	13735.9	163	6172.69	163	8090.36
	162	13340.4	162	6313.25	162	6393.57
	161	13109.4	161	6245.98	161	5995.98
	160	10268.1	160	5679.72	160	6809.24
	159	11803.2	159	5700.8	159	6441.77
	158	11789.2	158	6408.63	158	6024.1
	157	12813.3	157	5477.91	157	6896.59
	156	14774.1	156	6055.22	156	7898.59
	155	18963.9	155	6483.94	155	8476.91
	154	32880.5	154	6592.37	154	8562.25
	153	39568.3	153	8594.38	153	10174.7
	152	33034.1	152	7735.94	152	9964.86
	151	22208.8	151	6678.71	151	8745.98
	150	17500	150	6760.04	150	6701.81
	149	14657.6	149	6220.88	149	6994.98
	148	13732.9	148	6412.65	148	6762.05
	147	11451.8	147	6363.45	147	7276.1
	146	11583.3	146	6040.16	146	6915.66
	145	13060.2	145	6699.8	145	6918.67
	144	11951.8	144	5437.75	144	6482.93
	143	12697.8	143	6589.36	143	7413.65
	142	14279.1	142	6991.97	142	6323.29
	141	12356.4	141	5351.41	141	7002.01
	140	14806.2	140	6321.29	140	6259.04
	139	13061.2	139	6971.89	139	6602.41
	138	12232.9	138	5894.58	138	7237.95
	137	13019.1	137	6786.14	137	7196.79
	136	11170.7	136	6017.07	136	7514.06
	135	10960.8	135	6207.83	135	7560.24
	134	11892.6	134	6179.72	134	6735.94
	133	12281.1	133	6926.71	133	6341.37
	132	12490	132	6172.69	132	6477.91
	131	11941.8	131	6059.24	131	6633.53
	130	11990	130	6805.22	130	7121.49
	129	12333.3	129	6286.14	129	6684.74
	128	12891.6	128	5354.42	128	7113.45
	127	12984.9	127	6042.17	127	7885.54
	126	12303.2	126	5083.33	126	7950.8
	125	11068.3	125	6703.82	125	8514.06
	124	12531.1	124	6589.36	124	7973.9
	123	14334.3	123	6667.67	123	6784.14
	122	13297.2	122	5762.05	122	5573.29
	121	11995	121	5444.78	121	7441.77
	120	13412.7	120	5508.03	120	7978.92
	119	13201.8	119	4678.71	119	8093.37
	118	12686.7	118	6796.18	118	7504.02
	117	14082.3	117	6968.88	117	6514.06
	116	11657.6	116	7050.2	116	6479.92
	115	11395.6	115	7091.37	115	7765.06
	114	11759	114	6036.14	114	6697.79
	113	14098.4	113	5817.27	113	7148.59
	112	14055.2	112	6477.91	112	6894.58
	111	12649.6	111	6540.16	111	7330.32
	110	11968.9	110	7161.65	110	7808.23
	109	10613.5	109	6182.73	109	7069.28
	108	9599.4	108	5755.02	108	7911.65
	107	10238	107	5150.6	107	6720.88
	106	10906.6	106	6311.24	106	7463.86
	105	11609.4	105	7262.05	105	6975.9
	104	14419.7	104	7213.86	104	8579.32
	103	28623.5	103	6195.78	103	8974.9
	102	41649.6	102	6729.92	102	12732.9
	101	32116.5	101	7650.6	101	10286.1
	100	14752	100	6738.96	100	8814.26
	99	11349.4	99	5315.26	99	7104.42
	98	10133.5	98	6740.96	98	6594.38
	97	10151.6	97	6812.25	97	7451.81
	96	9990.96	96	6147.59	96	8170.68
	95	11587.3	95	5939.76	95	6055.22
	94	10570.3	94	6555.22	94	6830.32
	93	13665.7	93	5514.06	93	7374.5
	92	14017.1	92	5907.63	92	9164.66
	91	12701.8	91	6272.09	91	8916.67
	90	13215.9	90	5665.66	90	7228.92
	89	13840.4	89	6057.23	89	7972.89
	88	11403.6	88	6258.03	88	7155.62
	87	12066.3	87	7084.34	87	8439.76
	86	9349.4	86	6228.92	86	6931.73
	85	10877.5	85	6244.98	85	7850.4
	84	11566.3	84	6721.89	84	8241.97
	83	9153.61	83	6741.97	83	7381.53
	82	8751	82	6368.47	82	7710.84
	81	9804.22	81	6389.56	81	7861.45
	80	8815.26	80	5603.41	80	7514.06
	79	9951.81	79	7081.33	79	7507.03
	78	8918.67	78	5316.27	78	7828.31
	77	9763.05	77	7320.28	77	7396.59
	76	10568.3	76	7020.08	76	6310.24
	75	9866.47	75	6305.22	75	7373.49
	74	9573.29	74	6393.57	74	6579.32
	73	10666.7	73	7189.76	73	6720.88
	72	10168.7	72	6396.59	72	7079.32
	71	9058.23	71	5872.49	71	6594.38
	70	8347.39	70	5447.79	70	7501
	69	8944.78	69	5773.09	69	8456.83
	68	8983.94	68	7362.45	68	7225.9
	67	9381.53	67	6802.21	67	8287.15
	66	9862.45	66	6444.78	66	7878.51
	65	9651.61	65	5304.22	65	7057.23
	64	9581.33	64	6316.27	64	8536.14
	63	9879.52	63	6169.68	63	8741.97
	62	10181.7	62	7054.22	62	8332.33
	61	11037.1	61	7299.2	61	8069.28
	60	9365.46	60	6912.65	60	8315.26
	59	9052.21	59	7662.65	59	7203.82
	58	9970.88	58	7024.1	58	7719.88
	57	8822.29	57	6618.47	57	6846.39
	56	8388.55	56	6895.58	56	6959.84
	55	9281.12	55	6968.88	55	8211.85
	54	8414.66	54	6769.08	54	9715.86
	53	9372.49	53	6400.6	53	8129.52
	52	9897.59	52	6254.02	52	7687.75
	51	8065.26	51	7349.4	51	7676.71
	50	9369.48	50	7978.92	50	9023.09
	49	10090.4	49	7553.21	49	8968.88
	48	9365.46	48	7687.75	48	8123.49
	47	8218.88	47	7836.35	47	7276.1
	46	8823.29	46	7116.47	46	7369.48
	45	9084.34	45	7031.12	45	8118.47
	44	9781.12	44	7224.9	44	8978.92
	43	9546.18	43	7617.47	43	7611.45
	42	10124.5	42	6426.71	42	8123.49
	41	8783.13	41	6813.25	41	8002.01
	40	8516.06	40	7651.61	40	6444.78
	39	8916.67	39	7335.34	39	6350.4
	38	9728.92	38	6658.63	38	7185.74
	37	8672.69	37	6513.05	37	6720.88
	36	9013.05	36	5485.94	36	7321.29
	35	9527.11	35	6562.25	35	6555.22
	34	8672.69	34	5696.79	34	6142.57
	33	8695.78	33	5729.92	33	8204.82
	32	8963.86	32	6232.93	32	6819.28
	31	10128.5	31	7237.95	31	7389.56
	30	9065.26	30	7256.02	30	7506.02
	29	8654.62	29	10426.7	29	9653.61
	28	10505	28	10598.4	28	11839.4
	27	9492.97	27	9909.64	27	11910.6
	26	10432.7	26	10426.7	26	13135.5
	25	13178.7	25	12375.5	25	12196.8
	24	11593.4	24	10676.7	24	11593.4
	23	9466.87	23	9389.56	23	9857.43
	22	8353.41	22	7309.24	22	8435.74
	21	7313.25	21	5969.88	21	6185.74
	20	9400.6	20	6182.73	20	6476.91
	19	10149.6	19	6524.1	19	7397.59
	18	10394.6	18	7367.47	18	8212.85
	17	11228.9	17	6928.71	17	7892.57
	16	10324.3	16	7456.83	16	8619.48
	15	7623.49	15	7161.65	15	7289.16
	14	8676.71	14	6628.51	14	6666.67
	13	9948.8	13	6133.53	13	6918.67
	12	8677.71	12	6908.63	12	6805.22
	11	7638.55	11	5241.97	11	7307.23
	10	7550.2	10	6684.74	10	7990.96
	9	7788.15	9	6573.29	9	5651.61
	8	7938.76	8	3949.8	8	5268.07
	7	7965.86	7	3092.37	7	4509.04
	6	9630.52	6	3075.3	6	3405.62
	5	9664.66	5	2994.98	5	3521.08
	4	5398.59	4	2650.6	4	2293.17
	3	1443.78	3	1053.21	3	1236.95
	2	422.691	2	156.627	2	703.815
	1	296.185	1	142.57	1	259.036
	0	53.2129	0	58.2329	0	16.0643
	-1	0	-1	0	-1	0
	-2	0	-2	0	-2	0
	-3	0	-3	0	-3	0
	-4	0	-4	0	-4	0
	-5	0	-5	0	-5	0
	-6	0	-6	0	-6	0
	-7	0	-7	0	-7	0
	-8	0	-8	0	-8	0
	-9	0	-9	0	-9	0
	-10	0	-10	0	-10	0

## Sheet: Fig. 4
Fig. 4d		Fg					Fig. 4f		Lyz
		PVC	pSB	pCBM/pSB					PVC	pSB	pCBM/pSB
		0.44378	0.06058	0.07031					0.45736	0.06244	0.05556
		0.49189	0.07003	0.07638					0.47298	0.05769	0.06138
		0.43963	0.05958	0.06825					0.47194	0.05602	0.06129
		0.50248	0.07099	0.05312					0.44703	0.05867	0.06066
		0.51291	0.06221	0.06702					0.52322	0.05863	0.06395
	AVERAGE	0.47814	0.06468	0.06702				AVERAGE	0.47451	0.05869	0.06057
	STDEV	0.03411	0.00542	0.00856				STDEV	0.02929	0.00236	0.00307
		one-way ANOVA							one-way ANOVA
			p value	significance						p value	significance
		PVC vs. pCBM/pSB	<0.001	***	p value=4.92700341829664E-09				PVC vs. pCBM/pSB	<0.001	***	p value=1.14187272623487E-09
		pSB vs. pCBM/pSB	>0.05	n.s.	p value=0.619773720533003				pSB vs. pCBM/pSB	>0.05	n.s.	p value=0.309471630268088
		PVC vs. pSB	<0.001	***	p value=4.08195016779024E-09				PVC vs. pSB	<0.001	***	p value=1.0821144965529E-09
Fig. 4e		L929 cell					Fig. 4g		Platelet
		PVC	pSB	pCBM/pSB					PVC	pSB	pCBM/pSB
		0.48775	0.05194	0.05976					0.31998	0.05951	0.06355
		0.50875	0.05314	0.06005					0.35693	0.06966	0.05905
		0.50225	0.05816	0.06395					0.38262	0.05841	0.05878
		0.50879	0.05467	0.05384					0.31593	0.05466	0.06591
		0.46708	0.05317	0.05365					0.33103	0.05709	0.06351
	AVERAGE	0.49492	0.05422	0.05825				AVERAGE	0.3413	0.059866	0.06216
	STDEV	0.01778	0.00241	0.00443				STDEV	0.02809	0.0057658	0.00312
		one-way ANOVA							one-way ANOVA
			p value	significance						p value	significance
		PVC vs. pCBM/pSB	<0.001	***	p value=1.70238376672941E-11				PVC vs. pCBM/pSB	<0.001	***	p value=1.86451007438132E-08
		pSB vs. pCBM/pSB	>0.05	n.s.	p value=0.111590329325595				pSB vs. pCBM/pSB	>0.05	n.s.	p value=0.456458638973456
		PVC vs. pSB	<0.001	***	p value=1.33697491070956E-11				PVC vs. pSB	<0.001	***	p value=1.60736820950856E-08

## Sheet: Fig. 5
Fig. 5b	Force–displacement curves of the peeling tests											Fig. 5d		pSB hydrogel coating Water contact angle (°)				pCBM/pSB hydrogel coating Water contact angle (°)					Fig. 5f	PVC (friction coefficient)		pSB (friction coefficient)		pCBM20/pSB (friction coefficient)
	Untreated		pSB		pCBM10/pSB		pCBM20/pSB		pCBM30/pSB					0 d	7 d	14 d	21 d	0 d	7 d	14 d	21 d			Pristine	After 100 friction	Pristine	After 100 friction	Pristine	After 100 friction
	Distance (mm)	Force (N)	Distance (mm)	Force (N)	Distance (mm)	Force (N)	Distance (mm)	Force (N)	Distance (mm)	Force (N)				9.1	8.5	6.1	72.3	6.8	75.1	7.5	85.6			0.82143	0.81122	0.11735	0.21224	0.10816	0.13878
	0	0.002	0	0.001	0	-0.009	0	-0.011	0	-0.003				5.9	6.5	7.4	59.2	10.5	73.2	13.5	79.8			0.77857	0.84082	0.09082	0.2398	0.09286	0.13367
	0	0.002	0	0.001	0	-0.009	0	-0.011	0	-0.003				6.4	4.3	7.6	68.7	8.1	69.5	11.9	80.3			0.7051	0.86837	0.10102	0.20306	0.13878	0.12959
	0	0.002	0	0.001	0	-0.009	0	-0.011	0	-0.003			AVERAGE	7.13333	7.03333	8.46667	10.9667	6.43333	66.7333	72.6	81.9			0.77959	0.82347	0.10918	0.22959	0.10408	0.13061
	0	0.002	0	0.001	0	-0.009	0	-0.011	0	-0.003			STDEV	1.72143	0.81445	1.87705	3.10698	2.10079	6.76782	2.84781	3.21403			0.8449	0.87143	0.11429	0.21122	0.13061	0.11531
	0	0.002	0	0.001	0	-0.009	0	-0.011	0	-0.003													AVERAGE	0.78592	0.84306	0.10653	0.21918	0.1149	0.12959
	0	0.002	0	0.001	0	-0.009	0	-0.011	0	-0.003													STDEV	0.0533	0.02668	0.01074	0.01504	0.01914	0.00875
	0	0.002	0	0.001	0	-0.009	0	-0.011	0	-0.003		Fig. 5e
	0	0.002	0	0.001	0	-0.009	0	-0.011	0	-0.003			Distance (mm)	After water flushing 0.5h	Pristine pCBM20/pSB											one-way ANOVA
	0	0.002	0	0.001	0	-0.009	0	-0.011	0	-0.003			0	0.0104	0.0022											pSB (friction coefficient)	p value	significance
	0	0.002	0	0.001	0	-0.009	0	-0.011	0	-0.003			0	0.0104	0.0022											Pristine vs. After 100 friction	<0.05	*	p value=8.08386041104118E-07
	0	0.002	0	0.001	0	-0.009	0	-0.011	0	-0.003			0	0.0104	0.0022
	0	0.002	0.00015	0.001	0.00015	-0.009	0.00015	-0.011	0.00015	-0.003			0	0.0104	0.0022											one-way ANOVA
	0	0.002	0.00029	0.001	0.00015	-0.01	0.00015	-0.011	0.00015	-0.003			0	0.0104	0.0022											pCBM20/pSB (friction coefficient)	p value	significance
	0	0.002	0.00029	0.001	0.00029	-0.009	0.00029	-0.011	0.00029	-0.003			0	0.0104	0.0022											Pristine vs. After 100 friction	>0.05	n.s.	p value = 0.157065822292209
	0.00015	0.002	0.00044	0.001	0.00029	-0.009	0.00044	-0.011	0.00044	-0.003			0	0.0104	0.0022
	0.00015	0.002	0.00073	0.001	0.00059	-0.01	0.00059	-0.011	0.00059	-0.003			0	0.0104	0.0022
	0.00029	0.002	0.00117	0.001	0.00073	-0.01	0.00103	-0.011	0.00103	-0.003			0	0.0104	0.0022
	0.00029	0.002	0.00162	0.001	0.00132	-0.01	0.00147	-0.011	0.00162	-0.003			0	0.0104	0.0022
	0.00044	0.002	0.0022	0.001	0.00176	-0.01	0.00206	-0.011	0.0022	-0.003			0	0.0104	0.0022
	0.00059	0.002	0.00264	0.001	0.00235	-0.01	0.00264	-0.011	0.00279	-0.003			0.00015	0.0104	0.0022
	0.00088	0.002	0.00323	0.001	0.00279	-0.01	0.00323	-0.011	0.00338	-0.002			0.00029	0.0104	0.0022
	0.00117	0.002	0.00397	0.001	0.00338	-0.01	0.00382	-0.01	0.00397	-0.002			0.00029	0.0104	0.0022
	0.00147	0.002	0.00455	0.001	0.00397	-0.01	0.00455	-0.01	0.00455	-0.002			0.00059	0.0104	0.0022
	0.00191	0.002	0.00529	0.001	0.00455	-0.01	0.00514	-0.009	0.00529	-0.002			0.00088	0.0104	0.0022
	0.00235	0.002	0.00587	0.001	0.00529	-0.01	0.00587	-0.009	0.00587	-0.001			0.00132	0.0104	0.0022
	0.00264	0.002	0.00661	0.001	0.00587	-0.009	0.00661	-0.008	0.00661	-0.001			0.00176	0.0104	0.0022
	0.00308	0.002	0.00734	0.002	0.00661	-0.009	0.00734	-0.008	0.00734	-0.001			0.00235	0.0112	0.0022
	0.00338	0.002	0.00822	0.002	0.00734	-0.009	0.00808	-0.007	0.00808	0			0.00279	0.0112	0.0022
	0.00382	0.002	0.00896	0.002	0.00808	-0.009	0.00896	-0.006	0.00881	0			0.00338	0.0112	0.0022
	0.00426	0.002	0.00984	0.002	0.00896	-0.009	0.00969	-0.005	0.00969	0.001			0.00397	0.012	0.0022
	0.0047	0.002	0.01072	0.003	0.00969	-0.009	0.01057	-0.004	0.01057	0.001			0.00455	0.012	0.0022
	0.00514	0.002	0.0116	0.003	0.01057	-0.008	0.01146	-0.003	0.01146	0.002			0.00514	0.012	0.0022
	0.00558	0.002	0.01248	0.003	0.0116	-0.008	0.01248	-0.002	0.01234	0.003			0.00587	0.0128	0.0022
	0.00602	0.002	0.01351	0.004	0.01248	-0.008	0.01351	-0.001	0.01336	0.003			0.00661	0.0136	0.0022
	0.00661	0.002	0.01439	0.004	0.01351	-0.008	0.01439	0	0.01439	0.004			0.00734	0.0136	0.0022
	0.00705	0.002	0.01542	0.004	0.01439	-0.007	0.01542	0.001	0.01527	0.005			0.00808	0.0144	0.0044
	0.00764	0.002	0.01645	0.005	0.01542	-0.007	0.0166	0.003	0.01645	0.006			0.00896	0.0152	0.0044
	0.00808	0.002	0.01762	0.005	0.01645	-0.007	0.01762	0.004	0.01748	0.007			0.00969	0.0152	0.0044
	0.00866	0.003	0.01865	0.006	0.01748	-0.006	0.01865	0.006	0.0185	0.008			0.01057	0.016	0.0044
	0.00925	0.003	0.01983	0.006	0.0185	-0.006	0.01983	0.007	0.01983	0.009			0.01146	0.0168	0.0044
	0.00984	0.003	0.02115	0.007	0.01968	-0.005	0.021	0.009	0.021	0.01			0.01248	0.0176	0.0044
	0.01043	0.003	0.02232	0.007	0.02085	-0.005	0.02232	0.011	0.02218	0.011			0.01336	0.0184	0.0066
	0.01101	0.003	0.0235	0.008	0.02203	-0.004	0.0235	0.013	0.02335	0.012			0.01439	0.0192	0.0066
	0.0116	0.003	0.02482	0.008	0.02335	-0.004	0.02482	0.015	0.02467	0.014			0.01527	0.0208	0.0066
	0.01234	0.003	0.02614	0.009	0.02467	-0.003	0.02614	0.017	0.02599	0.015			0.0163	0.0216	0.0066
	0.01292	0.003	0.02746	0.01	0.02599	-0.003	0.02746	0.019	0.02746	0.016			0.01748	0.0232	0.0066
	0.01366	0.003	0.02893	0.01	0.02732	-0.002	0.02878	0.021	0.02878	0.018			0.0185	0.0248	0.0088
	0.01439	0.003	0.03025	0.011	0.02878	-0.001	0.03025	0.024	0.03025	0.02			0.01968	0.0256	0.0088
	0.01513	0.003	0.03172	0.011	0.03025	-0.001	0.03172	0.026	0.03157	0.021			0.02085	0.0272	0.011
	0.01586	0.003	0.03319	0.012	0.03172	0	0.03319	0.029	0.03304	0.023			0.02203	0.0288	0.011
	0.0166	0.004	0.03466	0.013	0.03319	0.001	0.03481	0.031	0.03466	0.025			0.02335	0.0304	0.011
	0.01733	0.004	0.03627	0.013	0.03466	0.002	0.03627	0.034	0.03627	0.027			0.02467	0.032	0.011
	0.01806	0.004	0.03789	0.014	0.03627	0.002	0.03789	0.037	0.03789	0.029			0.02599	0.0344	0.0132
	0.01894	0.004	0.03951	0.015	0.03774	0.003	0.03951	0.04	0.03951	0.031			0.02746	0.036	0.0132
	0.01968	0.004	0.04112	0.016	0.03951	0.004	0.04127	0.043	0.04112	0.033			0.02878	0.0376	0.0154
	0.02056	0.004	0.04288	0.017	0.04112	0.005	0.04288	0.046	0.04288	0.035			0.03025	0.04	0.0154
	0.02144	0.004	0.0445	0.018	0.04303	0.006	0.04465	0.049	0.0445	0.038			0.03157	0.0424	0.0176
	0.02232	0.004	0.04626	0.019	0.04479	0.007	0.04641	0.053	0.04626	0.04			0.03304	0.0448	0.0176
	0.0232	0.005	0.04817	0.02	0.04655	0.008	0.04832	0.056	0.04802	0.043			0.03466	0.0472	0.0198
	0.02409	0.005	0.04993	0.021	0.04846	0.009	0.05008	0.06	0.04993	0.045			0.03613	0.0496	0.0198
	0.02497	0.005	0.05199	0.022	0.05023	0.011	0.05214	0.063	0.05184	0.048			0.03774	0.052	0.022
	0.02585	0.005	0.0539	0.023	0.05199	0.012	0.05404	0.067	0.05375	0.051			0.03951	0.0544	0.022
	0.02688	0.005	0.05581	0.024	0.0539	0.013	0.05595	0.071	0.05566	0.054			0.04112	0.0576	0.0242
	0.0279	0.005	0.05772	0.025	0.05595	0.014	0.05801	0.075	0.05757	0.057			0.04274	0.06	0.0242
	0.02878	0.006	0.05977	0.026	0.05801	0.015	0.05992	0.079	0.05948	0.06			0.0445	0.0632	0.0264
	0.02981	0.006	0.06183	0.027	0.05992	0.016	0.06197	0.083	0.06153	0.063			0.04626	0.0664	0.0264
	0.03084	0.006	0.06388	0.028	0.06197	0.018	0.06403	0.087	0.06359	0.067			0.04802	0.0696	0.0286
	0.03187	0.006	0.06594	0.029	0.06403	0.019	0.06609	0.091	0.06565	0.07			0.04979	0.0728	0.0308
	0.0329	0.006	0.06814	0.031	0.06623	0.02	0.06829	0.095	0.06785	0.074			0.05169	0.076	0.0308
	0.03407	0.006	0.07035	0.032	0.06829	0.022	0.07049	0.1	0.07005	0.077			0.0536	0.08	0.033
	0.0351	0.007	0.07255	0.033	0.07049	0.023	0.0727	0.104	0.07226	0.081			0.05551	0.0832	0.0352
	0.03627	0.007	0.0749	0.034	0.0727	0.025	0.0749	0.109	0.07446	0.085			0.05757	0.0872	0.0352
	0.03745	0.007	0.0771	0.036	0.0749	0.026	0.07725	0.113	0.07681	0.089			0.05948	0.0912	0.0374
	0.03848	0.007	0.07945	0.037	0.07725	0.027	0.07945	0.118	0.07901	0.093			0.06153	0.0952	0.0396
	0.03965	0.007	0.08165	0.038	0.0796	0.029	0.08195	0.123	0.08136	0.097			0.06359	0.0992	0.0396
	0.04083	0.007	0.08415	0.04	0.0818	0.031	0.08415	0.127	0.08386	0.101			0.06565	0.1032	0.0418
	0.04215	0.008	0.0865	0.041	0.08415	0.032	0.08665	0.132	0.08621	0.105			0.06785	0.108	0.044
	0.04332	0.008	0.08914	0.043	0.0865	0.034	0.08914	0.137	0.08885	0.109			0.07005	0.112	0.0462
	0.0445	0.008	0.09164	0.044	0.08885	0.035	0.09164	0.142	0.09135	0.114			0.07226	0.1168	0.0484
	0.04582	0.008	0.09414	0.045	0.09135	0.037	0.09414	0.147	0.09384	0.118			0.0746	0.1216	0.0484
	0.047	0.009	0.09663	0.047	0.09384	0.039	0.09663	0.152	0.09649	0.123			0.07681	0.1264	0.0506
	0.04832	0.009	0.09913	0.048	0.09649	0.04	0.09928	0.157	0.09898	0.128			0.07916	0.1312	0.0528
	0.04949	0.009	0.10177	0.05	0.09913	0.042	0.10192	0.162	0.10163	0.133			0.08151	0.136	0.055
	0.05081	0.01	0.10456	0.051	0.10163	0.044	0.10442	0.167	0.10427	0.138			0.08386	0.1408	0.0572
	0.05214	0.01	0.10721	0.053	0.10427	0.046	0.10706	0.173	0.10691	0.143			0.08635	0.1456	0.0572
	0.05346	0.01	0.10985	0.055	0.10691	0.047	0.10985	0.178	0.1097	0.148			0.08885	0.1512	0.0594
	0.05478	0.01	0.11249	0.056	0.10956	0.049	0.11249	0.183	0.11235	0.153			0.09135	0.156	0.0616
	0.05625	0.011	0.11529	0.058	0.11235	0.051	0.11529	0.189	0.11514	0.159			0.09384	0.1616	0.0638
	0.05757	0.011	0.11808	0.06	0.11514	0.053	0.11808	0.194	0.11793	0.164			0.09634	0.1664	0.066
	0.05904	0.011	0.12101	0.061	0.11793	0.054	0.12087	0.2	0.12072	0.17			0.09898	0.172	0.0682
	0.06051	0.012	0.1238	0.063	0.12072	0.056	0.12366	0.205	0.1238	0.176			0.10148	0.1776	0.0704
	0.06197	0.012	0.12674	0.065	0.12366	0.058	0.12674	0.211	0.12674	0.182			0.10427	0.1832	0.0726
	0.06344	0.012	0.12953	0.067	0.12659	0.06	0.12968	0.217	0.12953	0.188			0.10691	0.1888	0.0748
	0.06491	0.013	0.13261	0.069	0.12968	0.062	0.13261	0.223	0.13276	0.194			0.1097	0.1952	0.077
	0.06638	0.013	0.1357	0.071	0.13276	0.064	0.1357	0.229	0.13585	0.2			0.11235	0.2008	0.0792
	0.06785	0.013	0.13878	0.073	0.13585	0.066	0.13893	0.235	0.13878	0.206			0.11499	0.2072	0.0814
	0.06946	0.014	0.14187	0.075	0.13893	0.068	0.14201	0.24	0.14201	0.213			0.11778	0.2128	0.0814
	0.07093	0.014	0.14495	0.077	0.14201	0.07	0.1451	0.247	0.1451	0.219			0.12072	0.2192	0.0836
	0.07255	0.014	0.14818	0.079	0.1451	0.072	0.14848	0.253	0.14818	0.226			0.12366	0.2256	0.0858
	0.07416	0.015	0.15156	0.081	0.14833	0.074	0.15171	0.259	0.15127	0.233			0.12659	0.232	0.088
	0.07578	0.015	0.15479	0.083	0.15156	0.076	0.15494	0.265	0.1545	0.24			0.12953	0.2384	0.0902
	0.0774	0.015	0.15802	0.085	0.15464	0.078	0.15817	0.271	0.15773	0.247			0.13247	0.2448	0.0924
	0.07901	0.016	0.1614	0.087	0.15787	0.081	0.16155	0.277	0.16081	0.254			0.13555	0.2512	0.0946
	0.08077	0.016	0.16463	0.09	0.16125	0.083	0.16492	0.284	0.16419	0.261			0.13864	0.2576	0.0968
	0.08239	0.016	0.16801	0.092	0.16463	0.085	0.1683	0.29	0.16757	0.268			0.14172	0.264	0.099
	0.084	0.017	0.17153	0.094	0.16815	0.087	0.17168	0.297	0.17109	0.276			0.1448	0.2712	0.1012
	0.08577	0.017	0.17491	0.096	0.17153	0.089	0.17506	0.303	0.17447	0.283			0.14789	0.2776	0.1034
	0.08738	0.018	0.17829	0.099	0.17491	0.091	0.17844	0.31	0.17785	0.291			0.15097	0.2848	0.1056
	0.08914	0.018	0.18167	0.101	0.17844	0.093	0.18196	0.317	0.18137	0.298			0.1542	0.2912	0.1078
	0.09091	0.018	0.18519	0.103	0.18196	0.096	0.18534	0.324	0.18475	0.306			0.15758	0.2984	0.11
	0.09252	0.019	0.18857	0.106	0.18534	0.098	0.18872	0.331	0.18827	0.314			0.16081	0.3056	0.1122
	0.09428	0.019	0.19195	0.108	0.18857	0.1	0.19209	0.338	0.1918	0.322			0.16404	0.3128	0.1144
	0.0959	0.02	0.19532	0.11	0.19195	0.103	0.19547	0.345	0.19518	0.33			0.16742	0.32	0.1188
	0.09766	0.02	0.19855	0.113	0.19532	0.105	0.19885	0.352	0.19855	0.338			0.1708	0.3272	0.121
	0.09928	0.02	0.20208	0.115	0.1987	0.107	0.20223	0.359	0.20208	0.347			0.17447	0.3344	0.1232
	0.10104	0.021	0.20546	0.118	0.20208	0.109	0.2056	0.366	0.20546	0.355			0.17799	0.3424	0.1254
	0.1028	0.021	0.20884	0.12	0.20546	0.112	0.20898	0.374	0.20884	0.363			0.18137	0.3496	0.1276
	0.10456	0.022	0.21221	0.123	0.20884	0.114	0.21236	0.381	0.21221	0.372			0.1849	0.3576	0.1298
	0.10618	0.022	0.21559	0.125	0.21221	0.116	0.21588	0.388	0.21559	0.38			0.18827	0.3648	0.132
	0.10794	0.023	0.21912	0.128	0.21574	0.119	0.21926	0.396	0.21912	0.389			0.1918	0.3728	0.1364
	0.10956	0.023	0.22249	0.13	0.21912	0.121	0.22264	0.403	0.22264	0.397			0.19518	0.38	0.1386
	0.11117	0.024	0.22587	0.133	0.22264	0.123	0.22602	0.411	0.22602	0.406			0.19855	0.388	0.1408
	0.11294	0.024	0.22925	0.135	0.22602	0.126	0.22954	0.419	0.2294	0.415			0.20208	0.396	0.143
	0.11455	0.025	0.23263	0.138	0.22954	0.128	0.23307	0.426	0.23292	0.424			0.20546	0.404	0.1474
	0.11631	0.025	0.23615	0.14	0.23307	0.13	0.23659	0.434	0.2363	0.432			0.20884	0.412	0.1496
	0.11808	0.026	0.23968	0.143	0.23644	0.133	0.23997	0.442	0.23968	0.441			0.21221	0.42	0.1518
	0.11984	0.026	0.2432	0.145	0.23968	0.135	0.24349	0.45	0.24291	0.45			0.21544	0.428	0.1562
	0.1216	0.027	0.24658	0.148	0.2432	0.138	0.24687	0.458	0.24628	0.458			0.21882	0.436	0.1584
	0.12322	0.027	0.24996	0.151	0.24673	0.14	0.2504	0.466	0.24966	0.467			0.22235	0.444	0.1628
	0.12498	0.028	0.25348	0.153	0.2501	0.142	0.25377	0.474	0.25304	0.476			0.22587	0.4528	0.165
	0.12659	0.028	0.25701	0.156	0.25348	0.145	0.25715	0.482	0.25642	0.485			0.22925	0.4608	0.1672
	0.12836	0.028	0.26038	0.158	0.25671	0.147	0.26053	0.49	0.25994	0.493			0.23263	0.4688	0.1716
	0.13012	0.029	0.26361	0.161	0.26024	0.149	0.26391	0.498	0.26317	0.502			0.236	0.4768	0.1738
	0.13173	0.029	0.26714	0.163	0.26361	0.152	0.26729	0.506	0.26655	0.511			0.23938	0.4856	0.1782
	0.1335	0.03	0.27052	0.166	0.26729	0.154	0.27066	0.515	0.27008	0.52			0.24276	0.4936	0.1804
	0.13526	0.03	0.27389	0.168	0.27052	0.156	0.27404	0.523	0.2736	0.528			0.24614	0.5024	0.1848
	0.13702	0.031	0.27727	0.17	0.27389	0.159	0.27727	0.531	0.27713	0.537			0.24952	0.5104	0.187
	0.13864	0.031	0.28065	0.173	0.27727	0.161	0.28065	0.54	0.2805	0.546			0.25289	0.5192	0.1914
	0.1404	0.032	0.28403	0.175	0.2808	0.164	0.28417	0.548	0.28388	0.554			0.25642	0.5272	0.1936
	0.14216	0.032	0.28755	0.178	0.28403	0.166	0.28741	0.557	0.28741	0.563			0.25994	0.536	0.198
	0.14392	0.033	0.29093	0.18	0.28741	0.169	0.29078	0.565	0.29078	0.571			0.26332	0.544	0.2024
	0.14554	0.033	0.29431	0.182	0.29064	0.171	0.29416	0.574	0.29416	0.58			0.2667	0.5528	0.2046
	0.1473	0.034	0.29769	0.185	0.29416	0.173	0.29769	0.582	0.29739	0.588			0.27022	0.5608	0.209
	0.14892	0.034	0.30106	0.187	0.29754	0.175	0.30106	0.591	0.30092	0.596			0.27375	0.5696	0.2112
	0.15068	0.035	0.30444	0.189	0.30092	0.178	0.30444	0.6	0.30429	0.604			0.27713	0.5784	0.2156
	0.15229	0.035	0.30782	0.191	0.30429	0.18	0.30782	0.608	0.30767	0.613			0.2805	0.5864	0.2178
	0.15406	0.036	0.31105	0.194	0.30767	0.182	0.3112	0.617	0.3109	0.621			0.28373	0.5952	0.2222
	0.15582	0.036	0.31443	0.196	0.3112	0.185	0.31472	0.626	0.31443	0.629			0.28726	0.6032	0.2266
	0.15758	0.037	0.31781	0.198	0.31457	0.187	0.3181	0.635	0.31795	0.637			0.29064	0.612	0.2288
	0.1592	0.037	0.32118	0.2	0.3181	0.189	0.32148	0.644	0.32148	0.645			0.29401	0.62	0.2332
	0.16096	0.038	0.32471	0.202	0.32148	0.192	0.32485	0.653	0.32485	0.652			0.29724	0.6288	0.2376
	0.16257	0.038	0.32809	0.204	0.32485	0.194	0.32838	0.662	0.32809	0.66			0.30077	0.6376	0.2398
	0.16434	0.039	0.33161	0.206	0.32838	0.196	0.3319	0.671	0.33146	0.668			0.30415	0.6456	0.2442
	0.16595	0.039	0.33513	0.208	0.3319	0.198	0.33528	0.68	0.33469	0.675			0.30767	0.6544	0.2486
	0.16771	0.04	0.33866	0.21	0.33528	0.201	0.33866	0.689	0.33822	0.683			0.31105	0.6624	0.2508
	0.16948	0.04	0.34218	0.212	0.33866	0.203	0.34218	0.698	0.34145	0.69			0.31443	0.6712	0.2552
	0.17109	0.041	0.34556	0.214	0.34204	0.205	0.34556	0.707	0.34483	0.698			0.31781	0.6792	0.2596
	0.17285	0.041	0.34894	0.216	0.34542	0.207	0.34894	0.716	0.34806	0.705			0.32118	0.6872	0.2618
	0.17447	0.042	0.35232	0.218	0.34894	0.21	0.35232	0.725	0.35158	0.712			0.32456	0.696	0.2662
	0.17623	0.042	0.3557	0.219	0.35232	0.212	0.3557	0.733	0.35496	0.719			0.32794	0.704	0.2706
	0.17785	0.043	0.35907	0.221	0.35555	0.214	0.35907	0.742	0.35834	0.726			0.33117	0.7128	0.275
	0.17961	0.043	0.36245	0.223	0.35907	0.216	0.36245	0.751	0.36186	0.733			0.33455	0.7208	0.2772
	0.18123	0.044	0.36583	0.225	0.36245	0.218	0.36598	0.76	0.36524	0.74			0.33793	0.7288	0.2816
	0.18299	0.044	0.36921	0.227	0.36598	0.221	0.36935	0.77	0.36877	0.747			0.3413	0.7368	0.286
	0.1846	0.045	0.37258	0.229	0.36921	0.223	0.37273	0.779	0.37229	0.754			0.34468	0.7456	0.2904
	0.18637	0.045	0.37582	0.231	0.37258	0.225	0.37611	0.788	0.37567	0.761			0.34806	0.7536	0.2926
	0.18813	0.046	0.37919	0.232	0.37596	0.227	0.37949	0.797	0.37905	0.767			0.35144	0.7616	0.297
	0.18974	0.046	0.38257	0.234	0.37934	0.229	0.38286	0.806	0.38257	0.774			0.35496	0.7696	0.3014
	0.19136	0.046	0.38595	0.236	0.38272	0.232	0.38624	0.815	0.38595	0.78			0.35849	0.7776	0.3058
	0.19312	0.047	0.38933	0.237	0.38595	0.234	0.38947	0.824	0.38933	0.787			0.36186	0.7856	0.308
	0.19474	0.047	0.3927	0.239	0.38918	0.236	0.39285	0.833	0.39256	0.793			0.36539	0.7936	0.3124
	0.1965	0.048	0.39593	0.241	0.39256	0.238	0.39623	0.842	0.39593	0.799			0.36877	0.8008	0.3146
	0.19826	0.048	0.39931	0.242	0.39593	0.241	0.39961	0.851	0.39931	0.806			0.37214	0.8088	0.319
	0.19988	0.049	0.40269	0.244	0.39946	0.243	0.40298	0.859	0.40269	0.812			0.37567	0.8168	0.3234
	0.20164	0.049	0.40607	0.245	0.40284	0.245	0.40636	0.868	0.40607	0.818			0.3789	0.8248	0.3278
	0.20325	0.05	0.40945	0.247	0.40622	0.247	0.40974	0.877	0.40945	0.824			0.38228	0.832	0.33
	0.20502	0.05	0.41282	0.249	0.40974	0.249	0.41312	0.887	0.41282	0.83			0.38565	0.84	0.3344
	0.20678	0.051	0.41635	0.25	0.41312	0.251	0.41664	0.896	0.4162	0.836			0.38903	0.848	0.3388
	0.20839	0.051	0.41973	0.252	0.41679	0.253	0.42017	0.905	0.41958	0.842			0.39256	0.8552	0.341
	0.21016	0.052	0.42325	0.253	0.42017	0.256	0.4234	0.914	0.4231	0.848			0.39579	0.8632	0.3454
	0.21177	0.052	0.42663	0.255	0.42354	0.258	0.42692	0.923	0.42633	0.854			0.39917	0.8704	0.3498
	0.21353	0.053	0.43015	0.256	0.42692	0.26	0.4303	0.932	0.42971	0.86			0.40254	0.8784	0.352
	0.2153	0.053	0.43338	0.258	0.43045	0.262	0.43353	0.941	0.43309	0.866			0.40607	0.8864	0.3564
	0.21691	0.053	0.43676	0.259	0.43382	0.264	0.4372	0.951	0.43647	0.872			0.40959	0.8936	0.3608
	0.21853	0.054	0.44014	0.261	0.4372	0.266	0.44058	0.96	0.43985	0.878			0.41282	0.9016	0.363
	0.22029	0.054	0.44366	0.262	0.44058	0.269	0.44381	0.969	0.44322	0.883			0.41605	0.9088	0.3674
	0.22191	0.055	0.44704	0.264	0.44396	0.271	0.44734	0.978	0.4466	0.889			0.41943	0.9168	0.3718
	0.22367	0.055	0.45027	0.265	0.44734	0.273	0.45057	0.987	0.44998	0.895			0.42296	0.924	0.374
	0.22543	0.056	0.45365	0.267	0.45071	0.275	0.45409	0.997	0.4535	0.9			0.42633	0.9312	0.3784
	0.22734	0.056	0.45718	0.268	0.45409	0.277	0.45747	1.006	0.45688	0.906			0.42957	0.9384	0.3828
	0.22881	0.057	0.46055	0.269	0.45732	0.279	0.46085	1.015	0.46026	0.911			0.43294	0.9448	0.385
	0.23057	0.057	0.46393	0.271	0.4607	0.281	0.46422	1.025	0.46364	0.917			0.43632	0.9512	0.3894
	0.23233	0.058	0.46731	0.272	0.46408	0.284	0.4676	1.034	0.46716	0.923			0.4397	0.9576	0.3938
	0.2341	0.058	0.47083	0.273	0.46746	0.286	0.47098	1.043	0.47054	0.928			0.44322	0.9632	0.3982
	0.23571	0.058	0.47421	0.275	0.47069	0.288	0.47421	1.053	0.47392	0.934			0.4466	0.9696	0.4004
	0.23747	0.059	0.47759	0.276	0.47392	0.29	0.47759	1.062	0.4773	0.939			0.44998	0.976	0.4048
	0.23924	0.059	0.48082	0.277	0.4773	0.292	0.48097	1.072	0.48067	0.944			0.4535	0.9808	0.4092
	0.24085	0.06	0.4842	0.279	0.48067	0.294	0.48434	1.081	0.4839	0.95			0.45674	0.9856	0.4114
	0.24261	0.061	0.48758	0.28	0.48405	0.296	0.48758	1.09	0.48743	0.955			0.46011	0.9896	0.4158
	0.24423	0.061	0.49095	0.281	0.48743	0.299	0.49095	1.1	0.49081	0.961			0.46349	0.992	0.4202
	0.24584	0.061	0.49418	0.283	0.49081	0.301	0.49433	1.109	0.49418	0.966			0.46687	0.9936	0.4246
	0.24761	0.062	0.49742	0.284	0.49418	0.303	0.49771	1.119	0.49756	0.971			0.47025	0.9952	0.429
	0.24937	0.062	0.50094	0.285	0.49771	0.305	0.50123	1.128	0.50094	0.977			0.47377	0.9952	0.4334
	0.25098	0.063	0.50446	0.286	0.50109	0.307	0.50461	1.138	0.50432	0.982			0.47715	0.9944	0.4356
	0.25275	0.063	0.50784	0.288	0.50446	0.309	0.50799	1.147	0.5077	0.987			0.48053	0.9928	0.44
	0.25436	0.064	0.51122	0.289	0.50784	0.311	0.51137	1.157	0.51093	0.993			0.48376	0.9904	0.4444
	0.25612	0.064	0.5146	0.29	0.51122	0.314	0.51489	1.166	0.5143	0.998			0.48728	0.988	0.4488
	0.25789	0.064	0.51798	0.291	0.51474	0.316	0.51827	1.176	0.51768	1.003			0.49066	0.9848	0.4532
	0.2595	0.065	0.5215	0.292	0.51812	0.318	0.52165	1.186	0.52106	1.009			0.49404	0.9816	0.4576
	0.26126	0.065	0.52488	0.294	0.5215	0.32	0.52502	1.196	0.52429	1.014			0.49742	0.9792	0.462
	0.26288	0.066	0.52826	0.295	0.52488	0.323	0.5284	1.206	0.52767	1.019			0.50079	0.976	0.4642
	0.2645	0.066	0.53163	0.296	0.52826	0.325	0.53178	1.216	0.5309	1.024			0.50417	0.972	0.4686
	0.26626	0.067	0.53501	0.298	0.53163	0.327	0.53531	1.225	0.53442	1.029			0.50755	0.968	0.473
	0.26802	0.067	0.53839	0.299	0.53516	0.329	0.53854	1.235	0.5378	1.034			0.51078	0.9632	0.4774
	0.26964	0.068	0.54177	0.3	0.53839	0.332	0.54191	1.245	0.54133	1.039			0.51416	0.9592	0.4818
	0.2714	0.068	0.54514	0.301	0.54177	0.334	0.54529	1.255	0.54456	1.044			0.51754	0.9544	0.4862
	0.27316	0.069	0.54838	0.302	0.54529	0.336	0.54867	1.264	0.54808	1.05			0.52091	0.9504	0.4906
	0.27478	0.069	0.55175	0.304	0.54867	0.339	0.55205	1.273	0.55146	1.055			0.52414	0.9464	0.495
	0.27654	0.07	0.55513	0.305	0.55205	0.341	0.55543	1.282	0.55498	1.06			0.52752	0.9432	0.4994
	0.27815	0.07	0.55851	0.306	0.55543	0.343	0.5588	1.291	0.55836	1.065			0.5309	0.9392	0.5038
	0.27977	0.071	0.56189	0.307	0.55866	0.345	0.56218	1.299	0.56159	1.07			0.53428	0.9368	0.5082
	0.28153	0.071	0.56526	0.309	0.56203	0.347	0.56556	1.306	0.56497	1.075			0.53765	0.9352	0.5126
	0.28315	0.071	0.56879	0.31	0.56541	0.349	0.56894	1.312	0.5685	1.08			0.54118	0.9344	0.517
	0.28476	0.072	0.57202	0.311	0.56879	0.352	0.57231	1.317	0.57187	1.085			0.5447	0.9336	0.5214
	0.28652	0.072	0.5754	0.312	0.57202	0.354	0.57554	1.322	0.57525	1.09			0.54808	0.9328	0.5258
	0.28814	0.073	0.57863	0.314	0.5754	0.356	0.57892	1.326	0.57863	1.095			0.55146	0.9328	0.5302
	0.2899	0.073	0.58201	0.315	0.57878	0.358	0.5823	1.329	0.58201	1.1			0.55484	0.9336	0.5324
	0.29166	0.074	0.58538	0.316	0.58215	0.361	0.58568	1.332	0.58538	1.105			0.55822	0.9344	0.5368
	0.29328	0.074	0.58862	0.317	0.58553	0.363	0.58906	1.333	0.58876	1.11			0.56159	0.9352	0.5412
	0.29504	0.075	0.59199	0.318	0.58891	0.365	0.59229	1.334	0.59199	1.115			0.56497	0.9368	0.5456
	0.29666	0.075	0.59537	0.319	0.59243	0.367	0.59566	1.335	0.59537	1.12			0.5682	0.9384	0.55
	0.29827	0.075	0.59875	0.321	0.59581	0.37	0.59919	1.335	0.59875	1.125			0.57158	0.94	0.5544
	0.29989	0.076	0.60213	0.322	0.59934	0.372	0.60257	1.335	0.60213	1.13			0.5751	0.9424	0.5588
	0.30165	0.076	0.60565	0.323	0.60271	0.374	0.60594	1.335	0.6055	1.135			0.57848	0.944	0.5632
	0.30341	0.077	0.60918	0.324	0.60594	0.376	0.60932	1.335	0.60888	1.14			0.58171	0.9464	0.5698
	0.30503	0.077	0.61255	0.326	0.60947	0.379	0.61285	1.335	0.61211	1.145			0.58509	0.948	0.5742
	0.30679	0.077	0.61593	0.327	0.6127	0.381	0.61637	1.335	0.61549	1.15			0.58862	0.9504	0.5786
	0.30855	0.078	0.61931	0.328	0.61623	0.383	0.61975	1.335	0.61887	1.155			0.59199	0.9536	0.583
	0.31017	0.078	0.62269	0.329	0.61931	0.385	0.62283	1.335	0.62269	1.16			0.59537	0.956	0.5874
	0.31193	0.079	0.62606	0.331	0.62283	0.388	0.62621	1.336	0.62562	1.165			0.5986	0.9584	0.5918
	0.31355	0.079	0.6293	0.332	0.62621	0.39	0.62959	1.337	0.62886	1.17			0.60198	0.9616	0.5962
	0.31531	0.08	0.63267	0.333	0.62944	0.392	0.63297	1.339	0.63223	1.174			0.60536	0.9656	0.6006
	0.31707	0.08	0.63605	0.334	0.63282	0.394	0.63634	1.34	0.63561	1.179			0.60874	0.9696	0.605
	0.31883	0.08	0.63958	0.335	0.6362	0.397	0.63958	1.342	0.63914	1.184			0.61211	0.9744	0.6094
	0.3206	0.081	0.64281	0.337	0.63943	0.399	0.64295	1.344	0.64251	1.189			0.61534	0.9792	0.6138
	0.32221	0.081	0.64618	0.338	0.64295	0.401	0.64633	1.347	0.64589	1.194			0.61872	0.9848	0.6182
	0.32397	0.081	0.64956	0.339	0.64633	0.403	0.64986	1.349	0.64927	1.199			0.6221	0.9904	0.6226
	0.32559	0.082	0.65309	0.341	0.64971	0.406	0.65309	1.352	0.65279	1.204			0.62548	0.9984	0.627
	0.3272	0.082	0.65646	0.342	0.65294	0.408	0.65646	1.355	0.65617	1.209			0.62856	1.0064	0.6314
	0.32897	0.083	0.6597	0.343	0.65632	0.41	0.65984	1.358	0.65955	1.214			0.63194	1.0168	0.638
	0.33058	0.083	0.66307	0.344	0.6597	0.412	0.66322	1.361	0.66293	1.219			0.63546	1.0288	0.6402
	0.33234	0.084	0.66645	0.346	0.66293	0.415	0.6666	1.364	0.6663	1.224			0.63899	1.0416	0.6446
	0.33396	0.084	0.66983	0.347	0.6663	0.417	0.66998	1.368	0.66968	1.229			0.64237	1.056	0.6512
	0.33572	0.085	0.67306	0.349	0.66968	0.419	0.67306	1.372	0.67277	1.234			0.64574	1.0712	0.6556
	0.33734	0.085	0.67644	0.35	0.67306	0.422	0.67644	1.375	0.67614	1.239			0.64912	1.088	0.66
	0.3391	0.086	0.67967	0.351	0.67644	0.424	0.67982	1.379	0.67937	1.244			0.6525	1.1048	0.6644
	0.34072	0.086	0.68305	0.352	0.67982	0.426	0.68319	1.382	0.68275	1.249			0.65588	1.1224	0.6688
	0.34248	0.086	0.68642	0.354	0.68319	0.428	0.68657	1.386	0.68628	1.254			0.65926	1.1408	0.6732
	0.34409	0.087	0.6898	0.355	0.68672	0.43	0.68995	1.39	0.68966	1.259			0.66249	1.1584	0.6776
	0.34586	0.087	0.69318	0.356	0.6901	0.433	0.69347	1.394	0.69303	1.264			0.66586	1.176	0.6842
	0.34747	0.088	0.69641	0.357	0.69347	0.435	0.697	1.398	0.69626	1.269			0.66924	1.1936	0.6886
	0.34923	0.088	0.70008	0.358	0.69685	0.437	0.70038	1.402	0.69964	1.274			0.67262	1.2112	0.693
	0.35085	0.088	0.70361	0.36	0.70038	0.439	0.70375	1.407	0.70302	1.279			0.676	1.2304	0.6974
	0.35261	0.089	0.70698	0.361	0.70375	0.442	0.70713	1.411	0.7064	1.284			0.67937	1.2496	0.704
	0.35423	0.089	0.71036	0.362	0.70698	0.444	0.71051	1.415	0.70978	1.289			0.68275	1.2688	0.7084
	0.35599	0.09	0.71374	0.363	0.71036	0.446	0.71389	1.42	0.71286	1.294			0.68613	1.288	0.7128
	0.35775	0.09	0.71712	0.364	0.71374	0.448	0.71726	1.425	0.71624	1.299			0.68951	1.3072	0.7194
	0.35937	0.091	0.72035	0.366	0.71712	0.45	0.7205	1.43	0.71961	1.304			0.69289	1.3256	0.7238
	0.36113	0.091	0.72373	0.367	0.72035	0.453	0.72387	1.435	0.72314	1.309			0.69612	1.344	0.7282
	0.36274	0.091	0.72696	0.368	0.72373	0.455	0.72725	1.441	0.72652	1.314			0.69949	1.3616	0.7348
	0.36451	0.092	0.73019	0.369	0.7271	0.457	0.73063	1.448	0.72989	1.319			0.70287	1.3776	0.7392
	0.36612	0.092	0.73357	0.37	0.73048	0.459	0.73401	1.455	0.73327	1.324			0.70625	1.392	0.7458
	0.36788	0.092	0.73694	0.371	0.73386	0.462	0.73738	1.464	0.73665	1.329			0.70948	1.4056	0.7502
	0.3695	0.093	0.74032	0.372	0.73724	0.464	0.74076	1.474	0.74018	1.334			0.71286	1.416	0.7568
	0.37126	0.093	0.7437	0.373	0.74047	0.466	0.74414	1.484	0.74341	1.339			0.71624	1.4248	0.7612
	0.37288	0.094	0.74708	0.374	0.74385	0.468	0.74752	1.495	0.74678	1.344			0.71961	1.4312	0.7656
	0.37464	0.094	0.75046	0.375	0.74722	0.471	0.7509	1.507	0.75016	1.349			0.72299	1.4344	0.7722
	0.37626	0.095	0.75383	0.376	0.75046	0.473	0.75413	1.52	0.75369	1.353			0.72652	1.436	0.7788
	0.37787	0.095	0.75721	0.378	0.75383	0.475	0.75736	1.533	0.75692	1.358			0.72989	1.436	0.7832
	0.37949	0.095	0.76044	0.379	0.75706	0.477	0.76074	1.547	0.76029	1.363			0.73327	1.4336	0.7898
	0.38125	0.096	0.76367	0.38	0.76044	0.479	0.76411	1.562	0.76367	1.368			0.73665	1.4312	0.7942
	0.38286	0.096	0.76705	0.381	0.76382	0.482	0.76749	1.577	0.76705	1.373			0.74003	1.4272	0.8008
	0.38463	0.096	0.77043	0.382	0.76705	0.484	0.77072	1.593	0.77043	1.378			0.74341	1.4224	0.8052
	0.38624	0.097	0.77381	0.383	0.77058	0.486	0.7741	1.608	0.77381	1.383			0.74678	1.4176	0.8118
	0.388	0.097	0.77704	0.384	0.77395	0.488	0.77748	1.624	0.77718	1.388			0.75001	1.4136	0.8162
	0.38962	0.098	0.78041	0.385	0.77748	0.491	0.78086	1.64	0.78056	1.393			0.75339	1.4088	0.8228
	0.39138	0.098	0.78379	0.386	0.781	0.493	0.78423	1.656	0.78394	1.398			0.75677	1.404	0.8272
	0.393	0.099	0.78717	0.387	0.78438	0.495	0.78776	1.671	0.78732	1.403			0.76029	1.3984	0.8338
	0.39476	0.099	0.79069	0.388	0.78776	0.498	0.79114	1.687	0.79055	1.408			0.76353	1.3936	0.8382
	0.39652	0.099	0.79407	0.389	0.79114	0.5	0.79437	1.702	0.79378	1.413			0.7669	1.3888	0.8448
	0.39814	0.1	0.79745	0.39	0.79451	0.502	0.79774	1.717	0.79716	1.418			0.77028	1.384	0.8514
	0.3999	0.1	0.80083	0.392	0.79789	0.504	0.80112	1.731	0.80039	1.423			0.77366	1.38	0.8558
	0.40152	0.101	0.80421	0.393	0.80112	0.507	0.8045	1.746	0.80377	1.428			0.77704	1.3752	0.8624
	0.40328	0.101	0.80758	0.394	0.80435	0.509	0.80773	1.76	0.807	1.433			0.78027	1.3696	0.8668
	0.40504	0.102	0.81096	0.395	0.80773	0.512	0.81111	1.774	0.81037	1.437			0.78365	1.364	0.8734
	0.4068	0.102	0.81419	0.396	0.81111	0.514	0.81449	1.788	0.81375	1.442			0.78702	1.3584	0.88
	0.40842	0.102	0.81757	0.397	0.81449	0.516	0.81786	1.802	0.81713	1.447			0.7904	1.3536	0.8844
	0.41003	0.103	0.82109	0.398	0.81786	0.518	0.82124	1.816	0.82065	1.452			0.79378	1.3488	0.891
	0.41165	0.103	0.82447	0.399	0.82109	0.521	0.82447	1.83	0.82418	1.457			0.79686	1.3424	0.8976
	0.41341	0.103	0.82785	0.4	0.82462	0.523	0.82785	1.844	0.82756	1.462			0.80024	1.336	0.902
	0.41517	0.104	0.83123	0.401	0.82785	0.525	0.83138	1.857	0.83093	1.467			0.80347	1.3288	0.9086
	0.41679	0.104	0.83461	0.402	0.83123	0.528	0.83475	1.87	0.83431	1.471			0.80685	1.3224	0.913
	0.4184	0.104	0.83798	0.403	0.83461	0.53	0.83813	1.884	0.83769	1.476			0.81023	1.3048	0.9196
	0.42017	0.105	0.84136	0.404	0.83784	0.532	0.84136	1.897	0.84107	1.481			0.81361	1.2824	0.9262
	0.42178	0.105	0.84459	0.405	0.84107	0.535	0.84474	1.91	0.84415	1.486			0.81698	1.2592	0.9306
	0.42354	0.106	0.84782	0.406	0.84445	0.537	0.84812	1.924	0.84753	1.491			0.82051	1.2328	0.9372
	0.42516	0.106	0.8512	0.407	0.84782	0.539	0.85135	1.937	0.85091	1.495			0.82389	1.2016	0.9438
	0.42692	0.106	0.85458	0.408	0.85105	0.542	0.85458	1.951	0.85429	1.5			0.82726	1.1936	0.9482
	0.42854	0.107	0.85781	0.409	0.85443	0.544	0.85796	1.964	0.85766	1.505			0.83064	1.1864	0.9548
	0.4303	0.107	0.86104	0.409	0.85781	0.546	0.86133	1.977	0.86104	1.51			0.83402	1.18	0.9614
	0.43192	0.108	0.86442	0.41	0.86119	0.549	0.86471	1.99	0.86427	1.515			0.8374	1.1744	0.9658
	0.43368	0.108	0.8678	0.411	0.86471	0.551	0.86809	2.003	0.86765	1.52			0.84077	1.1496	0.9724
	0.43529	0.108	0.87117	0.412	0.86809	0.553	0.87147	2.017	0.87117	1.525			0.84415	1.1464	0.979
	0.43706	0.109	0.8747	0.413	0.87147	0.555	0.87485	2.03	0.87455	1.53			0.84738	1.1528	0.9834
	0.43867	0.109	0.87793	0.414	0.87485	0.558	0.87822	2.043	0.87778	1.535			0.85076	1.1632	0.99
	0.44043	0.11	0.88131	0.415	0.87822	0.56	0.88175	2.056	0.88101	1.54			0.85414	1.1752	0.9966
	0.4422	0.11	0.88483	0.416	0.8816	0.562	0.88513	2.07	0.88439	1.545			0.85752	1.1896	1.0032
	0.44381	0.111	0.88821	0.417	0.88498	0.565	0.8885	2.083	0.88777	1.55			0.86089	1.2048	1.0098
	0.44543	0.111	0.89144	0.418	0.88836	0.567	0.89173	2.096	0.89115	1.554			0.86413	1.2216	1.0142
	0.44704	0.111	0.89467	0.419	0.89159	0.57	0.89526	2.11	0.89438	1.559			0.8675	1.232	1.0208
	0.4488	0.112	0.89805	0.42	0.89497	0.572	0.89864	2.123	0.89761	1.564			0.87103	1.2504	1.0274
	0.45042	0.112	0.90143	0.421	0.89834	0.575	0.90201	2.137	0.90099	1.569			0.87426	1.2688	1.0318
	0.45218	0.113	0.90495	0.422	0.90172	0.577	0.90525	2.15	0.90436	1.574			0.87764	1.2872	1.0384
	0.4538	0.113	0.90833	0.423	0.9051	0.579	0.90862	2.164	0.90774	1.579			0.88087	1.3048	1.045
	0.45556	0.113	0.91156	0.425	0.90848	0.582	0.912	2.177	0.91112	1.584			0.88424	1.3144	1.0516
	0.45732	0.114	0.91494	0.426	0.91185	0.585	0.91538	2.19	0.9145	1.589			0.88748	1.3328	1.0582
	0.45894	0.114	0.91832	0.427	0.91523	0.587	0.91876	2.204	0.91788	1.594			0.89085	1.352	1.0648
	0.46055	0.115	0.92169	0.428	0.91861	0.59	0.92199	2.217	0.9214	1.598			0.89423	1.3712	1.0692
	0.46217	0.115	0.92507	0.429	0.92184	0.592	0.92537	2.231	0.92478	1.603			0.89746	1.3904	1.0758
	0.46393	0.116	0.9283	0.43	0.92507	0.595	0.92874	2.245	0.92801	1.608			0.90084	1.3992	1.0824
	0.46555	0.116	0.93168	0.431	0.92845	0.597	0.93212	2.258	0.93139	1.613			0.90436	1.4168	1.089
	0.46731	0.116	0.93506	0.432	0.93183	0.6	0.9355	2.272	0.93476	1.618			0.90774	1.4352	1.0956
	0.46892	0.117	0.93844	0.433	0.93521	0.602	0.93873	2.285	0.93814	1.623			0.91112	1.4528	1.1022
	0.47069	0.117	0.94167	0.434	0.93844	0.605	0.94196	2.299	0.94152	1.628			0.9145	1.4712	1.1088
	0.4723	0.118	0.9449	0.434	0.94167	0.607	0.94534	2.313	0.9449	1.632			0.91788	1.4792	1.1154
	0.47406	0.118	0.94828	0.435	0.94504	0.61	0.94872	2.326	0.94813	1.637			0.92125	1.4968	1.122
	0.47568	0.119	0.95165	0.436	0.94857	0.612	0.95209	2.34	0.95165	1.642			0.92463	1.5144	1.1286
	0.4773	0.119	0.95488	0.437	0.95195	0.615	0.95547	2.354	0.95503	1.647			0.92801	1.5312	1.1352
	0.47891	0.119	0.95826	0.438	0.95533	0.617	0.9587	2.368	0.95826	1.652			0.93124	1.5472	1.1418
	0.48053	0.12	0.96164	0.439	0.9587	0.62	0.96193	2.382	0.96164	1.657			0.93462	1.5536	1.1484
	0.48229	0.12	0.96487	0.44	0.96208	0.622	0.96546	2.396	0.96502	1.661			0.938	1.5704	1.155
	0.48405	0.121	0.96825	0.441	0.96561	0.625	0.96869	2.41	0.9684	1.666			0.94137	1.5872	1.1616
	0.48567	0.121	0.97177	0.442	0.96898	0.627	0.97207	2.424	0.97177	1.671			0.94475	1.604	1.1704
	0.48743	0.121	0.9753	0.443	0.97221	0.63	0.97559	2.438	0.975	1.676			0.94798	1.62	1.177
	0.48919	0.122	0.97868	0.444	0.97544	0.633	0.97897	2.453	0.97824	1.681			0.95136	1.6256	1.1836
	0.49095	0.122	0.98205	0.445	0.97882	0.635	0.98235	2.467	0.98161	1.686			0.95474	1.64	1.1902
	0.49257	0.123	0.98543	0.446	0.9822	0.638	0.98573	2.481	0.98484	1.691			0.95826	1.6544	1.199
	0.49418	0.123	0.98881	0.447	0.98558	0.64	0.98896	2.495	0.98822	1.696			0.96164	1.6688	1.2056
	0.4958	0.124	0.99219	0.448	0.98881	0.643	0.99233	2.509	0.9916	1.701			0.96487	1.6824	1.2122
	0.49756	0.124	0.99542	0.449	0.99204	0.645	0.99571	2.523	0.99483	1.706			0.96825	1.688	1.221
	0.49918	0.124	0.99865	0.45	0.99556	0.648	0.99909	2.538	0.99821	1.711			0.97163	1.7016	1.2276
	0.50094	0.125	1.00203	0.451	0.99894	0.651	1.00247	2.552	1.00159	1.716			0.97471	1.7144	1.2364
	0.5027	0.125	1.0054	0.452	1.00217	0.653	1.0057	2.566	1.00496	1.721			0.97809	1.7264	1.243
	0.50446	0.126	1.00878	0.453	1.00555	0.656	1.00908	2.581	1.00849	1.726			0.98117	1.7392	1.2496
	0.50608	0.126	1.01201	0.454	1.00878	0.659	1.01245	2.595	1.01172	1.731			0.98455	1.744	1.2584
	0.50784	0.127	1.01539	0.455	1.01216	0.661	1.01583	2.609	1.0151	1.736			0.98793	1.756	1.265
	0.50946	0.127	1.01877	0.456	1.01554	0.664	1.01921	2.624	1.01833	1.741			0.99131	1.768	1.2716
	0.51122	0.127	1.02215	0.457	1.01877	0.667	1.02244	2.638	1.02185	1.746			0.99468	1.78	1.2804
	0.51284	0.128	1.02552	0.458	1.02215	0.669	1.02582	2.653	1.02523	1.751			0.99791	1.7912	1.287
	0.51445	0.128	1.02876	0.459	1.02538	0.672	1.02905	2.667	1.02846	1.756			1.00129	1.796	1.2936
	0.51621	0.129	1.03213	0.46	1.02876	0.674	1.03243	2.682	1.03184	1.761			1.00482	1.8072	1.3002
	0.51798	0.129	1.03551	0.461	1.03213	0.677	1.0358	2.696	1.03522	1.766			1.00834	1.8184	1.309
	0.51959	0.129	1.03889	0.462	1.03551	0.68	1.03904	2.711	1.03859	1.771			1.01172	1.8296	1.3156
	0.52135	0.13	1.04212	0.463	1.03874	0.683	1.04227	2.725	1.04197	1.776			1.01495	1.84	1.3244
	0.52297	0.13	1.04535	0.464	1.04212	0.685	1.04564	2.74	1.0452	1.781			1.01848	1.8448	1.331
	0.52473	0.13	1.04873	0.465	1.0455	0.688	1.04917	2.754	1.04858	1.786			1.02185	1.8544	1.3376
	0.52635	0.131	1.05211	0.466	1.04902	0.691	1.05255	2.769	1.05196	1.791			1.02508	1.864	1.3464
	0.52796	0.131	1.05548	0.468	1.05255	0.694	1.05578	2.784	1.05534	1.796			1.02831	1.8736	1.353
	0.52958	0.132	1.05886	0.469	1.05592	0.696	1.05916	2.798	1.05871	1.802			1.03169	1.8824	1.3618
	0.53119	0.132	1.06224	0.47	1.0593	0.699	1.06268	2.813	1.06195	1.807			1.03507	1.8872	1.3684
	0.53296	0.132	1.06547	0.471	1.06268	0.702	1.0662	2.828	1.06532	1.812			1.03845	1.896	1.375
	0.53472	0.133	1.06885	0.472	1.06606	0.704	1.06958	2.843	1.06855	1.817			1.04183	1.9056	1.3838
	0.53648	0.133	1.07237	0.473	1.06944	0.707	1.07281	2.857	1.07193	1.822			1.04506	1.9152	1.3926
	0.5381	0.134	1.07575	0.474	1.07267	0.71	1.07619	2.873	1.07531	1.827			1.04843	1.924	1.3992
	0.53986	0.134	1.07898	0.476	1.0759	0.712	1.07957	2.888	1.07839	1.832			1.05181	1.9288	1.408
	0.54147	0.134	1.08251	0.477	1.07928	0.715	1.08295	2.903	1.08177	1.837			1.05519	1.9376	1.4146
	0.54309	0.135	1.08588	0.478	1.08265	0.718	1.08618	2.918	1.08515	1.842			1.05857	1.9464	1.4212
	0.5447	0.135	1.08911	0.479	1.08603	0.72	1.08956	2.933	1.08853	1.847			1.0618	1.9552	1.43
	0.54632	0.136	1.09249	0.481	1.08926	0.723	1.09293	2.948	1.09191	1.852			1.06503	1.964	1.4388
	0.54808	0.136	1.09572	0.482	1.09264	0.726	1.09616	2.963	1.09514	1.857			1.06841	1.9768	1.4454
	0.5497	0.136	1.0991	0.483	1.09602	0.728	1.09954	2.979	1.09866	1.861			1.07179	1.9944	1.4542
	0.55146	0.137	1.10248	0.484	1.09954	0.731	1.10292	2.994	1.10219	1.865			1.07516	2.012	1.4608
	0.55322	0.137	1.10586	0.486	1.10277	0.734	1.10615	3.009	1.10556	1.869			1.07839	2.0208	1.4696
	0.55484	0.137	1.10923	0.487	1.106	0.737	1.10953	3.024	1.10894	1.871			1.08162	2.0336	1.4784
	0.5566	0.138	1.11247	0.488	1.10938	0.739	1.11276	3.039	1.11217	1.872			1.085	2.0424	1.485
	0.55822	0.138	1.11584	0.49	1.11276	0.742	1.11628	3.055	1.1157	1.874			1.08853	2.0552	1.4938
	0.55983	0.139	1.11922	0.491	1.11599	0.745	1.11951	3.07	1.11907	1.875			1.09191	2.064	1.5026
	0.56145	0.139	1.1226	0.492	1.11937	0.747	1.12289	3.085	1.12231	1.877			1.09528	2.0728	1.5092
	0.56321	0.139	1.12583	0.493	1.12231	0.75	1.12612	3.1	1.12568	1.879			1.09866	2.0816	1.518
	0.56482	0.14	1.12906	0.494	1.12583	0.753	1.1295	3.115	1.12891	1.881			1.10204	2.0904	1.5268
	0.56644	0.14	1.13244	0.496	1.12921	0.755	1.13288	3.131	1.13229	1.883			1.10542	2.0984	1.5334
	0.5682	0.14	1.13567	0.497	1.13259	0.758	1.13626	3.146	1.13567	1.885			1.10879	2.1032	1.5422
	0.56982	0.141	1.13905	0.498	1.13582	0.761	1.13934	3.161	1.13905	1.888			1.11217	2.1112	1.551
	0.57158	0.141	1.14242	0.499	1.13919	0.763	1.14272	3.177	1.14242	1.89			1.1154	2.12	1.5598
	0.5732	0.142	1.14566	0.5	1.14272	0.766	1.1461	3.192	1.14566	1.893			1.11878	2.128	1.5686
	0.57496	0.142	1.14903	0.501	1.14595	0.769	1.14947	3.207	1.14903	1.895			1.12216	2.1368	1.5774
	0.57657	0.142	1.15241	0.502	1.14947	0.771	1.153	3.222	1.15241	1.898			1.12554	2.1416	1.5862
	0.57834	0.143	1.15594	0.504	1.15285	0.774	1.15638	3.238	1.15579	1.901			1.12877	2.1504	1.595
	0.57995	0.143	1.15931	0.505	1.15623	0.777	1.15961	3.253	1.15917	1.904			1.13214	2.1584	1.6038
	0.58157	0.143	1.16269	0.506	1.15961	0.78	1.16299	3.269	1.16225	1.908			1.13538	2.1672	1.6104
	0.58318	0.144	1.16607	0.507	1.16299	0.783	1.16636	3.284	1.16563	1.912			1.13875	2.176	1.6192
	0.58494	0.144	1.16945	0.508	1.16636	0.785	1.16974	3.3	1.16886	1.915			1.14228	2.18	1.628
	0.58671	0.145	1.17283	0.509	1.16959	0.788	1.17297	3.315	1.17224	1.919			1.14551	2.1888	1.6368
	0.58832	0.145	1.17606	0.51	1.17283	0.791	1.17635	3.331	1.17562	1.923			1.14874	2.1976	1.6456
	0.59008	0.145	1.17958	0.512	1.1762	0.794	1.17958	3.347	1.17885	1.927			1.15197	2.2064	1.6544
	0.59185	0.146	1.18266	0.513	1.17958	0.796	1.18311	3.362	1.18222	1.931			1.15535	2.2144	1.6632
	0.59361	0.146	1.18604	0.514	1.18296	0.799	1.18648	3.378	1.1856	1.935			1.15873	2.2192	1.672
	0.59522	0.146	1.18957	0.515	1.18634	0.802	1.18986	3.394	1.18883	1.939			1.1621	2.228	1.6808
	0.59699	0.147	1.19294	0.516	1.18957	0.805	1.19309	3.409	1.19236	1.943			1.16519	2.236	1.6896
	0.5986	0.147	1.19618	0.517	1.19294	0.807	1.19647	3.425	1.19574	1.948			1.16857	2.2448	1.6984
	0.60022	0.147	1.19955	0.518	1.19632	0.81	1.19999	3.441	1.19911	1.952			1.17194	2.2536	1.7094
	0.60198	0.148	1.20293	0.519	1.1997	0.813	1.20323	3.457	1.20249	1.956			1.17547	2.2576	1.7182
	0.6036	0.148	1.20646	0.521	1.20293	0.816	1.2066	3.473	1.20587	1.96			1.1787	2.2664	1.727
	0.60536	0.148	1.20969	0.522	1.20631	0.818	1.20983	3.489	1.20925	1.965			1.18208	2.2752	1.7358
	0.60712	0.149	1.21292	0.523	1.20939	0.821	1.21321	3.504	1.21248	1.969			1.18545	2.284	1.7446
	0.60888	0.149	1.21615	0.524	1.21277	0.824	1.21659	3.52	1.21586	1.974			1.18898	2.2936	1.7556
	0.6105	0.15	1.21953	0.525	1.21615	0.826	1.21982	3.536	1.21923	1.978			1.1925	2.2976	1.7644
	0.61211	0.15	1.2229	0.526	1.21938	0.829	1.22305	3.552	1.22261	1.983			1.19574	2.3072	1.7732
	0.61373	0.151	1.22614	0.527	1.22276	0.832	1.22628	3.568	1.22599	1.988			1.19911	2.316	1.7842
	0.61534	0.151	1.22937	0.528	1.22614	0.835	1.22966	3.584	1.22922	1.992			1.20234	2.3248	1.793
	0.61711	0.151	1.23274	0.529	1.22951	0.837	1.23318	3.6	1.2326	1.997			1.20572	2.3336	1.804
	0.61872	0.151	1.23597	0.53	1.23304	0.84	1.23656	3.616	1.23597	2.001			1.2091	2.3384	1.8128
	0.62048	0.152	1.23935	0.532	1.23642	0.843	1.23979	3.632	1.23935	2.006			1.21233	2.3472	1.8216
	0.6221	0.152	1.24273	0.532	1.23979	0.846	1.24317	3.647	1.24273	2.011			1.21556	2.3568	1.8326
	0.62386	0.153	1.24596	0.533	1.24317	0.848	1.24655	3.663	1.24596	2.016			1.21894	2.3656	1.8436
	0.62548	0.153	1.24934	0.534	1.24655	0.851	1.25007	3.679	1.24919	2.021			1.22232	2.3744	1.8524
	0.62709	0.153	1.25286	0.535	1.24978	0.854	1.2533	3.695	1.25257	2.026			1.22569	2.3792	1.8634
	0.62871	0.154	1.25624	0.536	1.25316	0.857	1.25668	3.711	1.2558	2.031			1.22907	2.388	1.8722
	0.63032	0.154	1.25962	0.538	1.25654	0.86	1.26006	3.726	1.25918	2.036			1.23216	2.3968	1.8832
	0.63209	0.154	1.26285	0.539	1.25977	0.862	1.26344	3.742	1.26241	2.041			1.23568	2.4064	1.892
	0.6337	0.155	1.26623	0.54	1.26314	0.865	1.26682	3.758	1.26564	2.046			1.23906	2.4152	1.9008
	0.63546	0.155	1.26961	0.541	1.26652	0.868	1.27005	3.774	1.26902	2.053			1.24244	2.424	1.9118
	0.63723	0.155	1.27313	0.542	1.2699	0.871	1.27342	3.79	1.2724	2.06			1.24567	2.4336	1.9206
	0.63884	0.156	1.27636	0.543	1.27328	0.874	1.27666	3.806	1.27577	2.067			1.24905	2.4424	1.9316
	0.6406	0.156	1.27974	0.544	1.27651	0.876	1.28018	3.822	1.27915	2.076			1.25228	2.452	1.9404
	0.64222	0.156	1.28312	0.545	1.28003	0.879	1.28356	3.838	1.28253	2.085			1.25565	2.4608	1.9492
	0.64383	0.157	1.28649	0.546	1.28341	0.882	1.28694	3.854	1.28591	2.094			1.25903	2.4704	1.9602
	0.6456	0.157	1.28987	0.547	1.28664	0.885	1.29017	3.87	1.28943	2.102			1.26226	2.48	1.969
	0.64721	0.158	1.2931	0.548	1.28987	0.887	1.29354	3.886	1.29281	2.111			1.26549	2.4888	1.98
	0.64883	0.158	1.29633	0.549	1.29325	0.89	1.29692	3.901	1.29604	2.119			1.26887	2.4984	1.991
	0.65059	0.158	1.29971	0.55	1.29648	0.893	1.3003	3.917	1.29942	2.127			1.27225	2.5072	1.9998
	0.65221	0.159	1.30309	0.551	1.29986	0.896	1.30353	3.933	1.3028	2.135			1.27577	2.5168	2.0108
	0.65382	0.159	1.30632	0.552	1.30309	0.899	1.30691	3.949	1.30617	2.143			1.27915	2.5264	2.0196
	0.65558	0.159	1.30955	0.553	1.30632	0.901	1.30999	3.964	1.30955	2.151			1.28253	2.536	2.0306
	0.6572	0.16	1.31293	0.554	1.3097	0.904	1.31322	3.98	1.31278	2.159			1.28591	2.5448	2.0394
	0.65881	0.16	1.31616	0.555	1.31308	0.907	1.3166	3.995	1.31616	2.167			1.28943	2.5544	2.0504
	0.66043	0.16	1.31954	0.556	1.31645	0.91	1.31983	4.011	1.31954	2.175			1.29281	2.564	2.0614
	0.66205	0.161	1.32292	0.557	1.31969	0.912	1.32321	4.027	1.32292	2.182			1.29604	2.5736	2.0702
	0.66381	0.161	1.32615	0.558	1.32306	0.915	1.32644	4.042	1.32629	2.19			1.29942	2.5832	2.0812
	0.66542	0.161	1.32952	0.558	1.32644	0.918	1.32982	4.058	1.32952	2.197			1.30265	2.5928	2.09
	0.66704	0.162	1.33276	0.559	1.32982	0.92	1.33334	4.073	1.3329	2.204			1.30603	2.6024	2.101
	0.6688	0.162	1.33613	0.56	1.33334	0.923	1.33672	4.088	1.33628	2.211			1.3094	2.612	2.112
	0.67042	0.162	1.33966	0.561	1.33672	0.926	1.3401	4.104	1.33966	2.218			1.31278	2.6216	2.123
	0.67218	0.163	1.34304	0.562	1.33995	0.928	1.34348	4.119	1.34289	2.225			1.31601	2.6312	2.1318
	0.67394	0.163	1.34641	0.563	1.34333	0.931	1.34685	4.135	1.34612	2.231			1.31939	2.6408	2.1428
	0.6757	0.163	1.34964	0.564	1.34671	0.934	1.35023	4.15	1.3495	2.238			1.32262	2.6504	2.1538
	0.67732	0.164	1.35317	0.565	1.35009	0.937	1.35361	4.165	1.35273	2.244			1.32615	2.66	2.1648
	0.67893	0.164	1.35655	0.566	1.35346	0.94	1.35699	4.18	1.35611	2.251			1.32952	2.6696	2.1758
	0.6807	0.164	1.35992	0.567	1.35669	0.942	1.36022	4.195	1.35934	2.258			1.33276	2.6792	2.1868
	0.68231	0.165	1.36316	0.568	1.35992	0.945	1.3636	4.211	1.36257	2.264			1.33599	2.6888	2.1978
	0.68407	0.165	1.36653	0.569	1.36345	0.948	1.36697	4.226	1.3658	2.271			1.33936	2.6984	2.2088
	0.68584	0.166	1.36991	0.57	1.36668	0.951	1.37035	4.241	1.36918	2.277			1.3426	2.708	2.2198
	0.6876	0.166	1.37329	0.571	1.37006	0.953	1.37358	4.256	1.3727	2.284			1.34583	2.7176	2.2286
	0.68936	0.166	1.37667	0.571	1.37329	0.956	1.37696	4.271	1.37608	2.29			1.3492	2.7272	2.2418
	0.69098	0.167	1.3799	0.572	1.37667	0.959	1.38034	4.287	1.37946	2.296			1.35258	2.7368	2.2506
	0.69259	0.167	1.38328	0.573	1.38004	0.962	1.38372	4.302	1.38283	2.303			1.35596	2.7464	2.2616
	0.69421	0.167	1.38665	0.574	1.38342	0.965	1.38709	4.317	1.38621	2.309			1.35919	2.7568	2.2748
	0.69582	0.168	1.39003	0.575	1.38665	0.967	1.39032	4.332	1.38959	2.316			1.36257	2.7664	2.2858
	0.69759	0.168	1.39341	0.576	1.38988	0.97	1.3937	4.346	1.39297	2.322			1.3658	2.776	2.2968
	0.6992	0.168	1.39664	0.577	1.39326	0.973	1.39693	4.361	1.3962	2.328			1.36918	2.7856	2.3078
	0.70096	0.169	1.40002	0.578	1.39664	0.976	1.40031	4.376	1.39943	2.335			1.3727	2.796	2.3188
	0.70273	0.169	1.40325	0.578	1.39987	0.978	1.40354	4.391	1.40281	2.341			1.37608	2.8056	2.3298
	0.70434	0.169	1.40648	0.579	1.40325	0.981	1.40677	4.406	1.40619	2.347			1.37931	2.8152	2.3408
	0.70596	0.17	1.40971	0.58	1.40648	0.984	1.41	4.42	1.40956	2.354			1.38269	2.8256	2.3518
	0.70772	0.17	1.41294	0.581	1.40986	0.987	1.41338	4.435	1.41294	2.36			1.38607	2.8352	2.3628
	0.70933	0.17	1.41617	0.582	1.41324	0.989	1.41676	4.45	1.41632	2.366			1.38944	2.8456	2.3738
	0.71095	0.171	1.41955	0.583	1.41676	0.992	1.42014	4.465	1.4197	2.373			1.39282	2.856	2.3848
	0.71257	0.171	1.42293	0.584	1.42014	0.995	1.42352	4.479	1.42307	2.379			1.39605	2.8656	2.3958
	0.71433	0.171	1.42631	0.585	1.42352	0.998	1.42689	4.494	1.42645	2.386			1.39928	2.876	2.4068
	0.71609	0.172	1.42968	0.585	1.42689	1	1.43042	4.508	1.42968	2.392			1.40266	2.8856	2.42
	0.71771	0.172	1.43306	0.586	1.43027	1.003	1.4338	4.523	1.43306	2.399			1.40604	2.896	2.431
	0.71947	0.173	1.43644	0.587	1.43365	1.006	1.43717	4.537	1.43629	2.405			1.40942	2.9064	2.442
	0.72108	0.173	1.43996	0.588	1.43703	1.008	1.44055	4.552	1.43967	2.412			1.41279	2.9168	2.453
	0.72285	0.173	1.44334	0.589	1.44026	1.011	1.44393	4.566	1.4429	2.418			1.41617	2.9272	2.4662
	0.72446	0.173	1.44657	0.589	1.44349	1.014	1.44716	4.581	1.44613	2.425			1.41955	2.9376	2.4772
	0.72608	0.174	1.4501	0.59	1.44701	1.017	1.45054	4.595	1.44951	2.431			1.42293	2.9472	2.4904
	0.72769	0.174	1.45333	0.591	1.45024	1.019	1.45392	4.609	1.45274	2.438			1.42631	2.9576	2.5014
	0.72945	0.174	1.45671	0.592	1.45362	1.022	1.45715	4.623	1.45612	2.444			1.42954	2.968	2.5146
	0.73107	0.175	1.45994	0.593	1.45685	1.025	1.46038	4.636	1.4595	2.451			1.43277	2.9784	2.5256
	0.73283	0.175	1.46331	0.594	1.46023	1.027	1.46375	4.651	1.46273	2.457			1.436	2.9888	2.5366
	0.73445	0.175	1.46669	0.595	1.46361	1.03	1.46713	4.665	1.46625	2.464			1.43938	2.9992	2.5498
	0.73606	0.176	1.47007	0.596	1.46699	1.033	1.47051	4.678	1.46963	2.47			1.44261	3.0096	2.563
	0.73783	0.176	1.47345	0.597	1.47022	1.036	1.47389	4.692	1.47301	2.477			1.44598	3.02	2.574
	0.73944	0.176	1.47668	0.598	1.47359	1.038	1.47727	4.706	1.47638	2.483			1.44936	3.0304	2.5872
	0.7412	0.177	1.47991	0.599	1.47683	1.041	1.48035	4.72	1.47976	2.49			1.45274	3.0408	2.5982
	0.74282	0.177	1.48329	0.6	1.4802	1.044	1.48373	4.734	1.48314	2.496			1.45612	3.0512	2.6114
	0.74443	0.177	1.48667	0.601	1.48358	1.047	1.48696	4.748	1.48652	2.503			1.45964	3.0616	2.6224
	0.74605	0.178	1.49004	0.602	1.48667	1.049	1.49019	4.762	1.4899	2.51			1.46287	3.072	2.6356
	0.74766	0.178	1.49327	0.603	1.4899	1.052	1.49342	4.775	1.49313	2.516			1.46625	3.0824	2.6466
	0.74943	0.178	1.4965	0.604	1.49313	1.055	1.4968	4.789	1.49636	2.523			1.46963	3.0928	2.6598
	0.75104	0.179	1.49988	0.605	1.4965	1.057	1.50018	4.802	1.49974	2.529			1.47286	3.1032	2.6708
	0.75266	0.179	1.50311	0.606	1.50003	1.06	1.50355	4.816	1.50311	2.536			1.47624	3.1144	2.684
	0.75427	0.179	1.50649	0.607	1.50326	1.063	1.50678	4.829	1.50649	2.542			1.47962	3.1248	2.6972
	0.75604	0.18	1.50987	0.609	1.50664	1.066	1.51016	4.843	1.50987	2.549			1.48299	3.1352	2.7082
	0.75765	0.18	1.51339	0.61	1.51002	1.068	1.51354	4.856	1.5131	2.556			1.48622	3.1456	2.7214
	0.75941	0.18	1.51648	0.611	1.51354	1.071	1.51707	4.87	1.51648	2.563			1.4896	3.1568	2.7346
	0.76103	0.181	1.51986	0.612	1.51707	1.074	1.52044	4.883	1.51986	2.569			1.49298	3.1672	2.7456
	0.76264	0.181	1.52338	0.613	1.5203	1.076	1.52382	4.897	1.52323	2.576			1.49636	3.1776	2.7588
	0.76441	0.181	1.52676	0.615	1.52367	1.079	1.5272	4.91	1.52646	2.583			1.49959	3.1888	2.772
	0.76602	0.181	1.53014	0.616	1.52705	1.082	1.53058	4.923	1.52955	2.59			1.50297	3.1992	2.7852
	0.76778	0.182	1.53351	0.617	1.53043	1.084	1.53395	4.936	1.53278	2.596			1.50634	3.2104	2.7984
	0.76955	0.182	1.53689	0.618	1.53381	1.087	1.53733	4.949	1.53616	2.603			1.50987	3.2208	2.8094
	0.77116	0.182	1.54012	0.619	1.53704	1.09	1.54056	4.962	1.53953	2.61			1.5131	3.2312	2.8226
	0.77292	0.183	1.5435	0.621	1.54027	1.092	1.54394	4.974	1.54277	2.617			1.51633	3.2416	2.8358
	0.77469	0.183	1.54688	0.622	1.54365	1.095	1.54717	4.987	1.54614	2.623			1.51971	3.2528	2.8468
	0.7763	0.183	1.55011	0.623	1.54702	1.097	1.5507	5	1.54952	2.63			1.52309	3.2632	2.86
	0.77806	0.184	1.55349	0.625	1.5504	1.1	1.55407	5.013	1.5529	2.637			1.52632	3.2736	2.8732
	0.77968	0.184	1.55686	0.626	1.55363	1.102	1.5573	5.025	1.55628	2.644			1.52955	3.2848	2.8842
	0.78144	0.184	1.56024	0.627	1.55701	1.105	1.56068	5.038	1.55965	2.651			1.53263	3.2952	2.8974
	0.78306	0.185	1.56347	0.628	1.56039	1.107	1.56406	5.051	1.56303	2.658			1.53586	3.3056	2.9106
	0.78467	0.185	1.56685	0.629	1.56362	1.11	1.56744	5.063	1.56641	2.665			1.53924	3.316	2.9238
	0.78644	0.185	1.57023	0.631	1.567	1.113	1.57082	5.076	1.56964	2.671			1.54262	3.3264	2.937
	0.78805	0.186	1.57361	0.632	1.57023	1.115	1.5739	5.088	1.57302	2.678			1.546	3.3368	2.9502
	0.78967	0.186	1.57684	0.633	1.57346	1.118	1.57713	5.101	1.5764	2.685			1.54923	3.3472	2.9634
	0.79143	0.186	1.58007	0.634	1.57684	1.12	1.58051	5.113	1.57977	2.692			1.55275	3.3576	2.9766
	0.79304	0.187	1.5833	0.635	1.58007	1.123	1.58374	5.125	1.58301	2.699			1.55613	3.368	2.992
	0.79466	0.187	1.58668	0.636	1.58345	1.126	1.58712	5.138	1.58638	2.706			1.55965	3.3792	3.0052
	0.79642	0.187	1.58991	0.637	1.58668	1.128	1.59035	5.15	1.58976	2.713			1.56303	3.3896	3.0184
	0.79804	0.188	1.59329	0.638	1.59005	1.131	1.59358	5.162	1.59314	2.72			1.56626	3.4	3.0316
	0.79965	0.188	1.59652	0.639	1.59343	1.133	1.59696	5.174	1.59652	2.726			1.56964	3.4104	3.0448
	0.80127	0.188	1.59975	0.64	1.59681	1.136	1.60048	5.187	1.59975	2.733			1.57302	3.4208	3.0602
	0.80303	0.188	1.60313	0.642	1.60019	1.139	1.60371	5.199	1.60327	2.74			1.5764	3.432	3.0734
	0.80479	0.189	1.6065	0.643	1.60357	1.141	1.60709	5.211	1.60665	2.747			1.57963	3.4424	3.0866
	0.80641	0.189	1.60988	0.644	1.60694	1.144	1.61047	5.223	1.60988	2.754			1.58301	3.4528	3.0998
	0.80817	0.189	1.61311	0.645	1.61032	1.147	1.61385	5.235	1.61311	2.76			1.58624	3.4632	3.1152
	0.80979	0.19	1.61664	0.646	1.6137	1.149	1.61737	5.247	1.61649	2.767			1.58961	3.4736	3.1284
	0.8114	0.19	1.62001	0.647	1.61708	1.152	1.62075	5.259	1.61972	2.774			1.59299	3.484	3.1416
	0.81316	0.19	1.62339	0.648	1.62045	1.154	1.62398	5.27	1.6231	2.781			1.59637	3.4944	3.1548
	0.81478	0.191	1.62677	0.65	1.62383	1.157	1.62736	5.282	1.62648	2.788			1.59975	3.5048	3.1702
	0.8164	0.191	1.63015	0.651	1.62706	1.16	1.63073	5.293	1.62956	2.794			1.60298	3.5152	3.1834
	0.81816	0.191	1.63353	0.652	1.63044	1.162	1.63411	5.303	1.63294	2.801			1.60636	3.5256	3.1966
	0.81992	0.192	1.6369	0.653	1.63382	1.165	1.63749	5.314	1.63632	2.808			1.60973	3.5368	3.212
	0.82154	0.192	1.64028	0.654	1.6372	1.168	1.64072	5.324	1.63969	2.814			1.61296	3.5472	3.2252
	0.8233	0.192	1.64366	0.656	1.64057	1.17	1.6441	5.335	1.64307	2.821			1.6162	3.5576	3.2384
	0.82491	0.193	1.64689	0.657	1.64381	1.173	1.64748	5.345	1.64645	2.828			1.61957	3.568	3.2538
	0.82653	0.193	1.65012	0.658	1.64733	1.175	1.65085	5.355	1.64983	2.834			1.6228	3.5784	3.267
	0.82814	0.193	1.6535	0.659	1.65071	1.178	1.65394	5.364	1.6532	2.841			1.62618	3.5888	3.2824
	0.82976	0.194	1.65688	0.66	1.65394	1.181	1.65732	5.374	1.65673	2.848			1.62956	3.5992	3.2956
	0.83138	0.194	1.66025	0.661	1.65717	1.183	1.66055	5.384	1.65996	2.854			1.63279	3.6096	3.311
	0.83314	0.194	1.66348	0.662	1.66025	1.186	1.66393	5.394	1.66334	2.861			1.63617	3.62	3.3242
	0.83475	0.195	1.66686	0.663	1.66363	1.189	1.6673	5.404	1.66657	2.867			1.63955	3.6304	3.3396
	0.83652	0.195	1.67024	0.664	1.66701	1.191	1.67053	5.414	1.67009	2.874			1.64292	3.6408	3.355
	0.83813	0.196	1.67362	0.666	1.67024	1.194	1.67376	5.423	1.67332	2.881			1.64645	3.6512	3.3704
	0.83989	0.196	1.67685	0.667	1.67347	1.197	1.67714	5.432	1.6767	2.887			1.64983	3.6616	3.3836
	0.84151	0.196	1.68008	0.668	1.67685	1.199	1.68037	5.441	1.67993	2.894			1.65306	3.672	3.399
	0.84312	0.196	1.68346	0.669	1.68008	1.202	1.68375	5.45	1.68331	2.9			1.65644	3.6832	3.4144
	0.84474	0.197	1.68669	0.67	1.6836	1.205	1.68713	5.459	1.68669	2.907			1.65967	3.6936	3.4276
	0.84635	0.197	1.69007	0.671	1.68684	1.208	1.69036	5.468	1.69007	2.913			1.66319	3.7048	3.443
	0.84812	0.197	1.6933	0.673	1.69021	1.21	1.69374	5.477	1.69344	2.919			1.66642	3.7152	3.4584
	0.84973	0.198	1.69668	0.674	1.69359	1.213	1.69697	5.487	1.69668	2.926			1.6698	3.7264	3.4738
	0.8515	0.198	1.69991	0.675	1.69697	1.216	1.70035	5.497	1.70005	2.932			1.67318	3.7376	3.4892
	0.85326	0.198	1.70328	0.676	1.70035	1.219	1.70387	5.506	1.70328	2.939			1.67656	3.7488	3.5046
	0.85502	0.198	1.70666	0.677	1.70372	1.221	1.70725	5.516	1.70651	2.945			1.67964	3.76	3.52
	0.85664	0.199	1.71019	0.678	1.7071	1.224	1.71063	5.526	1.70975	2.952			1.68316	3.7704	3.5354
	0.8584	0.199	1.71356	0.679	1.71033	1.227	1.714	5.536	1.71312	2.958			1.68654	3.7824	3.5508
	0.86001	0.199	1.71694	0.68	1.71386	1.23	1.71753	5.546	1.71635	2.965			1.68977	3.7936	3.5662
	0.86163	0.2	1.72032	0.681	1.71724	1.233	1.72076	5.555	1.71959	2.971			1.6933	3.8048	3.5816
	0.86324	0.2	1.7237	0.682	1.72047	1.236	1.72414	5.564	1.72296	2.977			1.69638	3.816	3.597
	0.86501	0.2	1.72708	0.683	1.7237	1.239	1.72737	5.573	1.72619	2.984			1.69991	3.828	3.6124
	0.86662	0.2	1.73031	0.684	1.72708	1.241	1.73075	5.582	1.72942	2.99			1.70299	3.8392	3.6278
	0.86838	0.201	1.73368	0.685	1.73031	1.244	1.73412	5.591	1.7328	2.996			1.70637	3.8504	3.6432
	0.87	0.201	1.73706	0.686	1.73368	1.247	1.7375	5.601	1.73618	3.003			1.70975	3.8624	3.6586
	0.87176	0.201	1.74044	0.687	1.73706	1.25	1.74073	5.61	1.73956	3.009			1.71298	3.8736	3.674
	0.87352	0.201	1.74367	0.689	1.74029	1.253	1.74396	5.62	1.74308	3.015			1.71621	3.8856	3.6894
	0.87514	0.202	1.74705	0.69	1.74367	1.256	1.74734	5.629	1.74646	3.022			1.71944	3.8968	3.707
	0.87675	0.202	1.75013	0.691	1.74705	1.259	1.75087	5.638	1.74999	3.028			1.72282	3.9088	3.7224
	0.87837	0.202	1.75351	0.692	1.75043	1.261	1.7541	5.648	1.75336	3.035			1.72619	3.92	3.7378
	0.87999	0.203	1.75689	0.693	1.75366	1.264	1.75733	5.657	1.75674	3.041			1.72957	3.932	3.7532
	0.88175	0.203	1.76027	0.694	1.75689	1.267	1.76056	5.666	1.76012	3.047			1.7328	3.944	3.7686
	0.88336	0.203	1.7635	0.695	1.76027	1.27	1.76394	5.674	1.76335	3.054			1.73633	3.956	3.7862
	0.88513	0.203	1.76687	0.696	1.7635	1.273	1.76731	5.682	1.76673	3.06			1.73971	3.968	3.8016
	0.88674	0.204	1.77011	0.697	1.76687	1.276	1.77055	5.69	1.77011	3.066			1.74323	3.98	3.8192
	0.8885	0.204	1.77348	0.699	1.77025	1.278	1.77378	5.699	1.77348	3.072			1.74646	3.992	3.8346
	0.89012	0.204	1.77671	0.7	1.77348	1.281	1.77715	5.707	1.77671	3.079			1.74984	4.004	3.85
	0.89188	0.205	1.77994	0.701	1.77686	1.284	1.78053	5.716	1.77994	3.085			1.75322	4.016	3.8676
	0.8935	0.205	1.78332	0.702	1.78024	1.287	1.78391	5.724	1.78332	3.091			1.75645	4.028	3.883
	0.89511	0.205	1.78655	0.703	1.78376	1.29	1.78729	5.733	1.7867	3.097			1.75982	4.04	3.9006
	0.89673	0.205	1.79008	0.704	1.78714	1.293	1.79052	5.741	1.79008	3.103			1.7632	4.0528	3.916
	0.89834	0.206	1.79331	0.705	1.79052	1.296	1.7939	5.75	1.79331	3.11			1.76643	4.0648	3.9336
	0.90011	0.206	1.79669	0.706	1.7939	1.299	1.79742	5.759	1.79654	3.116			1.76981	4.0776	3.949
	0.90187	0.206	1.80006	0.707	1.79727	1.302	1.8008	5.769	1.79992	3.122			1.77319	4.0896	3.9666
	0.90348	0.207	1.80344	0.708	1.80065	1.305	1.80418	5.778	1.80315	3.128			1.77657	4.1024	3.982
	0.90525	0.207	1.80697	0.709	1.80403	1.308	1.80755	5.788	1.80653	3.135			1.7798	4.1152	3.9996
	0.90686	0.207	1.81034	0.71	1.80726	1.31	1.81093	5.797	1.8099	3.141			1.78318	4.128	4.0172
	0.90862	0.208	1.81358	0.711	1.81049	1.313	1.81431	5.806	1.81314	3.147			1.78641	4.14	4.0326
	0.91024	0.208	1.81695	0.712	1.81387	1.316	1.81754	5.816	1.81637	3.153			1.78978	4.1528	4.0502
	0.91185	0.208	1.82033	0.713	1.81725	1.319	1.82077	5.825	1.81974	3.159			1.79316	4.1656	4.0656
	0.91347	0.209	1.82356	0.714	1.82063	1.322	1.824	5.834	1.82312	3.165			1.79639	4.1784	4.0832
	0.91523	0.209	1.82694	0.715	1.82386	1.325	1.82723	5.843	1.8265	3.171			1.79962	4.1912	4.1008
	0.91685	0.209	1.83017	0.716	1.82723	1.328	1.83061	5.852	1.82973	3.177			1.80285	4.204	4.1162
	0.91861	0.209	1.83355	0.717	1.83032	1.331	1.83399	5.862	1.83311	3.183			1.80623	4.2168	4.1338
	0.92037	0.209	1.83693	0.718	1.8337	1.334	1.83737	5.871	1.83663	3.19			1.80961	4.2296	4.1492
	0.92199	0.21	1.8403	0.719	1.83707	1.337	1.84074	5.881	1.84016	3.196			1.81284	4.2424	4.1668
	0.92375	0.21	1.84368	0.72	1.84045	1.339	1.84412	5.891	1.84354	3.202			1.81622	4.2552	4.1844
	0.92522	0.21	1.84691	0.72	1.84368	1.342	1.84735	5.902	1.84677	3.208			1.8196	4.268	4.1998
	0.92683	0.211	1.85029	0.721	1.84691	1.345	1.85073	5.912	1.85014	3.214			1.82297	4.2808	4.2174
	0.92845	0.211	1.85367	0.722	1.85029	1.348	1.85396	5.923	1.85352	3.22			1.82635	4.2936	4.235
	0.93007	0.211	1.8569	0.723	1.85367	1.351	1.85719	5.934	1.8569	3.226			1.82958	4.3064	4.2504
	0.93168	0.212	1.86028	0.724	1.8569	1.353	1.86057	5.944	1.86013	3.232			1.83311	4.3192	4.268
	0.93344	0.212	1.86351	0.725	1.86013	1.356	1.8638	5.955	1.86336	3.238			1.83649	4.332	4.2856
	0.93506	0.212	1.86674	0.726	1.86351	1.359	1.86718	5.965	1.86674	3.244			1.83986	4.3448	4.301
	0.93682	0.212	1.86997	0.727	1.86689	1.362	1.87041	5.975	1.87012	3.25			1.84309	4.3576	4.3186
	0.93844	0.213	1.87335	0.727	1.87026	1.365	1.87379	5.986	1.87335	3.256			1.84647	4.3704	4.334
	0.94005	0.213	1.87673	0.728	1.87349	1.367	1.87717	5.996	1.87673	3.262			1.84985	4.3832	4.3494
	0.94181	0.213	1.87996	0.729	1.87687	1.37	1.88054	6.006	1.87996	3.268			1.85308	4.396	4.367
	0.94343	0.213	1.88333	0.73	1.8804	1.373	1.88392	6.017	1.88333	3.274			1.85646	4.4088	4.3824
	0.94504	0.214	1.88686	0.731	1.88377	1.376	1.8873	6.028	1.88671	3.279			1.85984	4.4216	4.4
	0.94666	0.214	1.89024	0.732	1.88715	1.379	1.89068	6.039	1.89009	3.285			1.86307	4.4344	4.4176
	0.94842	0.214	1.89361	0.733	1.89053	1.382	1.89406	6.051	1.89332	3.291			1.86659	4.4472	4.433
	0.95004	0.215	1.89699	0.734	1.89391	1.385	1.89743	6.063	1.89655	3.297			1.86982	4.46	4.4506
	0.9518	0.215	1.90037	0.735	1.89729	1.388	1.90081	6.075	1.89978	3.303			1.87305	4.4728	4.466
	0.95356	0.215	1.9036	0.736	1.90066	1.391	1.90419	6.087	1.90301	3.309			1.87658	4.4856	4.4836
	0.95533	0.216	1.90698	0.737	1.90389	1.394	1.90742	6.099	1.90639	3.315			1.87981	4.4984	4.499
	0.95694	0.216	1.91036	0.738	1.90727	1.397	1.9108	6.11	1.90962	3.32			1.88319	4.5112	4.5166
	0.9587	0.216	1.91359	0.739	1.9105	1.399	1.91403	6.122	1.913	3.326			1.88642	4.524	4.5342
	0.96047	0.217	1.91697	0.74	1.91388	1.402	1.91741	6.134	1.91623	3.332			1.8898	4.5368	4.5496
	0.96208	0.217	1.92005	0.741	1.91711	1.405	1.92078	6.146	1.91961	3.337			1.89303	4.5496	4.5672
	0.9637	0.217	1.92343	0.742	1.92049	1.408	1.92401	6.158	1.92313	3.343			1.89626	4.5624	4.5848
	0.96531	0.218	1.9268	0.743	1.92372	1.411	1.92739	6.171	1.92651	3.349			1.89949	4.5752	4.6002
	0.96707	0.218	1.93018	0.744	1.9271	1.414	1.93077	6.183	1.92989	3.354			1.90272	4.588	4.6156
	0.96884	0.218	1.93341	0.745	1.93048	1.417	1.93429	6.196	1.93327	3.36			1.9061	4.6008	4.6332
	0.97045	0.219	1.93679	0.746	1.93385	1.42	1.93753	6.21	1.93664	3.366			1.90948	4.6136	4.6486
	0.97221	0.219	1.94032	0.747	1.93709	1.423	1.94076	6.223	1.94002	3.371			1.91285	4.6256	4.664
	0.97383	0.219	1.94355	0.748	1.94032	1.426	1.94399	6.236	1.94325	3.377			1.91623	4.6384	4.6816
	0.97559	0.22	1.94678	0.749	1.94355	1.429	1.94737	6.249	1.94663	3.383			1.91961	4.6512	4.697
	0.97721	0.22	1.95016	0.75	1.94692	1.432	1.95074	6.262	1.95001	3.389			1.92299	4.6632	4.7124
	0.97868	0.22	1.95353	0.751	1.9503	1.435	1.95397	6.276	1.95339	3.395			1.92651	4.676	4.7278
	0.98029	0.22	1.95676	0.752	1.95353	1.437	1.9572	6.289	1.95676	3.4			1.92974	4.688	4.7454
	0.98191	0.221	1.96014	0.753	1.95691	1.44	1.96058	6.303	1.96	3.406			1.93312	4.7008	4.7608
	0.98367	0.221	1.96337	0.754	1.96029	1.443	1.96396	6.316	1.96337	3.412			1.9365	4.7128	4.7762
	0.98543	0.221	1.9666	0.755	1.96367	1.446	1.96734	6.33	1.9666	3.418			1.93988	4.7248	4.7938
	0.98705	0.221	1.96998	0.756	1.96719	1.449	1.97057	6.344	1.97013	3.423			1.94325	4.7376	4.8092
	0.98866	0.222	1.97336	0.757	1.97057	1.452	1.97395	6.357	1.97351	3.429			1.94648	4.7496	4.8246
	0.99042	0.222	1.97674	0.758	1.97395	1.455	1.97732	6.372	1.97688	3.435			1.94986	4.7624	4.84
	0.99204	0.222	1.97997	0.759	1.97718	1.458	1.9807	6.386	1.98012	3.441			1.95309	4.7744	4.8554
	0.99366	0.223	1.98349	0.76	1.98056	1.461	1.98408	6.401	1.98335	3.446			1.95647	4.7864	4.873
	0.99527	0.223	1.98687	0.761	1.98379	1.464	1.98761	6.415	1.98672	3.452			1.95985	4.7992	4.8884
	0.99703	0.223	1.9904	0.762	1.98716	1.466	1.99084	6.43	1.98995	3.458			1.96323	4.8112	4.9038
	0.99865	0.224	1.99363	0.763	1.99054	1.469	1.99392	6.444	1.99333	3.464			1.96646	4.824	4.9192
	1.00041	0.224	1.997	0.764	1.99377	1.472	1.99744	6.459	1.99656	3.47			1.96983	4.836	4.9346
	1.00217	0.224	2.00023	0.765	1.997	1.475	2.00082	6.473	1.99979	3.476			1.97321	4.848	4.95
	1.00379	0.225	2.00361	0.766	2.00023	1.478	2.00405	6.487	2.00317	3.482			1.97644	4.8608	4.9676
	1.00555	0.225	2.00699	0.767	2.00361	1.48	2.00743	6.501	2.00655	3.488			1.97967	4.8728	4.983
	1.00731	0.225	2.01022	0.768	2.00699	1.483	2.01066	6.515	2.00993	3.493			1.98305	4.8848	4.9984
	1.00893	0.225	2.01345	0.769	2.01037	1.486	2.01404	6.528	2.01331	3.499			1.98628	4.8968	5.0138
	1.0104	0.226	2.01683	0.77	2.01375	1.489	2.01742	6.542	2.01668	3.505			1.98966	4.9096	5.0292
	1.01201	0.226	2.02021	0.771	2.01712	1.492	2.0208	6.555	2.02006	3.511			1.99289	4.9208	5.0446
	1.01378	0.226	2.02359	0.771	2.0205	1.495	2.02403	6.569	2.02359	3.517			1.99627	4.9328	5.06
	1.01539	0.227	2.02696	0.772	2.02373	1.498	2.02726	6.582	2.02696	3.523			1.9995	4.9448	5.0754
	1.01701	0.227	2.03019	0.773	2.02696	1.5	2.03064	6.595	2.03019	3.529			2.00288	4.9568	5.093
	1.01862	0.227	2.03357	0.774	2.03034	1.503	2.03401	6.608	2.03357	3.535			2.00626	4.9688	5.1062
	1.02038	0.228	2.03695	0.775	2.03372	1.506	2.03739	6.622	2.03695	3.541			2.00963	4.9808	5.1238
	1.022	0.228	2.04033	0.776	2.03695	1.509	2.04062	6.635	2.04033	3.548			2.01316	4.9928	5.1392
	1.02376	0.228	2.04356	0.776	2.04018	1.512	2.04385	6.647	2.04341	3.554			2.01639	5.0048	5.1546
	1.02538	0.229	2.04679	0.777	2.04356	1.515	2.04723	6.66	2.04664	3.56			2.01977	5.016	5.17
	1.02699	0.229	2.05017	0.778	2.04679	1.518	2.05046	6.673	2.04987	3.566			2.02329	5.028	5.1854
	1.02861	0.229	2.0534	0.779	2.05017	1.52	2.05384	6.686	2.05325	3.572			2.02667	5.04	5.2008
	1.03022	0.23	2.05678	0.78	2.05355	1.523	2.05707	6.698	2.05663	3.577			2.0299	5.0512	5.2162
	1.03184	0.23	2.06001	0.781	2.05692	1.526	2.0603	6.71	2.06001	3.583			2.03328	5.0632	5.2316
	1.03345	0.23	2.06338	0.781	2.06015	1.529	2.06368	6.722	2.06324	3.589			2.03651	5.0744	5.247
	1.03522	0.231	2.06662	0.782	2.06368	1.531	2.0672	6.734	2.06647	3.595			2.03989	5.0864	5.2624
	1.03698	0.231	2.06999	0.784	2.06706	1.534	2.07058	6.746	2.06985	3.601			2.04312	5.0984	5.2778
	1.03874	0.231	2.07337	0.785	2.07043	1.537	2.07396	6.758	2.07322	3.607			2.04635	5.1096	5.2932
	1.04036	0.231	2.0769	0.786	2.07381	1.539	2.07734	6.769	2.0766	3.613			2.04958	5.1208	5.3086
	1.04212	0.232	2.08027	0.786	2.07704	1.542	2.08071	6.781	2.07983	3.619			2.05296	5.1328	5.324
	1.04373	0.232	2.08365	0.787	2.08042	1.545	2.08409	6.792	2.08306	3.625			2.05634	5.144	5.3372
	1.04535	0.232	2.08703	0.788	2.08395	1.548	2.08747	6.804	2.0863	3.631			2.05971	5.156	5.3526
	1.04697	0.232	2.09026	0.789	2.08718	1.55	2.0907	6.815	2.08967	3.637			2.06309	5.1672	5.368
	1.04858	0.233	2.09364	0.79	2.09055	1.553	2.09393	6.827	2.09305	3.643			2.06632	5.1784	5.3812
	1.05034	0.233	2.09687	0.791	2.09378	1.556	2.09731	6.838	2.09628	3.649			2.0697	5.1904	5.3966
	1.05211	0.233	2.10025	0.791	2.09716	1.558	2.10083	6.85	2.09966	3.654			2.07293	5.2016	5.412
	1.05387	0.233	2.10362	0.792	2.10054	1.561	2.10407	6.861	2.10304	3.66			2.07631	5.2136	5.4274
	1.05563	0.234	2.107	0.793	2.10392	1.563	2.10744	6.873	2.10641	3.666			2.07969	5.2256	5.4428
	1.05739	0.234	2.11023	0.794	2.10715	1.566	2.11067	6.885	2.10994	3.672			2.08277	5.2368	5.4582
	1.05901	0.234	2.11346	0.795	2.11053	1.569	2.11405	6.896	2.11332	3.677			2.08615	5.2488	5.4736
	1.06062	0.235	2.11684	0.796	2.11376	1.571	2.11758	6.908	2.1167	3.683			2.08953	5.26	5.4868
	1.06224	0.235	2.12022	0.796	2.11714	1.574	2.12081	6.92	2.12007	3.689			2.0929	5.272	5.5022
	1.064	0.235	2.1236	0.797	2.12051	1.576	2.12418	6.932	2.12345	3.694			2.09613	5.284	5.5176
	1.06562	0.236	2.12683	0.798	2.12374	1.579	2.12742	6.943	2.12683	3.7			2.09951	5.296	5.5308
	1.06738	0.236	2.13021	0.799	2.12698	1.582	2.13079	6.955	2.13006	3.706			2.10289	5.308	5.5462
	1.06899	0.236	2.13344	0.8	2.13035	1.584	2.13417	6.967	2.13344	3.712			2.10641	5.32	5.5616
	1.07061	0.236	2.13667	0.801	2.13358	1.587	2.1374	6.979	2.13667	3.717			2.10979	5.332	5.5748
	1.07223	0.237	2.14005	0.802	2.13696	1.589	2.14063	6.991	2.14005	3.723			2.11317	5.344	5.5902
	1.07399	0.237	2.14328	0.802	2.14034	1.592	2.14386	7.003	2.14342	3.728			2.1164	5.3568	5.6034
	1.0756	0.237	2.14651	0.803	2.14357	1.595	2.1471	7.014	2.14665	3.734			2.11978	5.3688	5.6188
	1.07722	0.238	2.14974	0.804	2.14695	1.597	2.15062	7.026	2.14989	3.74			2.12316	5.3808	5.632
	1.07883	0.238	2.15312	0.805	2.15033	1.6	2.15385	7.038	2.15326	3.745			2.12653	5.3928	5.6474
	1.0806	0.238	2.15649	0.806	2.1537	1.602	2.15723	7.05	2.15664	3.751			2.12977	5.4048	5.6606
	1.08221	0.238	2.15987	0.807	2.15708	1.605	2.16061	7.062	2.16002	3.756			2.133	5.4176	5.676
	1.08397	0.239	2.1631	0.807	2.16046	1.608	2.16398	7.074	2.16325	3.762			2.13637	5.4296	5.6892
	1.08559	0.239	2.16663	0.808	2.16384	1.611	2.16751	7.086	2.16663	3.767			2.13975	5.4424	5.7024
	1.08735	0.239	2.17001	0.809	2.16721	1.613	2.17074	7.098	2.16986	3.773			2.14313	5.4544	5.7178
	1.08897	0.239	2.17353	0.81	2.17045	1.616	2.17412	7.11	2.17324	3.778			2.14651	5.4664	5.731
	1.09073	0.24	2.17691	0.811	2.17368	1.619	2.1775	7.122	2.17647	3.783			2.14989	5.4784	5.7464
	1.09235	0.24	2.18029	0.812	2.17691	1.622	2.18087	7.134	2.1797	3.789			2.15312	5.4904	5.7596
	1.09411	0.24	2.18366	0.813	2.18043	1.625	2.1841	7.146	2.18308	3.794			2.15649	5.5024	5.7728
	1.09558	0.24	2.18704	0.815	2.18381	1.627	2.18748	7.159	2.18645	3.799			2.15987	5.5128	5.786
	1.09734	0.241	2.19042	0.816	2.18704	1.63	2.19071	7.172	2.18983	3.804			2.1631	5.5232	5.7992
	1.09895	0.241	2.19365	0.817	2.19027	1.633	2.19394	7.184	2.19321	3.81			2.16633	5.532	5.8124
	1.10057	0.241	2.19688	0.818	2.19365	1.635	2.19732	7.197	2.19659	3.815			2.16971	5.54	5.8256
	1.10219	0.241	2.20026	0.818	2.19703	1.638	2.2007	7.21	2.19996	3.82			2.17294	5.548	5.841
	1.10395	0.242	2.20364	0.819	2.20041	1.641	2.20408	7.223	2.20349	3.825			2.17632	5.5552	5.852
	1.10556	0.242	2.20701	0.82	2.20378	1.643	2.20745	7.236	2.20687	3.831			2.17955	5.564	5.8652
	1.10733	0.242	2.21024	0.821	2.20701	1.646	2.21069	7.249	2.21024	3.836			2.18278	5.572	5.8784
	1.10894	0.242	2.21362	0.822	2.21039	1.649	2.21406	7.262	2.21333	3.841			2.18616	5.5816	5.8916
	1.11056	0.243	2.217	0.823	2.21362	1.652	2.21744	7.275	2.21671	3.846			2.18939	5.5912	5.9048
	1.11217	0.243	2.22023	0.824	2.217	1.654	2.22067	7.288	2.22008	3.851			2.19292	5.6008	5.918
	1.11379	0.243	2.22361	0.825	2.22023	1.657	2.2239	7.301	2.22332	3.857			2.19629	5.6112	5.9312
	1.1154	0.243	2.22684	0.826	2.22346	1.66	2.22713	7.315	2.22669	3.862			2.19982	5.6216	5.9444
	1.11702	0.244	2.23007	0.827	2.22669	1.662	2.23036	7.327	2.22992	3.867			2.2032	5.632	5.9576
	1.11878	0.244	2.2333	0.828	2.23007	1.665	2.23374	7.34	2.2333	3.872			2.20643	5.6424	5.9708
	1.1204	0.244	2.23668	0.829	2.23345	1.668	2.23712	7.353	2.23668	3.877			2.2098	5.6528	5.984
	1.12216	0.245	2.24006	0.83	2.23683	1.67	2.24035	7.366	2.24006	3.882			2.21304	5.664	5.9972
	1.12377	0.245	2.24329	0.831	2.2402	1.673	2.24358	7.38	2.24329	3.887			2.21627	5.6744	6.0082
	1.12554	0.245	2.24652	0.832	2.24344	1.676	2.24696	7.393	2.24667	3.892			2.2195	5.6856	6.0214
	1.12715	0.245	2.2499	0.833	2.24696	1.678	2.25048	7.406	2.2499	3.897			2.22287	5.696	6.0346
	1.12877	0.246	2.25327	0.834	2.25048	1.681	2.25386	7.419	2.25327	3.902			2.2264	5.7072	6.0478
	1.13053	0.246	2.2568	0.835	2.25386	1.684	2.25724	7.433	2.25665	3.907			2.22963	5.7184	6.061
	1.13214	0.246	2.26003	0.836	2.25709	1.687	2.26062	7.446	2.25988	3.912			2.23301	5.7296	6.0742
	1.13391	0.247	2.26356	0.838	2.26047	1.689	2.264	7.459	2.26311	3.917			2.23624	5.7408	6.0852
	1.13552	0.247	2.26693	0.839	2.26385	1.692	2.26737	7.472	2.26635	3.922			2.23962	5.752	6.0984
	1.13728	0.247	2.27031	0.84	2.26723	1.695	2.27075	7.485	2.26972	3.927			2.24299	5.7632	6.1116
	1.13905	0.248	2.27369	0.841	2.27046	1.698	2.27413	7.498	2.27295	3.932			2.24637	5.7744	6.1226
	1.14066	0.248	2.27677	0.842	2.27369	1.7	2.27751	7.511	2.27633	3.937			2.2496	5.7856	6.1358
	1.14242	0.248	2.2803	0.843	2.27707	1.703	2.28088	7.524	2.27956	3.942			2.25298	5.7968	6.149
	1.14404	0.248	2.28353	0.844	2.28044	1.706	2.28426	7.537	2.28294	3.947			2.25621	5.808	6.1622
	1.1458	0.249	2.28676	0.844	2.28368	1.708	2.28749	7.551	2.28632	3.951			2.25959	5.8192	6.1732
	1.14742	0.249	2.28999	0.845	2.28705	1.711	2.29087	7.564	2.28984	3.956			2.26297	5.8304	6.1864
	1.14903	0.249	2.29366	0.846	2.29043	1.714	2.2941	7.577	2.29322	3.961			2.2662	5.8408	6.1974
	1.1508	0.249	2.29675	0.847	2.29381	1.717	2.29733	7.59	2.2966	3.966			2.26943	5.852	6.2106
	1.15241	0.25	2.30027	0.848	2.29704	1.719	2.30071	7.604	2.29998	3.971			2.27281	5.8632	6.2238
	1.15403	0.25	2.3035	0.849	2.30042	1.722	2.30409	7.617	2.30335	3.976			2.27619	5.8736	6.2348
	1.15579	0.25	2.30688	0.849	2.30379	1.725	2.30732	7.63	2.30673	3.98			2.27956	5.8848	6.248
	1.1574	0.251	2.31026	0.85	2.30688	1.727	2.31055	7.643	2.30996	3.985			2.28294	5.896	6.259
	1.15917	0.251	2.31349	0.851	2.31011	1.73	2.31378	7.656	2.31334	3.99			2.28632	5.9064	6.2722
	1.16078	0.251	2.31672	0.851	2.31349	1.732	2.31716	7.669	2.31657	3.995			2.2897	5.9176	6.2854
	1.1624	0.251	2.3201	0.852	2.31687	1.735	2.32054	7.682	2.31995	4			2.29322	5.9288	6.2964
	1.16416	0.252	2.32333	0.853	2.3201	1.738	2.32377	7.695	2.32333	4.004			2.2966	5.9392	6.3096
	1.16578	0.252	2.32671	0.854	2.32347	1.74	2.327	7.708	2.32671	4.009			2.29983	5.9496	6.3206
	1.16739	0.252	2.32994	0.855	2.32671	1.743	2.33038	7.722	2.33008	4.014			2.30306	5.96	6.3338
	1.16915	0.253	2.33317	0.856	2.33008	1.745	2.3339	7.735	2.33331	4.019			2.30644	5.9696	6.3448
	1.17077	0.253	2.33654	0.857	2.33361	1.748	2.33713	7.748	2.33669	4.023			2.30982	5.98	6.358
	1.17238	0.253	2.33992	0.858	2.33713	1.751	2.34036	7.762	2.34007	4.028			2.31319	5.9888	6.369
	1.17415	0.253	2.3433	0.858	2.34036	1.753	2.34374	7.775	2.34345	4.033			2.31642	5.9984	6.3822
	1.17591	0.254	2.34668	0.859	2.34359	1.756	2.34712	7.789	2.34668	4.037			2.31966	6.008	6.3932
	1.17738	0.254	2.35006	0.86	2.34682	1.758	2.3505	7.802	2.34991	4.042			2.32318	6.0176	6.4064
	1.17914	0.254	2.35343	0.861	2.3502	1.761	2.35387	7.815	2.35329	4.047			2.32641	6.0272	6.4196
	1.18076	0.255	2.35696	0.862	2.35358	1.763	2.35725	7.828	2.35652	4.051			2.32979	6.0376	6.4306
	1.18237	0.255	2.36034	0.863	2.35696	1.766	2.36048	7.841	2.35975	4.056			2.33302	6.0496	6.4438
	1.18399	0.255	2.36357	0.863	2.36019	1.768	2.36386	7.853	2.36298	4.06			2.3364	6.0616	6.457
	1.18575	0.256	2.36694	0.864	2.36357	1.771	2.36739	7.865	2.36636	4.065			2.33978	6.0736	6.468
	1.18751	0.256	2.37032	0.865	2.36694	1.773	2.37062	7.876	2.36974	4.069			2.34301	6.0848	6.4812
	1.18913	0.256	2.3737	0.866	2.37032	1.776	2.37399	7.887	2.37311	4.074			2.34638	6.096	6.4944
	1.19089	0.256	2.37693	0.867	2.3737	1.779	2.37722	7.898	2.37634	4.078			2.34962	6.1064	6.5076
	1.1925	0.257	2.38016	0.868	2.37693	1.781	2.3806	7.908	2.37972	4.082			2.35285	6.116	6.5186
	1.19412	0.257	2.38354	0.869	2.38031	1.784	2.38413	7.918	2.3831	4.087			2.35622	6.1256	6.5318
	1.19574	0.257	2.38692	0.87	2.38383	1.786	2.38736	7.928	2.38633	4.091			2.35945	6.1344	6.5428
	1.19735	0.257	2.39015	0.871	2.38706	1.789	2.39059	7.937	2.38971	4.096			2.36283	6.1432	6.556
	1.19897	0.258	2.39353	0.872	2.3903	1.791	2.39397	7.947	2.39323	4.1			2.36606	6.1528	6.567
	1.20073	0.258	2.39676	0.873	2.39353	1.794	2.39734	7.956	2.39646	4.104			2.36944	6.1608	6.5802
	1.20234	0.258	2.40014	0.874	2.3969	1.796	2.40058	7.965	2.39984	4.109			2.37282	6.1704	6.5912
	1.20396	0.259	2.40337	0.875	2.40028	1.799	2.40395	7.974	2.40322	4.113			2.3762	6.1792	6.6044
	1.20572	0.259	2.40674	0.875	2.40351	1.801	2.40718	7.982	2.4066	4.117			2.37972	6.1888	6.6154
	1.20734	0.259	2.40997	0.876	2.40674	1.804	2.41042	7.99	2.40997	4.122			2.38295	6.1984	6.6286
	1.20895	0.259	2.41321	0.877	2.40997	1.806	2.41379	7.998	2.41321	4.126			2.38618	6.2072	6.6418
	1.21057	0.26	2.41658	0.878	2.41335	1.809	2.41702	8.006	2.41658	4.13			2.38956	6.2168	6.6528
	1.21218	0.26	2.41981	0.879	2.41673	1.811	2.4204	8.014	2.41996	4.134			2.39309	6.2264	6.666
	1.21395	0.26	2.42319	0.88	2.42011	1.814	2.42378	8.022	2.42334	4.139			2.39646	6.236	6.6792
	1.21556	0.26	2.42657	0.881	2.42334	1.816	2.42701	8.03	2.42657	4.143			2.39969	6.2456	6.6902
	1.21718	0.26	2.4298	0.882	2.42672	1.819	2.43039	8.038	2.42995	4.147			2.40293	6.2552	6.7034
	1.21894	0.261	2.43318	0.883	2.43024	1.821	2.43377	8.047	2.43318	4.152			2.4063	6.2656	6.7166
	1.2207	0.261	2.43656	0.884	2.43362	1.824	2.43714	8.055	2.43656	4.156			2.40968	6.2752	6.7298
	1.22232	0.261	2.43993	0.885	2.437	1.826	2.44052	8.063	2.43979	4.16			2.41306	6.2848	6.743
	1.22408	0.261	2.44346	0.886	2.44037	1.829	2.4439	8.072	2.44317	4.164			2.41629	6.2944	6.754
	1.22569	0.261	2.44684	0.887	2.44361	1.831	2.44728	8.08	2.4464	4.168			2.41952	6.304	6.7672
	1.22746	0.262	2.45007	0.888	2.44698	1.834	2.45065	8.088	2.44963	4.173			2.4229	6.3144	6.7804
	1.22907	0.262	2.45359	0.889	2.45036	1.836	2.45403	8.097	2.45286	4.177			2.42628	6.324	6.7914
	1.23069	0.262	2.45697	0.89	2.45374	1.838	2.45726	8.105	2.45624	4.181			2.42965	6.3336	6.8046
	1.23245	0.262	2.46035	0.892	2.45697	1.841	2.46064	8.113	2.45947	4.185			2.43288	6.344	6.8178
	1.23407	0.263	2.46343	0.893	2.4602	1.843	2.46402	8.122	2.46284	4.188			2.43612	6.3536	6.831
	1.23583	0.263	2.46681	0.894	2.46373	1.846	2.46725	8.13	2.46622	4.192			2.43949	6.3632	6.8442
	1.23744	0.263	2.47019	0.895	2.4671	1.848	2.47063	8.139	2.4696	4.196			2.44287	6.3728	6.8574
	1.23921	0.263	2.47342	0.896	2.47033	1.851	2.47386	8.148	2.47298	4.199			2.44625	6.3832	6.8706
	1.24097	0.263	2.47665	0.897	2.47371	1.853	2.47724	8.156	2.47636	4.203			2.44948	6.3928	6.8838
	1.24258	0.264	2.48003	0.899	2.47694	1.856	2.48061	8.165	2.47973	4.207			2.45271	6.4024	6.897
	1.2442	0.264	2.48326	0.9	2.48032	1.858	2.48399	8.174	2.48311	4.211			2.45609	6.4128	6.9102
	1.24596	0.264	2.48664	0.901	2.4837	1.861	2.48737	8.183	2.48649	4.214			2.45947	6.4224	6.9234
	1.24758	0.264	2.49001	0.902	2.48693	1.863	2.4906	8.191	2.48987	4.218			2.46284	6.4328	6.9366
	1.24919	0.264	2.49339	0.904	2.49016	1.866	2.49398	8.2	2.49324	4.222			2.46608	6.4432	6.9498
	1.25081	0.265	2.49662	0.905	2.49354	1.868	2.49736	8.209	2.49662	4.225			2.46945	6.4536	6.963
	1.25257	0.265	2.49985	0.906	2.49677	1.871	2.50059	8.217	2.49985	4.228			2.47298	6.464	6.9762
	1.25419	0.265	2.50323	0.907	2.50015	1.873	2.50382	8.226	2.50323	4.232			2.47636	6.4752	6.9894
	1.25595	0.265	2.50661	0.908	2.50338	1.876	2.5069	8.234	2.50661	4.235			2.47973	6.4864	7.0026
	1.25771	0.265	2.50984	0.909	2.50676	1.878	2.51013	8.242	2.50999	4.238			2.48296	6.4984	7.018
	1.25933	0.266	2.51307	0.91	2.50999	1.88	2.51351	8.251	2.51322	4.241			2.48634	6.5104	7.0312
	1.26094	0.266	2.5163	0.912	2.51322	1.883	2.51689	8.259	2.5166	4.244			2.48972	6.5224	7.0444
	1.26256	0.266	2.51968	0.913	2.5166	1.885	2.52027	8.267	2.51983	4.247			2.4931	6.5352	7.0576
	1.26417	0.266	2.52306	0.914	2.52012	1.887	2.5235	8.276	2.5232	4.25			2.49648	6.5488	7.0708
	1.26593	0.266	2.52643	0.915	2.5235	1.889	2.52688	8.285	2.52658	4.253			2.49971	6.5616	7.084
	1.2674	0.266	2.52981	0.916	2.52688	1.892	2.5304	8.294	2.52996	4.256			2.50294	6.5752	7.0972
	1.26917	0.266	2.53319	0.918	2.53025	1.894	2.53378	8.304	2.53319	4.259			2.50631	6.5888	7.1104
	1.27093	0.267	2.53672	0.919	2.53363	1.896	2.5373	8.315	2.53642	4.261			2.50969	6.6032	7.1258
	1.27254	0.267	2.54009	0.92	2.53701	1.898	2.54053	8.325	2.5398	4.264			2.51336	6.6176	7.139
	1.27431	0.267	2.54347	0.921	2.54024	1.901	2.54391	8.336	2.54303	4.267			2.51645	6.632	7.1522
	1.27592	0.267	2.5467	0.922	2.54347	1.903	2.54729	8.348	2.54626	4.269			2.51968	6.6464	7.1654
	1.27754	0.268	2.55008	0.923	2.54685	1.905	2.55067	8.359	2.54949	4.272			2.52306	6.6616	7.1808
	1.27915	0.268	2.55346	0.924	2.55023	1.907	2.5539	8.371	2.55287	4.274			2.52643	6.676	7.194
	1.28077	0.268	2.55683	0.926	2.55346	1.909	2.55713	8.382	2.5561	4.276			2.52967	6.6912	7.2072
	1.28253	0.268	2.56007	0.927	2.55669	1.911	2.56051	8.395	2.55948	4.279			2.53275	6.7056	7.2204
	1.28414	0.268	2.56344	0.928	2.56007	1.913	2.56374	8.407	2.56271	4.281			2.53613	6.72	7.2358
	1.28591	0.268	2.56682	0.929	2.56344	1.915	2.56712	8.42	2.56609	4.283			2.53936	6.7344	7.249
	1.28752	0.269	2.57005	0.931	2.56682	1.917	2.57035	8.433	2.56961	4.285			2.54288	6.7488	7.2644
	1.28914	0.269	2.57343	0.932	2.5702	1.92	2.57372	8.446	2.57314	4.287			2.54611	6.7624	7.2776
	1.29075	0.269	2.57681	0.933	2.57343	1.922	2.57695	8.459	2.57651	4.289			2.54935	6.776	7.2908
	1.29252	0.269	2.58019	0.934	2.57681	1.924	2.58033	8.473	2.57989	4.291			2.55272	6.7896	7.3062
	1.29398	0.269	2.58342	0.936	2.58004	1.926	2.58371	8.487	2.58327	4.292			2.55595	6.8032	7.3194
	1.2956	0.27	2.58665	0.937	2.58342	1.928	2.58709	8.501	2.58665	4.294			2.55933	6.8168	7.3326
	1.29736	0.27	2.59003	0.938	2.58665	1.93	2.59032	8.515	2.58988	4.295			2.56271	6.8296	7.3458
	1.29898	0.27	2.5934	0.94	2.58988	1.932	2.5937	8.528	2.59326	4.297			2.56609	6.8432	7.359
	1.30074	0.27	2.59663	0.941	2.59311	1.934	2.59693	8.542	2.59649	4.298			2.56946	6.856	7.3744
	1.30236	0.271	2.59986	0.942	2.59649	1.936	2.60031	8.556	2.59986	4.3			2.57284	6.8688	7.3876
	1.30412	0.271	2.6031	0.943	2.59986	1.938	2.60354	8.569	2.60324	4.301			2.57607	6.8816	7.4008
	1.30573	0.271	2.60633	0.945	2.60339	1.94	2.60677	8.582	2.60647	4.302			2.57945	6.8944	7.414
	1.30735	0.271	2.60985	0.946	2.60662	1.942	2.61	8.595	2.60985	4.303			2.58283	6.908	7.4272
	1.30896	0.271	2.61308	0.947	2.61	1.944	2.61338	8.608	2.61323	4.305			2.58606	6.9208	7.4426
	1.31073	0.272	2.61646	0.949	2.61338	1.946	2.6169	8.621	2.61646	4.306			2.58944	6.9328	7.4558
	1.31234	0.272	2.61984	0.95	2.6169	1.948	2.62043	8.634	2.61984	4.307			2.59282	6.9456	7.469
	1.31396	0.272	2.62322	0.951	2.62028	1.95	2.6238	8.646	2.62322	4.308			2.59619	6.9584	7.4822
	1.31572	0.272	2.62674	0.952	2.62366	1.951	2.62718	8.658	2.62645	4.31			2.59942	6.9712	7.4976
	1.31734	0.272	2.62997	0.953	2.62703	1.953	2.63056	8.67	2.62968	4.311			2.6028	6.984	7.5108
	1.31895	0.272	2.63335	0.955	2.63041	1.955	2.63394	8.682	2.63291	4.312			2.60618	6.996	7.524
	1.32071	0.273	2.63673	0.956	2.63364	1.957	2.63717	8.694	2.63614	4.314			2.6097	7.0088	7.5394
	1.32248	0.273	2.63996	0.957	2.63702	1.959	2.64055	8.706	2.63952	4.315			2.61308	7.0216	7.5526
	1.32424	0.273	2.64348	0.958	2.64025	1.961	2.64378	8.718	2.64275	4.316			2.61631	7.0336	7.5658
	1.32585	0.273	2.64657	0.959	2.64348	1.963	2.64715	8.73	2.64613	4.317			2.61954	7.0464	7.5812
	1.32762	0.273	2.6498	0.961	2.64686	1.964	2.65038	8.741	2.64936	4.318			2.62292	7.0584	7.5944
	1.32923	0.273	2.65318	0.962	2.65024	1.966	2.65391	8.753	2.65288	4.319			2.62615	7.0704	7.6076
	1.33099	0.274	2.65655	0.963	2.65362	1.968	2.65714	8.764	2.65626	4.321			2.62953	7.0824	7.623
	1.33261	0.274	2.65993	0.964	2.65685	1.969	2.66052	8.776	2.65964	4.322			2.63261	7.0944	7.6362
	1.33422	0.274	2.66331	0.965	2.66022	1.971	2.66375	8.787	2.66301	4.323			2.63599	7.1064	7.6516
	1.33599	0.274	2.66654	0.966	2.6636	1.973	2.66727	8.799	2.66639	4.324			2.63937	7.1184	7.6648
	1.3376	0.275	2.66992	0.967	2.66698	1.975	2.67065	8.81	2.66977	4.326			2.64275	7.1304	7.678
	1.33936	0.275	2.67329	0.969	2.67021	1.976	2.67388	8.821	2.67315	4.327			2.64613	7.1424	7.6934
	1.34098	0.275	2.67667	0.97	2.67344	1.978	2.67697	8.833	2.67638	4.328			2.64936	7.1536	7.7066
	1.34274	0.275	2.6799	0.971	2.67667	1.98	2.6802	8.844	2.67976	4.33			2.65273	7.1656	7.722
	1.34436	0.275	2.68313	0.972	2.6799	1.981	2.68358	8.855	2.68313	4.331			2.65611	7.1768	7.7352
	1.34597	0.276	2.68637	0.974	2.68313	1.983	2.68695	8.866	2.68637	4.333			2.65964	7.1888	7.7506
	1.34759	0.276	2.68974	0.975	2.68651	1.985	2.69018	8.877	2.68974	4.335			2.66301	7.2	7.7638
	1.3492	0.276	2.69312	0.976	2.68974	1.987	2.69341	8.887	2.69312	4.337			2.66625	7.212	7.7792
	1.35097	0.276	2.69621	0.977	2.69297	1.988	2.69665	8.898	2.6965	4.338			2.66962	7.2232	7.7924
	1.35258	0.276	2.69958	0.978	2.69635	1.99	2.70017	8.908	2.69973	4.34			2.67285	7.2344	7.8078
	1.3542	0.277	2.70296	0.98	2.69988	1.992	2.70355	8.918	2.70296	4.341			2.67638	7.2456	7.821
	1.35596	0.277	2.70634	0.981	2.70325	1.993	2.70693	8.927	2.70649	4.343			2.67961	7.256	7.8364
	1.35758	0.277	2.70972	0.982	2.70663	1.995	2.7103	8.937	2.70972	4.345			2.68284	7.2728	7.8496
	1.35934	0.277	2.71295	0.984	2.71001	1.997	2.71368	8.946	2.71309	4.346			2.68622	7.2832	7.865
	1.36095	0.277	2.71632	0.985	2.71339	1.999	2.71706	8.955	2.71618	4.348			2.6896	7.2936	7.8782
	1.36257	0.277	2.71985	0.986	2.71677	2	2.72044	8.965	2.71956	4.35			2.69297	7.3048	7.8936
	1.36418	0.278	2.72323	0.987	2.72014	2.002	2.72381	8.974	2.72293	4.351			2.69635	7.3152	7.9068
	1.3658	0.278	2.72661	0.988	2.72337	2.004	2.72705	8.983	2.72616	4.353			2.69958	7.3256	7.9222
	1.36756	0.278	2.72998	0.989	2.72675	2.006	2.73042	8.992	2.7294	4.354			2.70281	7.336	7.9354
	1.36918	0.278	2.73321	0.99	2.72998	2.007	2.7338	9	2.73263	4.356			2.70619	7.3416	7.9486
	1.37094	0.278	2.73659	0.991	2.73336	2.009	2.73718	9.009	2.736	4.358			2.70957	7.352	7.964
	1.37255	0.279	2.73997	0.992	2.73674	2.011	2.74056	9.017	2.73938	4.359			2.71295	7.3624	7.9772
	1.37432	0.279	2.74335	0.993	2.74012	2.012	2.74379	9.026	2.74276	4.361			2.71618	7.3728	7.9926
	1.37593	0.279	2.74658	0.994	2.74335	2.014	2.74717	9.034	2.74614	4.363			2.71941	7.3832	8.008
	1.37755	0.279	2.74996	0.995	2.74673	2.015	2.75054	9.041	2.74952	4.364			2.72279	7.3936	8.0212
	1.37916	0.279	2.75333	0.995	2.7501	2.017	2.75392	9.049	2.75289	4.366			2.72587	7.404	8.0366
	1.38078	0.28	2.75671	0.996	2.75348	2.019	2.75701	9.057	2.75627	4.367			2.72925	7.4136	8.0498
	1.38239	0.28	2.75994	0.997	2.75671	2.02	2.76038	9.065	2.75965	4.369			2.73263	7.424	8.0652
	1.38416	0.28	2.76317	0.998	2.76009	2.022	2.76376	9.072	2.76303	4.37			2.73586	7.4344	8.0806
	1.38577	0.28	2.76655	0.999	2.76332	2.024	2.76699	9.079	2.76626	4.371			2.73924	7.444	8.096
	1.38739	0.28	2.76993	0.999	2.7667	2.026	2.77037	9.086	2.76964	4.373			2.74261	7.4544	8.1092
	1.38915	0.281	2.77316	1	2.76993	2.027	2.7736	9.093	2.77301	4.374			2.74599	7.464	8.1246
	1.39077	0.281	2.77654	1.001	2.77316	2.029	2.77683	9.1	2.77639	4.376			2.74937	7.4744	8.14
	1.39253	0.281	2.77977	1.002	2.77639	2.031	2.78006	9.107	2.77962	4.377			2.75275	7.484	8.1532
	1.39414	0.281	2.783	1.003	2.77977	2.032	2.78344	9.113	2.78285	4.378			2.75612	7.4936	8.1686
	1.39576	0.281	2.78638	1.004	2.78315	2.034	2.78667	9.12	2.78623	4.379			2.7595	7.5032	8.184
	1.39737	0.281	2.78961	1.005	2.78652	2.036	2.79005	9.127	2.78961	4.381			2.76288	7.5128	8.1994
	1.39899	0.282	2.79299	1.006	2.7899	2.037	2.79328	9.133	2.79299	4.382			2.76611	7.5224	8.2148
	1.40061	0.282	2.79636	1.007	2.79328	2.039	2.79666	9.14	2.79636	4.383			2.76949	7.532	8.2302
	1.40237	0.282	2.79959	1.008	2.79666	2.041	2.80004	9.147	2.79959	4.383			2.77287	7.5416	8.2456
	1.40413	0.282	2.80297	1.008	2.80004	2.042	2.80356	9.153	2.80297	4.384			2.7761	7.5512	8.2588
	1.40575	0.283	2.80635	1.009	2.80341	2.044	2.80694	9.16	2.80635	4.385			2.77947	7.56	8.2742
	1.40751	0.283	2.80973	1.01	2.80679	2.046	2.81032	9.166	2.80958	4.385			2.78271	7.5696	8.2896
	1.40927	0.283	2.81311	1.011	2.81002	2.047	2.81369	9.173	2.81281	4.386			2.78608	7.5792	8.305
	1.41089	0.283	2.81634	1.012	2.8134	2.049	2.81707	9.179	2.81619	4.386			2.78946	7.5888	8.3182
	1.41265	0.284	2.81971	1.013	2.81678	2.05	2.82045	9.185	2.81942	4.387			2.79284	7.5984	8.3336
	1.41426	0.284	2.82309	1.014	2.82016	2.052	2.82383	9.191	2.8228	4.387			2.79622	7.6072	8.349
	1.41588	0.284	2.82647	1.015	2.82353	2.054	2.82706	9.197	2.82603	4.387			2.79945	7.6168	8.3644
	1.41764	0.284	2.82985	1.016	2.82676	2.055	2.83044	9.202	2.82941	4.387			2.80268	7.6264	8.3798
	1.4194	0.284	2.83308	1.017	2.83014	2.057	2.83381	9.208	2.83264	4.387			2.80606	7.6352	8.393
	1.42102	0.285	2.83646	1.018	2.83352	2.058	2.83704	9.213	2.83602	4.387			2.80929	7.6448	8.4084
	1.42278	0.285	2.83983	1.019	2.8369	2.06	2.84042	9.218	2.83939	4.387			2.81267	7.6536	8.4238
	1.4244	0.285	2.84321	1.019	2.84013	2.061	2.84365	9.223	2.84292	4.387			2.8159	7.6624	8.4392
	1.42616	0.285	2.84644	1.02	2.84336	2.063	2.84688	9.227	2.8463	4.387			2.81913	7.6712	8.4546
	1.42777	0.285	2.84967	1.021	2.84674	2.064	2.85026	9.232	2.84953	4.387			2.82236	7.68	8.47
	1.42939	0.286	2.85305	1.022	2.85011	2.066	2.85364	9.237	2.85305	4.387			2.82574	7.6888	8.4832
	1.43101	0.286	2.85643	1.023	2.8532	2.067	2.85687	9.241	2.85643	4.386			2.82926	7.6976	8.4986
	1.43277	0.286	2.85981	1.024	2.85643	2.069	2.86025	9.246	2.85981	4.386			2.83249	7.7064	8.514
	1.43438	0.286	2.86304	1.025	2.85966	2.07	2.86348	9.251	2.86304	4.386			2.83587	7.7152	8.5294
	1.436	0.287	2.86627	1.025	2.86304	2.072	2.86686	9.255	2.86642	4.385			2.83925	7.724	8.5448
	1.43761	0.287	2.86965	1.026	2.86642	2.073	2.87009	9.26	2.86965	4.385			2.84277	7.7328	8.5602
	1.43923	0.287	2.87302	1.027	2.86965	2.075	2.87332	9.265	2.87302	4.385			2.8463	7.7416	8.5756
	1.44099	0.287	2.87626	1.028	2.87302	2.076	2.87655	9.27	2.8764	4.385			2.84953	7.7504	8.5932
	1.44261	0.288	2.87949	1.029	2.87626	2.077	2.87993	9.275	2.87963	4.384			2.8529	7.7592	8.6086
	1.44422	0.288	2.88272	1.03	2.87963	2.079	2.8833	9.28	2.88301	4.384			2.85628	7.768	8.624
	1.44584	0.288	2.8861	1.031	2.88301	2.08	2.88668	9.285	2.88624	4.383			2.85966	7.7768	8.6394
	1.4476	0.288	2.88947	1.032	2.88639	2.082	2.88991	9.29	2.88962	4.383			2.86289	7.7864	8.6548
	1.44922	0.288	2.89285	1.033	2.88991	2.083	2.89329	9.295	2.893	4.383			2.86612	7.7944	8.6724
	1.45083	0.289	2.89608	1.034	2.89314	2.084	2.89667	9.3	2.89608	4.382			2.8695	7.8032	8.6878
	1.45259	0.289	2.89946	1.035	2.89652	2.086	2.90019	9.305	2.89931	4.382			2.87288	7.812	8.7032
	1.45421	0.289	2.90298	1.036	2.89975	2.087	2.90357	9.31	2.90269	4.382			2.87626	7.82	8.7208
	1.45582	0.289	2.90651	1.037	2.90328	2.088	2.90695	9.315	2.90592	4.382			2.87963	7.8288	8.7362
	1.45759	0.289	2.90989	1.038	2.90651	2.09	2.91033	9.32	2.9093	4.382			2.88286	7.8368	8.7516
	1.4592	0.29	2.91312	1.04	2.90989	2.091	2.9137	9.325	2.91253	4.382			2.8861	7.8448	8.767
	1.46096	0.29	2.9165	1.041	2.91312	2.092	2.91708	9.33	2.91576	4.382			2.88947	7.8528	8.7824
	1.46258	0.29	2.91987	1.042	2.9165	2.093	2.92031	9.334	2.91914	4.382			2.8927	7.8608	8.8
	1.4642	0.29	2.92325	1.043	2.91987	2.095	2.92354	9.339	2.92252	4.382			2.89608	7.8688	8.8154
	1.46596	0.29	2.92663	1.044	2.92325	2.096	2.92692	9.344	2.92589	4.383			2.89917	7.8768	8.8308
	1.46757	0.29	2.92986	1.045	2.92648	2.097	2.9303	9.348	2.92913	4.383			2.9024	7.8848	8.8462
	1.46919	0.291	2.93324	1.046	2.92986	2.099	2.93368	9.353	2.9325	4.384			2.90563	7.892	8.8616
	1.47095	0.291	2.93647	1.047	2.93324	2.1	2.93691	9.357	2.93588	4.384			2.90901	7.8992	8.877
	1.47257	0.291	2.93985	1.048	2.93662	2.101	2.94029	9.362	2.93941	4.385			2.91238	7.9072	8.8946
	1.47418	0.291	2.94322	1.049	2.93999	2.102	2.94366	9.366	2.94293	4.385			2.91561	7.9144	8.91
	1.47594	0.291	2.9466	1.05	2.94322	2.104	2.94704	9.371	2.94616	4.386			2.91899	7.9216	8.9254
	1.47756	0.291	2.94983	1.051	2.9466	2.105	2.95027	9.375	2.94954	4.387			2.92237	7.9288	8.9386
	1.47918	0.292	2.95321	1.052	2.94983	2.106	2.9535	9.38	2.95292	4.388			2.92575	7.936	8.954
	1.48079	0.292	2.95644	1.053	2.95321	2.107	2.95674	9.384	2.95629	4.388			2.92927	7.9432	8.9694
	1.48241	0.292	2.95967	1.054	2.95644	2.109	2.96011	9.388	2.95953	4.389			2.93265	7.9496	8.9848
	1.48402	0.292	2.96305	1.055	2.95967	2.11	2.96334	9.392	2.96276	4.39			2.93603	7.9568	9.0002
	1.48578	0.292	2.96628	1.056	2.9629	2.111	2.96672	9.396	2.96613	4.391			2.93926	7.9632	9.0178
	1.4874	0.293	2.96951	1.057	2.96628	2.112	2.96995	9.4	2.96951	4.392			2.94278	7.9704	9.0332
	1.48901	0.293	2.97289	1.058	2.96966	2.113	2.97333	9.404	2.97289	4.392			2.94601	7.9768	9.0486
	1.49078	0.293	2.97612	1.059	2.97304	2.114	2.97656	9.407	2.97627	4.393			2.94939	7.9832	9.064
	1.49239	0.293	2.97935	1.06	2.97641	2.115	2.97994	9.411	2.9795	4.394			2.95262	7.9896	9.0794
	1.49415	0.293	2.98273	1.061	2.97979	2.116	2.98346	9.414	2.98288	4.395			2.95585	7.9952	9.0948
	1.49577	0.293	2.98596	1.062	2.98317	2.118	2.98684	9.417	2.98625	4.396			2.95923	8.0016	9.108
	1.49753	0.293	2.98934	1.063	2.98655	2.119	2.99007	9.421	2.98948	4.397			2.96261	8.008	9.1234
	1.49915	0.294	2.99272	1.064	2.98993	2.12	2.99345	9.424	2.99286	4.398			2.96599	8.0144	9.1388
	1.50091	0.294	2.99609	1.065	2.9933	2.121	2.99683	9.428	2.99609	4.398			2.96936	8.02	9.1542
	1.50253	0.294	2.99947	1.066	2.99668	2.123	3.00021	9.431	2.99932	4.399			2.97274	8.0264	9.1696
	1.50429	0.294	3.00285	1.067	3.00006	2.124	3.00358	9.435	3.0027	4.399			2.97612	8.032	9.1828
	1.5059	0.294	3.00623	1.068	3.00329	2.125	3.00696	9.439	3.00593	4.4			2.9795	8.0376	9.1982
	1.50767	0.294	3.0096	1.069	3.00667	2.127	3.01019	9.443	3.00931	4.401			2.98273	8.044	9.2136
	1.50928	0.295	3.01298	1.07	3.0099	2.128	3.01357	9.448	3.01254	4.401			2.98596	8.0496	9.2268
	1.51104	0.295	3.01621	1.071	3.01328	2.13	3.01695	9.452	3.01592	4.401			2.98919	8.0552	9.2422
	1.51266	0.295	3.01959	1.071	3.01665	2.131	3.02018	9.457	3.0193	4.402			2.99257	8.0608	9.2554
	1.51442	0.295	3.02297	1.072	3.02003	2.132	3.02341	9.461	3.02268	4.402			2.99595	8.0664	9.2708
	1.51604	0.295	3.02635	1.073	3.02341	2.134	3.02679	9.466	3.02605	4.402			2.99903	8.0712	9.284
	1.51765	0.295	3.02958	1.074	3.02649	2.135	3.03002	9.47	3.02943	4.403			3.00226	8.0768	9.2972
	1.51927	0.296	3.03296	1.075	3.02987	2.137	3.0334	9.475	3.03281	4.403			3.00564	8.0816	9.3126
	1.52103	0.296	3.03619	1.075	3.0331	2.138	3.03677	9.479	3.03604	4.403			3.00902	8.0864	9.3258
	1.5225	0.296	3.03956	1.076	3.03648	2.14	3.04015	9.484	3.03942	4.404			3.01254	8.0912	9.339
	1.52426	0.296	3.04294	1.076	3.03971	2.141	3.04324	9.489	3.0428	4.404			3.01577	8.096	9.3522
	1.52602	0.296	3.04632	1.076	3.04294	2.143	3.04661	9.494	3.04617	4.404			3.01915	8.1008	9.3654
	1.52764	0.296	3.04955	1.077	3.04617	2.144	3.04984	9.498	3.0494	4.404			3.02253	8.1048	9.3786
	1.52925	0.297	3.05278	1.077	3.0494	2.145	3.05322	9.503	3.05278	4.405			3.02591	8.1088	9.3918
	1.53102	0.297	3.05616	1.078	3.05278	2.147	3.05645	9.507	3.05601	4.405			3.02943	8.112	9.405
	1.53263	0.297	3.05954	1.078	3.05616	2.148	3.05968	9.512	3.05954	4.405			3.03266	8.116	9.4182
	1.53425	0.297	3.06277	1.078	3.05954	2.15	3.06306	9.516	3.06277	4.405			3.03604	8.1192	9.4314
	1.53586	0.297	3.066	1.079	3.06277	2.151	3.06644	9.521	3.06615	4.405			3.03927	8.1216	9.4446
	1.53748	0.297	3.06938	1.079	3.06629	2.153	3.06982	9.525	3.06923	4.405			3.04265	8.1232	9.4578
	1.53924	0.298	3.07275	1.08	3.06967	2.154	3.0732	9.529	3.07275	4.405			3.04603	8.1256	9.471
	1.541	0.298	3.07613	1.081	3.07305	2.156	3.07643	9.534	3.07613	4.405			3.04926	8.1272	9.482
	1.54262	0.298	3.07951	1.081	3.07643	2.157	3.0798	9.538	3.07936	4.405			3.05263	8.1288	9.4952
	1.54438	0.298	3.08274	1.082	3.0798	2.159	3.08333	9.543	3.08259	4.405			3.05601	8.1304	9.5084
	1.546	0.298	3.08612	1.083	3.08303	2.16	3.08685	9.548	3.08583	4.404			3.05939	8.132	9.5194
	1.54761	0.299	3.08964	1.083	3.08641	2.162	3.09008	9.553	3.0892	4.404			3.06262	8.1344	9.5326
	1.54923	0.299	3.09302	1.084	3.08979	2.163	3.09346	9.558	3.09273	4.404			3.066	8.136	9.5436
	1.55084	0.299	3.0964	1.085	3.09317	2.165	3.09684	9.564	3.09581	4.403			3.06908	8.1384	9.5568
	1.55261	0.299	3.09963	1.086	3.0964	2.166	3.10022	9.569	3.09904	4.403			3.07246	8.14	9.5678
	1.55437	0.299	3.10301	1.086	3.09978	2.168	3.1036	9.575	3.10242	4.403			3.07584	8.1416	9.5788
	1.55598	0.3	3.10639	1.087	3.10315	2.169	3.10683	9.581	3.1058	4.402			3.07907	8.144	9.5898
	1.55775	0.3	3.10976	1.088	3.10639	2.171	3.11006	9.587	3.10918	4.401			3.0823	8.1456	9.603
	1.55936	0.3	3.11299	1.089	3.10976	2.172	3.11343	9.592	3.11255	4.401			3.08568	8.1472	9.614
	1.56098	0.3	3.11623	1.09	3.11299	2.174	3.11681	9.598	3.11578	4.4			3.08891	8.1488	9.625
	1.56274	0.3	3.1196	1.09	3.11652	2.175	3.12019	9.604	3.11916	4.4			3.09229	8.1504	9.636
	1.56435	0.301	3.12298	1.091	3.1199	2.177	3.12342	9.609	3.12269	4.399			3.09566	8.1512	9.647
	1.56597	0.301	3.12621	1.092	3.12313	2.179	3.12665	9.615	3.12606	4.399			3.09904	8.1528	9.658
	1.56759	0.301	3.12959	1.093	3.12636	2.181	3.13003	9.62	3.12944	4.399			3.10227	8.1544	9.669
	1.5692	0.301	3.13297	1.093	3.12974	2.182	3.13341	9.625	3.13267	4.399			3.1055	8.1552	9.68
	1.57082	0.301	3.1362	1.094	3.13297	2.184	3.13664	9.631	3.13605	4.398			3.10888	8.1568	9.6888
	1.57258	0.301	3.13958	1.095	3.13634	2.186	3.14002	9.636	3.13943	4.398			3.11241	8.1584	9.6998
	1.57419	0.302	3.14295	1.096	3.13958	2.187	3.14325	9.641	3.14281	4.398			3.11578	8.1592	9.7086
	1.57596	0.302	3.14618	1.097	3.14281	2.189	3.14648	9.646	3.14604	4.399			3.11916	8.1608	9.7196
	1.57757	0.302	3.14942	1.098	3.14604	2.191	3.14986	9.651	3.14927	4.399			3.12254	8.1616	9.7306
	1.57919	0.302	3.15279	1.099	3.14942	2.193	3.15309	9.657	3.15265	4.399			3.12592	8.1624	9.7394
	1.5808	0.302	3.15588	1.1	3.15279	2.194	3.15646	9.661	3.15617	4.399			3.1293	8.164	9.7504
	1.58242	0.302	3.15926	1.101	3.15617	2.196	3.1597	9.666	3.15955	4.4			3.13267	8.164	9.7592
	1.58403	0.303	3.16263	1.102	3.15955	2.198	3.16307	9.671	3.16278	4.4			3.1359	8.1648	9.7702
	1.5858	0.303	3.16586	1.103	3.16293	2.199	3.1666	9.675	3.16601	4.401			3.13914	8.1656	9.7812
	1.58756	0.303	3.16924	1.104	3.1663	2.201	3.16998	9.68	3.16939	4.401			3.14251	8.1656	9.79
	1.58917	0.303	3.17262	1.105	3.16983	2.202	3.17335	9.684	3.17277	4.402			3.14589	8.1656	9.801
	1.59094	0.303	3.176	1.106	3.17321	2.204	3.17673	9.688	3.17614	4.403			3.14912	8.1656	9.8098
	1.59255	0.304	3.17937	1.107	3.17644	2.206	3.18011	9.692	3.17937	4.404			3.1525	8.1656	9.8186
	1.59417	0.304	3.18275	1.108	3.17982	2.207	3.18349	9.695	3.18261	4.404			3.15573	8.1656	9.8296
	1.59593	0.304	3.18613	1.109	3.18319	2.209	3.18701	9.698	3.18584	4.405			3.15911	8.1656	9.8384
	1.59754	0.304	3.18966	1.111	3.18657	2.211	3.1901	9.701	3.18921	4.406			3.16249	8.1656	9.8472
	1.59916	0.304	3.19303	1.112	3.1898	2.213	3.19333	9.704	3.19245	4.407			3.16586	8.1648	9.856
	1.60092	0.304	3.19626	1.113	3.19318	2.214	3.1967	9.706	3.19582	4.407			3.16909	8.1648	9.8648
	1.60254	0.305	3.19964	1.114	3.19626	2.216	3.20008	9.709	3.19905	4.408			3.17233	8.164	9.8736
	1.6043	0.305	3.20287	1.116	3.19964	2.218	3.20331	9.711	3.20243	4.409			3.1757	8.1624	9.8824
	1.60606	0.305	3.20625	1.117	3.20302	2.219	3.20654	9.712	3.20581	4.409			3.17908	8.1616	9.8912
	1.60768	0.305	3.20963	1.118	3.20625	2.221	3.20992	9.714	3.20933	4.41			3.18231	8.1608	9.9
	1.60929	0.305	3.21286	1.12	3.20963	2.223	3.21315	9.715	3.21271	4.411			3.18554	8.1592	9.9066
	1.61091	0.305	3.21624	1.121	3.21301	2.225	3.21653	9.716	3.21609	4.411			3.18877	8.1584	9.9154
	1.61267	0.305	3.21947	1.123	3.21624	2.226	3.21991	9.717	3.21932	4.412			3.19215	8.1568	9.922
	1.61429	0.306	3.22285	1.124	3.21961	2.228	3.22329	9.718	3.22285	4.413			3.19568	8.156	9.9308
	1.6159	0.306	3.22622	1.126	3.22285	2.23	3.22652	9.718	3.22622	4.414			3.19891	8.1552	9.9374
	1.61752	0.306	3.22945	1.127	3.22608	2.232	3.22975	9.719	3.22945	4.414			3.20229	8.1544	9.9462
	1.61928	0.306	3.23269	1.129	3.22945	2.233	3.23313	9.719	3.23269	4.415			3.20581	8.1536	9.9528
	1.6209	0.306	3.23606	1.13	3.23269	2.235	3.23636	9.719	3.23592	4.416			3.20933	8.1536	9.9594
	1.62266	0.307	3.23944	1.132	3.23592	2.237	3.23959	9.718	3.23915	4.417			3.21271	8.1536	9.966
	1.62427	0.307	3.24267	1.133	3.23929	2.239	3.24282	9.718	3.24252	4.417			3.21594	8.1544	9.9726
	1.62604	0.307	3.2459	1.135	3.24267	2.24	3.2462	9.717	3.24576	4.418			3.21917	8.1544	9.9792
	1.62765	0.307	3.24928	1.136	3.2459	2.242	3.24957	9.716	3.24899	4.418			3.2227	8.1536	9.9858
	1.62927	0.307	3.25251	1.138	3.24928	2.244	3.2531	9.715	3.25236	4.419			3.22593	8.1528	9.9924
	1.63088	0.307	3.25589	1.139	3.25281	2.246	3.25648	9.714	3.25574	4.419			3.22931	8.152	9.999
	1.6325	0.308	3.25927	1.141	3.25618	2.247	3.25971	9.712	3.25912	4.419			3.23254	8.1512	10.0034
	1.63411	0.308	3.26264	1.142	3.25956	2.249	3.26309	9.711	3.2625	4.419			3.23592	8.1496	10.01
	1.63587	0.308	3.26588	1.143	3.26294	2.251	3.26661	9.709	3.26573	4.42			3.239	8.148	10.0166
	1.63764	0.308	3.26925	1.145	3.26632	2.253	3.26999	9.708	3.26911	4.42			3.24238	8.1464	10.021
	1.63925	0.308	3.27278	1.146	3.26969	2.255	3.27337	9.706	3.27234	4.419			3.24576	8.144	10.0276
	1.64102	0.308	3.27616	1.147	3.27307	2.257	3.2766	9.704	3.27572	4.419			3.24913	8.1416	10.032
	1.64263	0.308	3.27953	1.148	3.2763	2.259	3.28012	9.702	3.27895	4.419			3.25236	8.14	10.0386
	1.64425	0.308	3.28276	1.15	3.27968	2.261	3.2835	9.7	3.28218	4.418			3.25574	8.1376	10.043
	1.64586	0.308	3.28614	1.151	3.28291	2.263	3.28673	9.698	3.28541	4.417			3.25897	8.1352	10.0474
	1.64748	0.308	3.28952	1.152	3.28629	2.265	3.28996	9.696	3.28893	4.416			3.26235	8.1328	10.0518
	1.64924	0.309	3.2929	1.154	3.28967	2.266	3.29319	9.694	3.29231	4.415			3.26558	8.1304	10.0562
	1.65085	0.309	3.29613	1.155	3.2929	2.268	3.29657	9.692	3.29569	4.414			3.26881	8.1272	10.0606
	1.65247	0.309	3.29951	1.156	3.29628	2.27	3.29995	9.689	3.29892	4.413			3.27219	8.1248	10.065
	1.65423	0.309	3.30274	1.157	3.29965	2.272	3.30332	9.687	3.30244	4.411			3.27542	8.1224	10.0694
	1.65585	0.309	3.30612	1.158	3.30303	2.274	3.30656	9.684	3.30597	4.41			3.2788	8.12	10.0716
	1.65746	0.309	3.30949	1.159	3.30641	2.276	3.30993	9.682	3.30935	4.409			3.28203	8.1176	10.076
	1.65923	0.31	3.31287	1.161	3.30964	2.278	3.31331	9.679	3.31272	4.407			3.28541	8.1152	10.0782
	1.66084	0.31	3.31625	1.162	3.31287	2.28	3.31669	9.676	3.31595	4.406			3.28879	8.1128	10.0804
	1.66246	0.31	3.31948	1.163	3.31625	2.282	3.32007	9.674	3.31933	4.404			3.29216	8.1104	10.0826
	1.66407	0.31	3.32286	1.164	3.31963	2.284	3.3233	9.671	3.32271	4.403			3.29554	8.108	10.0848
	1.66583	0.31	3.32624	1.165	3.32286	2.285	3.32653	9.669	3.32609	4.401			3.29892	8.1056	10.087
	1.66745	0.31	3.32932	1.166	3.32609	2.287	3.32976	9.666	3.32932	4.4			3.3023	8.1032	10.087
	1.66907	0.31	3.33255	1.167	3.32932	2.289	3.33314	9.663	3.33255	4.398			3.30567	8.1008	10.0892
	1.67083	0.31	3.33578	1.169	3.3327	2.291	3.33637	9.661	3.33593	4.396			3.30905	8.0984	10.0892
	1.67244	0.31	3.33916	1.17	3.33607	2.293	3.33975	9.658	3.33916	4.395			3.31243	8.0968	10.0892
	1.67406	0.311	3.34254	1.171	3.33945	2.295	3.34298	9.655	3.34254	4.393			3.31566	8.0944	10.0892
	1.67582	0.311	3.34577	1.172	3.34268	2.297	3.34635	9.652	3.34591	4.391			3.31904	8.092	10.0892
	1.67744	0.311	3.34915	1.173	3.34606	2.299	3.34973	9.65	3.34915	4.39			3.32227	8.0896	10.0892
	1.6792	0.311	3.35238	1.174	3.34959	2.301	3.35311	9.647	3.35252	4.388			3.32579	8.088	10.0892
	1.68081	0.311	3.35575	1.176	3.35296	2.304	3.35649	9.644	3.3559	4.387			3.32917	8.0856	10.087
	1.68243	0.311	3.35928	1.177	3.35634	2.306	3.35972	9.642	3.35913	4.385			3.3324	8.084	10.087
	1.68419	0.311	3.36266	1.178	3.35972	2.308	3.3631	9.639	3.36236	4.384			3.33578	8.0816	10.087
	1.68581	0.311	3.36603	1.179	3.3631	2.31	3.36647	9.637	3.36559	4.383			3.33901	8.08	10.0848
	1.68757	0.312	3.36941	1.181	3.36618	2.312	3.36985	9.635	3.36882	4.381			3.34239	8.0784	10.0848
	1.68919	0.312	3.37264	1.182	3.36956	2.314	3.37308	9.632	3.3722	4.38			3.34577	8.0776	10.0826
	1.69095	0.312	3.37602	1.183	3.37279	2.316	3.37646	9.63	3.37558	4.379			3.34915	8.076	10.0826
	1.69271	0.312	3.3794	1.184	3.37617	2.318	3.37969	9.629	3.37896	4.377			3.35238	8.0752	10.0804
	1.69433	0.312	3.38263	1.186	3.3794	2.32	3.38307	9.627	3.38234	4.376			3.35561	8.0736	10.0782
	1.69594	0.312	3.38601	1.187	3.38278	2.322	3.38645	9.625	3.38571	4.374			3.35898	8.0728	10.076
	1.69756	0.312	3.38938	1.188	3.38615	2.324	3.38983	9.623	3.38909	4.373			3.36222	8.072	10.0738
	1.69917	0.313	3.39276	1.189	3.38938	2.326	3.39306	9.621	3.39247	4.372			3.36559	8.0712	10.0716
	1.70093	0.313	3.39599	1.191	3.39276	2.329	3.39643	9.618	3.39585	4.37			3.36897	8.0704	10.0694
	1.70255	0.313	3.39937	1.192	3.39614	2.331	3.39981	9.614	3.39922	4.369			3.37206	8.0696	10.0672
	1.70416	0.313	3.4026	1.193	3.39937	2.333	3.40319	9.61	3.4026	4.368			3.37543	8.0688	10.0628
	1.70593	0.313	3.40613	1.195	3.40275	2.335	3.40657	9.605	3.40598	4.366			3.37896	8.068	10.0606
	1.70769	0.313	3.4095	1.196	3.40598	2.337	3.4098	9.601	3.40921	4.364			3.38219	8.0672	10.0584
	1.70931	0.313	3.41274	1.197	3.40936	2.339	3.41303	9.596	3.41244	4.363			3.38557	8.0672	10.054
	1.71092	0.313	3.41597	1.199	3.41259	2.341	3.41641	9.592	3.41582	4.361			3.38894	8.0664	10.0518
	1.71268	0.313	3.4192	1.2	3.41597	2.343	3.41964	9.588	3.41905	4.36			3.39232	8.0664	10.0474
	1.7143	0.314	3.42258	1.201	3.4192	2.345	3.42287	9.584	3.42243	4.359			3.3957	8.0664	10.0452
	1.71591	0.314	3.42595	1.202	3.42243	2.346	3.4261	9.581	3.42566	4.358			3.39908	8.0656	10.0408
	1.71753	0.314	3.42918	1.203	3.42581	2.348	3.42933	9.577	3.42904	4.357			3.40231	8.0656	10.0364
	1.71914	0.314	3.43241	1.204	3.42918	2.35	3.43286	9.574	3.43241	4.356			3.40569	8.0656	10.032
	1.72091	0.314	3.43579	1.205	3.43256	2.352	3.43623	9.571	3.43565	4.355			3.40892	8.0664	10.0276
	1.72252	0.314	3.43917	1.207	3.43609	2.353	3.43961	9.569	3.43902	4.354			3.4123	8.0672	10.0232
	1.72428	0.314	3.44255	1.208	3.43932	2.355	3.44299	9.566	3.4424	4.354			3.41553	8.068	10.0188
	1.7259	0.315	3.44578	1.209	3.4427	2.357	3.44622	9.564	3.44563	4.353			3.41876	8.0688	10.0144
	1.72752	0.315	3.44916	1.21	3.44607	2.359	3.4496	9.562	3.44886	4.353			3.42213	8.0696	10.0078
	1.72913	0.315	3.45253	1.211	3.44945	2.36	3.45298	9.56	3.45224	4.352			3.42566	8.0712	10.0034
	1.73089	0.315	3.45606	1.213	3.45268	2.362	3.45635	9.559	3.45562	4.352			3.42889	8.0728	9.999
	1.73251	0.315	3.45944	1.214	3.45606	2.364	3.45973	9.557	3.45885	4.352			3.43212	8.0736	9.9924
	1.73412	0.315	3.46282	1.215	3.45944	2.365	3.46296	9.556	3.46223	4.352			3.4355	8.0752	9.988
	1.73589	0.315	3.46605	1.216	3.46267	2.367	3.46634	9.555	3.46546	4.352			3.43888	8.076	9.9814
	1.73765	0.315	3.46942	1.218	3.46605	2.369	3.46986	9.554	3.46869	4.352			3.44225	8.0768	9.977
	1.73926	0.315	3.4728	1.219	3.46942	2.37	3.47324	9.554	3.47207	4.352			3.44549	8.0784	9.9726
	1.74103	0.316	3.47618	1.22	3.4728	2.372	3.47647	9.554	3.47544	4.352			3.44886	8.08	9.966
	1.74264	0.316	3.47941	1.221	3.47603	2.374	3.47985	9.554	3.47882	4.352			3.45209	8.0808	9.9616
	1.74426	0.316	3.48279	1.222	3.47941	2.375	3.48323	9.554	3.4822	4.352			3.45533	8.0816	9.9572
	1.74587	0.316	3.48617	1.223	3.48279	2.377	3.48661	9.554	3.48558	4.352			3.4587	8.0824	9.9528
	1.74764	0.316	3.48954	1.225	3.48617	2.379	3.48984	9.554	3.48896	4.352			3.46193	8.084	9.9462
	1.74925	0.316	3.49292	1.226	3.48954	2.38	3.49307	9.554	3.49233	4.352			3.46531	8.0848	9.9418
	1.75087	0.316	3.49615	1.227	3.49277	2.382	3.49645	9.554	3.49571	4.353			3.46854	8.0856	9.9374
	1.75263	0.317	3.49924	1.228	3.49601	2.384	3.49982	9.555	3.49909	4.353			3.47192	8.0864	9.933
	1.75424	0.317	3.50261	1.229	3.49938	2.385	3.50305	9.555	3.50232	4.353			3.4753	8.088	9.9286
	1.75586	0.317	3.50599	1.23	3.50276	2.387	3.50643	9.556	3.5057	4.353			3.47882	8.0888	9.9242
	1.75762	0.317	3.50922	1.231	3.50599	2.389	3.50966	9.556	3.50908	4.353			3.4822	8.0896	9.9198
	1.75924	0.317	3.5126	1.232	3.50922	2.39	3.51289	9.557	3.51245	4.354			3.48558	8.0912	9.9154
	1.761	0.317	3.51583	1.234	3.51245	2.392	3.51613	9.557	3.51568	4.354			3.48896	8.0928	9.9132
	1.76247	0.317	3.51906	1.235	3.51598	2.393	3.5195	9.558	3.51892	4.354			3.49233	8.0936	9.9088
	1.76408	0.318	3.52244	1.236	3.51936	2.395	3.52288	9.558	3.52244	4.354			3.49571	8.0952	9.9044
	1.7657	0.318	3.52567	1.237	3.52259	2.396	3.52626	9.558	3.52567	4.354			3.49894	8.096	9.9022
	1.76731	0.318	3.52905	1.237	3.52596	2.398	3.52934	9.559	3.52905	4.354			3.50217	8.0976	9.8978
	1.76908	0.318	3.53228	1.238	3.52934	2.399	3.53272	9.56	3.53228	4.354			3.5054	8.0992	9.8934
	1.77069	0.318	3.53566	1.239	3.53287	2.401	3.53625	9.56	3.53566	4.353			3.50878	8.1	9.8912
	1.77245	0.318	3.53904	1.24	3.5361	2.402	3.53962	9.561	3.53889	4.353			3.51216	8.1008	9.8868
	1.77422	0.318	3.54256	1.241	3.53933	2.404	3.543	9.561	3.54227	4.353			3.51539	8.1024	9.8846
	1.77583	0.318	3.54594	1.242	3.54256	2.405	3.54623	9.561	3.54564	4.353			3.51877	8.1032	9.8802
	1.77745	0.318	3.54932	1.243	3.54594	2.406	3.54961	9.561	3.54888	4.353			3.522	8.104	9.8758
	1.77906	0.319	3.55255	1.244	3.54932	2.408	3.55299	9.561	3.55211	4.353			3.52552	8.1056	9.8736
	1.78068	0.319	3.55592	1.245	3.55269	2.409	3.55636	9.561	3.55548	4.353			3.5289	8.1064	9.8692
	1.78244	0.319	3.55945	1.246	3.55592	2.41	3.5596	9.562	3.55886	4.353			3.53228	8.108	9.867
	1.78406	0.319	3.56268	1.246	3.55916	2.412	3.56283	9.563	3.56224	4.353			3.53551	8.1088	9.8626
	1.78582	0.319	3.56591	1.247	3.56253	2.413	3.5662	9.565	3.56547	4.354			3.53874	8.1096	9.8604
	1.78758	0.319	3.56914	1.248	3.56591	2.414	3.56958	9.567	3.56885	4.354			3.54212	8.1104	9.8582
	1.7892	0.319	3.57252	1.248	3.56929	2.415	3.57296	9.569	3.57223	4.355			3.5455	8.1112	9.8538
	1.79096	0.319	3.5759	1.249	3.57267	2.417	3.57619	9.572	3.5756	4.355			3.54873	8.112	9.8516
	1.79272	0.32	3.57928	1.25	3.5759	2.418	3.57957	9.573	3.57883	4.356			3.55196	8.1128	9.8494
	1.79434	0.32	3.58251	1.251	3.57928	2.419	3.58295	9.574	3.58221	4.357			3.55534	8.1136	9.8472
	1.79595	0.32	3.58574	1.252	3.58265	2.42	3.58632	9.575	3.58559	4.357			3.55871	8.1136	9.845
	1.79757	0.32	3.58911	1.252	3.58588	2.422	3.5897	9.574	3.58897	4.358			3.56209	8.1144	9.8428
	1.79918	0.32	3.59264	1.253	3.58926	2.423	3.59293	9.573	3.59235	4.359			3.56547	8.1152	9.8406
	1.80095	0.32	3.59587	1.254	3.59249	2.424	3.59616	9.572	3.59572	4.359			3.5687	8.116	9.8406
	1.80256	0.32	3.5991	1.255	3.59587	2.426	3.59954	9.569	3.59895	4.36			3.57208	8.1168	9.8384
	1.80432	0.321	3.60248	1.256	3.5991	2.427	3.60277	9.566	3.60219	4.36			3.5756	8.1176	9.8362
	1.80594	0.321	3.60586	1.257	3.60248	2.428	3.60615	9.563	3.60556	4.36			3.57898	8.1184	9.8362
	1.80755	0.321	3.60923	1.257	3.60571	2.429	3.60938	9.558	3.60894	4.36			3.58207	8.12	9.834
	1.80932	0.321	3.61232	1.258	3.60909	2.43	3.61261	9.553	3.61217	4.36			3.58544	8.1208	9.834
	1.81093	0.321	3.61555	1.259	3.61232	2.431	3.61584	9.548	3.6154	4.359			3.58882	8.1216	9.8318
	1.81255	0.321	3.61893	1.26	3.6157	2.432	3.61937	9.542	3.61878	4.359			3.5922	8.1224	9.8318
	1.81416	0.322	3.62231	1.261	3.61907	2.433	3.62275	9.535	3.62216	4.358			3.59558	8.1232	9.8318
	1.81578	0.322	3.62568	1.261	3.6226	2.435	3.62598	9.528	3.62554	4.357			3.59881	8.1232	9.8296
	1.81754	0.322	3.62906	1.262	3.62598	2.436	3.62935	9.521	3.62891	4.356			3.60204	8.124	9.8296
	1.81916	0.322	3.63244	1.263	3.62935	2.437	3.63288	9.513	3.63214	4.355			3.60542	8.124	9.8296
	1.82092	0.322	3.63582	1.263	3.63273	2.438	3.6364	9.505	3.63552	4.354			3.60879	8.1248	9.8296
	1.82253	0.322	3.63919	1.264	3.63611	2.44	3.63978	9.497	3.63875	4.353			3.61202	8.1248	9.8296
	1.82415	0.322	3.64272	1.265	3.63949	2.441	3.64301	9.488	3.64213	4.352			3.6154	8.1248	9.8296
	1.82591	0.322	3.6461	1.265	3.64272	2.442	3.64639	9.478	3.64551	4.351			3.61863	8.1248	9.8296
	1.82753	0.323	3.64933	1.266	3.64595	2.443	3.64977	9.468	3.64859	4.349			3.62201	8.124	9.8296
	1.82929	0.323	3.65271	1.267	3.64947	2.444	3.653	9.457	3.65197	4.347			3.62539	8.124	9.8296
	1.83091	0.323	3.65608	1.267	3.65285	2.445	3.65638	9.447	3.65535	4.345			3.62877	8.124	9.8318
	1.83252	0.323	3.65946	1.268	3.65608	2.446	3.65961	9.436	3.65873	4.343			3.632	8.124	9.8318
	1.83428	0.323	3.66269	1.269	3.65931	2.447	3.66284	9.424	3.6621	4.341			3.63523	8.1232	9.8318
	1.8359	0.323	3.66592	1.27	3.66269	2.448	3.66622	9.412	3.66534	4.339			3.63846	8.1232	9.8318
	1.83751	0.323	3.66915	1.27	3.66607	2.45	3.66959	9.4	3.66871	4.338			3.64184	8.1232	9.8318
	1.83928	0.323	3.67253	1.271	3.66945	2.451	3.67297	9.387	3.67224	4.336			3.64522	8.1232	9.8318
	1.84104	0.324	3.67576	1.271	3.67268	2.452	3.6762	9.374	3.67562	4.334			3.64845	8.1232	9.8296
	1.84265	0.324	3.67914	1.272	3.67591	2.453	3.67958	9.36	3.67899	4.332			3.65168	8.1224	9.8296
	1.84427	0.324	3.68237	1.272	3.67914	2.454	3.68296	9.347	3.68222	4.331			3.65505	8.1224	9.8296
	1.84588	0.324	3.68575	1.273	3.68252	2.455	3.68634	9.333	3.6856	4.33			3.65858	8.1224	9.8296
	1.8475	0.324	3.68913	1.274	3.6859	2.457	3.68957	9.319	3.68898	4.329			3.66196	8.1224	9.8296
	1.84912	0.324	3.6925	1.274	3.68913	2.458	3.6928	9.304	3.69236	4.328			3.66534	8.1224	9.8274
	1.85073	0.324	3.69574	1.275	3.69221	2.459	3.69618	9.29	3.69559	4.327			3.66871	8.1224	9.8274
	1.85235	0.324	3.69897	1.275	3.69544	2.46	3.69941	9.274	3.69882	4.326			3.67209	8.1232	9.8274
	1.85411	0.324	3.7022	1.276	3.69882	2.461	3.70264	9.258	3.70205	4.326			3.67532	8.1232	9.8274
	1.85572	0.325	3.70557	1.277	3.70234	2.462	3.70587	9.242	3.70543	4.325			3.6787	8.124	9.8296
	1.85749	0.325	3.70895	1.277	3.70572	2.464	3.7091	9.225	3.70881	4.324			3.68208	8.124	9.8296
	1.8591	0.325	3.71218	1.278	3.70881	2.465	3.71248	9.208	3.71218	4.324			3.68531	8.1248	9.8296
	1.86072	0.325	3.71541	1.279	3.71218	2.466	3.71586	9.19	3.71556	4.323			3.68869	8.1256	9.8296
	1.86233	0.325	3.71879	1.279	3.71571	2.467	3.71923	9.172	3.71879	4.323			3.69206	8.1256	9.8318
	1.86395	0.325	3.72217	1.28	3.71923	2.469	3.72276	9.154	3.72217	4.322			3.69544	8.1264	9.8318
	1.86556	0.325	3.72569	1.28	3.72261	2.47	3.72614	9.136	3.72555	4.321			3.69867	8.1264	9.834
	1.86733	0.325	3.72907	1.281	3.72584	2.472	3.72937	9.118	3.72878	4.321			3.70205	8.1272	9.834
	1.86894	0.325	3.73245	1.282	3.72922	2.473	3.73274	9.099	3.73216	4.32			3.70543	8.128	9.8362
	1.8707	0.325	3.73583	1.282	3.7326	2.475	3.73612	9.081	3.73539	4.32			3.70881	8.1288	9.8384
	1.87247	0.326	3.73921	1.283	3.73597	2.476	3.7395	9.062	3.73862	4.319			3.71218	8.1296	9.8406
	1.87408	0.326	3.74258	1.284	3.73921	2.478	3.74288	9.043	3.742	4.319			3.71556	8.1304	9.8428
	1.87584	0.326	3.74581	1.284	3.74258	2.479	3.74611	9.024	3.74523	4.319			3.71865	8.1312	9.845
	1.87746	0.326	3.74919	1.285	3.74581	2.481	3.74949	9.005	3.7486	4.318			3.72202	8.132	9.8472
	1.87922	0.326	3.75242	1.285	3.74919	2.483	3.75286	8.987	3.75169	4.318			3.72525	8.1328	9.8494
	1.88084	0.326	3.7558	1.286	3.75257	2.484	3.75609	8.968	3.75507	4.318			3.72863	8.1336	9.8516
	1.88245	0.326	3.75918	1.287	3.75595	2.486	3.75947	8.95	3.75859	4.318			3.73186	8.1352	9.8538
	1.88422	0.326	3.76256	1.287	3.75918	2.487	3.7627	8.931	3.76197	4.318			3.73509	8.136	9.856
	1.88583	0.326	3.76579	1.288	3.76256	2.489	3.76608	8.913	3.76535	4.319			3.73832	8.1368	9.8582
	1.88745	0.327	3.76902	1.289	3.76579	2.491	3.76946	8.896	3.76872	4.319			3.74185	8.1384	9.8604
	1.88921	0.327	3.7724	1.29	3.76917	2.493	3.77284	8.879	3.7721	4.319			3.74523	8.1392	9.8626
	1.89082	0.327	3.77577	1.29	3.7724	2.495	3.77607	8.862	3.77548	4.32			3.7486	8.14	9.8648
	1.89259	0.327	3.77915	1.291	3.77563	2.497	3.7793	8.846	3.77886	4.321			3.75169	8.1408	9.867
	1.8942	0.327	3.78238	1.292	3.77886	2.499	3.78253	8.83	3.78209	4.323			3.75507	8.1424	9.8692
	1.89582	0.327	3.78561	1.293	3.78224	2.501	3.78591	8.815	3.78532	4.325			3.75844	8.1432	9.8714
	1.89758	0.327	3.78899	1.294	3.78561	2.503	3.78929	8.8	3.7887	4.327			3.76197	8.144	9.8736
	1.8992	0.328	3.79237	1.294	3.78884	2.505	3.79252	8.786	3.79208	4.329			3.7652	8.1448	9.8758
	1.90081	0.328	3.7956	1.295	3.79222	2.507	3.79575	8.771	3.79545	4.331			3.76858	8.1464	9.878
	1.90243	0.328	3.79883	1.296	3.7956	2.509	3.79912	8.758	3.79868	4.333			3.77181	8.1472	9.878
	1.90419	0.328	3.80206	1.297	3.79898	2.511	3.8025	8.744	3.80206	4.336			3.77533	8.148	9.8802
	1.9058	0.328	3.80544	1.297	3.80236	2.513	3.80588	8.731	3.80544	4.338			3.77871	8.1496	9.8802
	1.90757	0.328	3.80896	1.298	3.80573	2.515	3.80926	8.719	3.80882	4.34			3.78194	8.1504	9.8824
	1.90933	0.328	3.8122	1.299	3.80911	2.517	3.81264	8.707	3.8122	4.343			3.78517	8.1512	9.8824
	1.91094	0.328	3.81557	1.3	3.81249	2.519	3.81601	8.695	3.81543	4.345			3.78855	8.152	9.8824
	1.91256	0.328	3.81895	1.301	3.81587	2.522	3.81954	8.684	3.81866	4.348			3.79193	8.1536	9.8824
	1.91417	0.328	3.82233	1.302	3.81924	2.524	3.82292	8.673	3.82189	4.351			3.79531	8.1544	9.8824
	1.91579	0.329	3.82585	1.303	3.82248	2.526	3.82615	8.662	3.82527	4.354			3.79854	8.1552	9.8824
	1.91741	0.329	3.82908	1.304	3.82585	2.528	3.82938	8.652	3.8285	4.357			3.80177	8.1552	9.8824
	1.91917	0.329	3.83246	1.305	3.82908	2.53	3.83276	8.642	3.83173	4.36			3.80515	8.156	9.8824
	1.92078	0.329	3.83569	1.306	3.83246	2.532	3.83628	8.632	3.83511	4.362			3.80852	8.1568	9.8846
	1.92255	0.329	3.83892	1.307	3.83584	2.534	3.83951	8.623	3.83848	4.365			3.8119	8.1576	9.8846
	1.92431	0.329	3.8423	1.308	3.83922	2.536	3.84274	8.615	3.84186	4.367			3.81528	8.1576	9.8846
	1.92592	0.329	3.84568	1.309	3.8426	2.538	3.84612	8.606	3.84509	4.37			3.81851	8.1584	9.8868
	1.92754	0.329	3.84891	1.31	3.84583	2.54	3.8495	8.598	3.84847	4.372			3.82174	8.1592	9.8868
	1.92915	0.329	3.85229	1.312	3.8492	2.542	3.85288	8.591	3.85185	4.375			3.82512	8.16	9.889
	1.93077	0.329	3.85567	1.313	3.85258	2.544	3.85611	8.583	3.85523	4.377			3.82835	8.16	9.889
	1.93239	0.329	3.85904	1.314	3.85596	2.546	3.85934	8.576	3.85875	4.379			3.83173	8.1608	9.889
	1.934	0.33	3.86227	1.315	3.85919	2.548	3.86272	8.57	3.86227	4.382			3.83496	8.1616	9.8912
	1.93576	0.33	3.86551	1.316	3.86242	2.55	3.86609	8.563	3.86536	4.384			3.83834	8.1616	9.8912
	1.93738	0.33	3.86888	1.317	3.8658	2.552	3.86947	8.557	3.86874	4.386			3.84171	8.1624	9.8934
	1.93914	0.33	3.87226	1.319	3.86918	2.554	3.87255	8.552	3.87211	4.388			3.84509	8.1624	9.8934
	1.94076	0.33	3.87564	1.32	3.87241	2.556	3.87579	8.547	3.87549	4.391			3.84847	8.1632	9.8934
	1.94237	0.33	3.87887	1.321	3.87564	2.558	3.87916	8.543	3.87872	4.393			3.85185	8.164	9.8934
	1.94399	0.33	3.8821	1.322	3.87872	2.559	3.88239	8.539	3.88195	4.396			3.85523	8.164	9.8956
	1.9456	0.33	3.88548	1.323	3.8821	2.561	3.88577	8.536	3.88533	4.398			3.8586	8.1648	9.8956
	1.94722	0.33	3.88871	1.325	3.88548	2.563	3.889	8.533	3.88871	4.401			3.86198	8.1656	9.8956
	1.94883	0.33	3.89209	1.326	3.88871	2.564	3.89238	8.53	3.89209	4.403			3.86536	8.1664	9.8956
	1.95045	0.33	3.89546	1.327	3.89209	2.566	3.89576	8.526	3.89546	4.406			3.86859	8.1672	9.8956
	1.95221	0.33	3.8987	1.328	3.89561	2.568	3.89914	8.523	3.8987	4.408			3.87182	8.1672	9.8956
	1.95397	0.33	3.90207	1.33	3.89899	2.569	3.90251	8.522	3.90207	4.411			3.8752	8.168	9.8956
	1.95574	0.331	3.9053	1.331	3.90251	2.571	3.90589	8.521	3.90545	4.413			3.87858	8.1696	9.8934
	1.9575	0.331	3.90883	1.332	3.90589	2.572	3.90927	8.521	3.90868	4.416			3.88195	8.1704	9.8934
	1.95911	0.331	3.91221	1.334	3.90912	2.574	3.91265	8.522	3.91206	4.418			3.88518	8.1712	9.8912
	1.96073	0.331	3.91558	1.335	3.91235	2.575	3.91603	8.523	3.91529	4.421			3.88842	8.172	9.8912
	1.96235	0.331	3.91896	1.337	3.91588	2.577	3.9194	8.524	3.91852	4.423			3.89194	8.1728	9.8912
	1.96396	0.331	3.92234	1.338	3.91926	2.578	3.92293	8.525	3.92161	4.426			3.89532	8.1736	9.889
	1.96558	0.331	3.92587	1.34	3.92263	2.58	3.92616	8.526	3.92498	4.428			3.89855	8.1744	9.889
	1.96734	0.331	3.9291	1.341	3.92587	2.581	3.92939	8.528	3.92836	4.431			3.90193	8.1752	9.8868
	1.9691	0.331	3.93247	1.342	3.9291	2.582	3.93262	8.528	3.93159	4.433			3.90516	8.176	9.8868
	1.97072	0.331	3.9357	1.343	3.93247	2.584	3.936	8.529	3.93497	4.436			3.90854	8.176	9.8846
	1.97248	0.331	3.93894	1.345	3.93585	2.585	3.93938	8.531	3.9382	4.438			3.91177	8.1768	9.8846
	1.97409	0.331	3.94231	1.346	3.93908	2.586	3.94261	8.532	3.94173	4.441			3.91514	8.1768	9.8824
	1.97586	0.331	3.94554	1.347	3.94231	2.587	3.94584	8.534	3.9451	4.444			3.91838	8.1768	9.8824
	1.97747	0.331	3.94878	1.348	3.94569	2.588	3.94922	8.535	3.94848	4.446			3.92146	8.1776	9.8802
	1.97909	0.331	3.95215	1.349	3.94892	2.589	3.95259	8.537	3.95186	4.449			3.92484	8.1776	9.878
	1.98085	0.332	3.95553	1.35	3.9523	2.59	3.95597	8.54	3.95524	4.451			3.92821	8.1776	9.8758
	1.98246	0.332	3.95906	1.351	3.95553	2.591	3.9592	8.542	3.95861	4.454			3.93159	8.1776	9.8714
	1.98408	0.332	3.96243	1.352	3.95876	2.592	3.96258	8.545	3.96199	4.456			3.93482	8.1776	9.8692
	1.9857	0.332	3.96566	1.353	3.96214	2.594	3.96581	8.548	3.96537	4.459			3.9382	8.1784	9.867
	1.98746	0.332	3.9689	1.355	3.96537	2.595	3.96919	8.55	3.9686	4.461			3.94173	8.1784	9.8648
	1.98922	0.332	3.97213	1.356	3.96875	2.596	3.97242	8.553	3.97198	4.464			3.9451	8.1792	9.8604
	1.99098	0.332	3.9755	1.357	3.97213	2.597	3.97565	8.555	3.97521	4.466			3.94848	8.1792	9.8582
	1.9926	0.332	3.97888	1.359	3.97536	2.597	3.97888	8.558	3.97859	4.468			3.95171	8.18	9.8538
	1.99421	0.332	3.98197	1.36	3.97873	2.598	3.98226	8.561	3.98182	4.471			3.95509	8.1808	9.8516
	1.99583	0.332	3.9852	1.361	3.98211	2.599	3.98564	8.564	3.9852	4.473			3.95861	8.1816	9.8472
	1.99744	0.332	3.98857	1.362	3.98549	2.599	3.98901	8.567	3.98857	4.476			3.96185	8.1824	9.845
	1.99906	0.333	3.9921	1.363	3.98901	2.6	3.99239	8.57	3.99195	4.478			3.96522	8.1824	9.8428
	2.00068	0.333	3.99548	1.364	3.99239	2.601	3.99562	8.573	3.99533	4.481			3.96845	8.1832	9.8384
	2.00244	0.333	3.99871	1.366	3.99562	2.602	3.99915	8.576	3.99856	4.483			3.97169	8.184	9.8362
	2.0042	0.333	4.00209	1.367	3.99915	2.603	4.00267	8.579	4.00179	4.486			3.97506	8.184	9.8318
	2.00582	0.333	4.00561	1.368	4.00253	2.604	4.00605	8.582	4.00517	4.489			3.97844	8.1848	9.8274
	2.00772	0.333	4.00899	1.369	4.0059	2.605	4.00928	8.586	4.0084	4.492			3.98167	8.1848	9.823
	2.00919	0.333	4.01222	1.37	4.00913	2.605	4.01266	8.59	4.01178	4.495			3.98505	8.1848	9.8164
	2.01081	0.333	4.0156	1.372	4.01251	2.606	4.01604	8.593	4.01486	4.497			3.98828	8.1848	9.812
	2.01242	0.333	4.01897	1.373	4.01589	2.607	4.01941	8.597	4.01824	4.5			3.99166	8.1848	9.8054
	2.01404	0.333	4.02235	1.374	4.01912	2.608	4.02265	8.6	4.02147	4.503			3.99504	8.1848	9.801
	2.01566	0.333	4.02558	1.375	4.0225	2.609	4.02588	8.604	4.025	4.506			3.99841	8.184	9.7944
	2.01727	0.333	4.02896	1.376	4.02558	2.609	4.02925	8.608	4.02837	4.508			4.0015	8.1832	9.7878
	2.01903	0.334	4.03219	1.378	4.02896	2.61	4.03263	8.612	4.0316	4.511			4.00473	8.1824	9.7812
	2.0208	0.334	4.03542	1.379	4.03234	2.611	4.03586	8.616	4.03498	4.514			4.00811	8.1808	9.7746
	2.02256	0.334	4.0388	1.38	4.03572	2.612	4.03924	8.62	4.03836	4.517			4.01148	8.1792	9.768
	2.02417	0.334	4.04218	1.382	4.03909	2.612	4.04247	8.623	4.04188	4.519			4.01486	8.1776	9.7614
	2.02579	0.334	4.04556	1.383	4.04233	2.613	4.04585	8.627	4.04526	4.522			4.01809	8.176	9.7526
	2.0274	0.334	4.04879	1.384	4.0457	2.614	4.04908	8.631	4.04849	4.525			4.02147	8.1736	9.746
	2.02902	0.334	4.05216	1.385	4.04879	2.615	4.05246	8.634	4.05187	4.528			4.02485	8.1704	9.7394
	2.03064	0.334	4.05554	1.387	4.05216	2.616	4.05569	8.638	4.05525	4.531			4.02823	8.168	9.7328
	2.03225	0.334	4.05877	1.388	4.0554	2.616	4.05892	8.641	4.05863	4.533			4.03175	8.1648	9.7262
	2.03387	0.335	4.06215	1.389	4.05863	2.617	4.0623	8.645	4.06186	4.536			4.03498	8.1616	9.7196
	2.03548	0.335	4.06538	1.39	4.06186	2.618	4.06553	8.649	4.06524	4.539			4.03836	8.1576	9.713
	2.03724	0.335	4.06861	1.391	4.06524	2.619	4.06891	8.652	4.06847	4.542			4.04174	8.1544	9.7064
	2.03886	0.335	4.07199	1.392	4.06861	2.619	4.07228	8.656	4.07184	4.545			4.04512	8.1496	9.6998
	2.04062	0.335	4.07522	1.393	4.07199	2.62	4.07552	8.659	4.07522	4.548			4.04835	8.1456	9.6932
	2.04224	0.335	4.07845	1.394	4.07522	2.621	4.07889	8.663	4.0786	4.551			4.05172	8.14	9.6866
	2.044	0.335	4.08183	1.395	4.0786	2.622	4.08227	8.666	4.08183	4.554			4.05496	8.1352	9.68
	2.04561	0.335	4.08521	1.396	4.08212	2.623	4.08565	8.67	4.08521	4.557			4.05833	8.1296	9.6734
	2.04723	0.335	4.08859	1.397	4.08565	2.624	4.08917	8.673	4.08859	4.56			4.06171	8.124	9.669
	2.04885	0.335	4.09196	1.398	4.08903	2.625	4.0924	8.677	4.09167	4.563			4.06509	8.1184	9.6624
	2.05046	0.335	4.09534	1.4	4.09226	2.627	4.09578	8.681	4.09505	4.566			4.06832	8.1128	9.658
	2.05222	0.335	4.09872	1.401	4.09564	2.628	4.09916	8.685	4.09813	4.568			4.0717	8.108	9.6536
	2.05384	0.335	4.1021	1.402	4.09901	2.629	4.10239	8.689	4.10151	4.571			4.07507	8.1024	9.6492
	2.0556	0.335	4.10547	1.403	4.10239	2.63	4.10577	8.693	4.10474	4.574			4.07845	8.0968	9.6448
	2.05736	0.336	4.10885	1.405	4.10577	2.632	4.10915	8.697	4.10812	4.576			4.08183	8.0912	9.6404
	2.05898	0.336	4.11208	1.406	4.109	2.633	4.11238	8.7	4.1115	4.579			4.08506	8.0856	9.6382
	2.06074	0.336	4.11546	1.407	4.11238	2.634	4.11576	8.703	4.11473	4.582			4.08829	8.08	9.636
	2.0625	0.336	4.11869	1.409	4.11561	2.635	4.11913	8.706	4.1181	4.584			4.09138	8.0736	9.6338
	2.06412	0.336	4.12207	1.41	4.11899	2.636	4.12251	8.709	4.12148	4.587			4.09475	8.0672	9.6316
	2.06573	0.336	4.12545	1.411	4.12236	2.638	4.12589	8.712	4.12486	4.59			4.09813	8.0608	9.6294
	2.0675	0.336	4.12883	1.412	4.12559	2.639	4.12912	8.715	4.12824	4.593			4.10136	8.0536	9.6272
	2.06911	0.336	4.13206	1.414	4.12897	2.64	4.1325	8.718	4.13162	4.596			4.10459	8.0464	9.6272
	2.07073	0.336	4.13543	1.415	4.1322	2.641	4.13587	8.72	4.13499	4.599			4.10797	8.0392	9.625
	2.07249	0.336	4.13881	1.416	4.13558	2.643	4.13925	8.723	4.13837	4.603			4.11135	8.032	9.625
	2.07411	0.336	4.14219	1.417	4.13896	2.644	4.14248	8.726	4.14175	4.606			4.11473	8.0248	9.625
	2.07587	0.337	4.14557	1.418	4.14219	2.645	4.14571	8.729	4.14513	4.609			4.1181	8.0184	9.625
	2.07748	0.337	4.1488	1.419	4.14542	2.647	4.14909	8.731	4.1485	4.613			4.12148	8.012	9.625
	2.0791	0.337	4.15203	1.42	4.14865	2.648	4.15232	8.733	4.15174	4.616			4.12486	8.0064	9.625
	2.08071	0.337	4.15541	1.421	4.15203	2.649	4.1557	8.736	4.15511	4.62			4.12824	8	9.625
	2.08233	0.337	4.15879	1.422	4.15541	2.651	4.15893	8.738	4.15849	4.624			4.13162	7.9944	9.625
	2.08409	0.337	4.16202	1.423	4.15864	2.652	4.16216	8.74	4.16187	4.627			4.13499	7.988	9.625
	2.08571	0.337	4.16525	1.424	4.16202	2.654	4.16554	8.742	4.1651	4.631			4.13837	7.9824	9.6228
	2.08732	0.337	4.16848	1.425	4.16539	2.655	4.16892	8.744	4.16833	4.634			4.1416	7.9768	9.625
	2.08909	0.337	4.17186	1.426	4.16877	2.657	4.1723	8.746	4.17171	4.638			4.14498	7.9712	9.625
	2.0907	0.337	4.17523	1.427	4.17215	2.658	4.17567	8.747	4.17509	4.641			4.14836	7.9656	9.6272
	2.09246	0.337	4.17861	1.428	4.17553	2.659	4.17905	8.748	4.17846	4.645			4.15159	7.9608	9.6294
	2.09408	0.337	4.1817	1.429	4.17891	2.661	4.18243	8.749	4.1817	4.649			4.15482	7.9552	9.6316
	2.09569	0.337	4.18507	1.43	4.18228	2.662	4.18581	8.75	4.18493	4.652			4.1582	7.9496	9.6338
	2.09731	0.337	4.18845	1.431	4.18551	2.664	4.18919	8.751	4.1883	4.656			4.16158	7.9448	9.636
	2.09892	0.338	4.19198	1.432	4.18889	2.665	4.19242	8.752	4.19168	4.659			4.16495	7.9392	9.6382
	2.10069	0.338	4.19535	1.433	4.19227	2.667	4.19579	8.753	4.19491	4.663			4.16818	7.9344	9.6404
	2.1023	0.338	4.19873	1.434	4.1955	2.669	4.19917	8.754	4.19814	4.666			4.17156	7.9296	9.6448
	2.10407	0.338	4.20196	1.434	4.19888	2.67	4.20255	8.755	4.20137	4.67			4.17479	7.924	9.647
	2.10568	0.338	4.20534	1.435	4.20226	2.672	4.20578	8.756	4.20475	4.673			4.17817	7.9192	9.6514
	2.10744	0.338	4.20872	1.436	4.20563	2.674	4.20916	8.757	4.20813	4.677			4.1814	7.9136	9.6536
	2.10921	0.338	4.2121	1.437	4.20901	2.675	4.21224	8.758	4.21151	4.681			4.18478	7.9088	9.658
	2.11082	0.338	4.21533	1.438	4.21224	2.677	4.21562	8.758	4.21489	4.684			4.18801	7.9032	9.6602
	2.11244	0.338	4.21856	1.439	4.21562	2.679	4.21885	8.759	4.21826	4.688			4.19139	7.8984	9.6624
	2.11405	0.338	4.22194	1.439	4.21885	2.681	4.22223	8.76	4.22164	4.692			4.19477	7.8928	9.6668
	2.11567	0.338	4.22531	1.44	4.22223	2.683	4.22546	8.761	4.22502	4.696			4.198	7.888	9.669
	2.11743	0.338	4.22869	1.441	4.22546	2.685	4.22884	8.761	4.2284	4.699			4.20137	7.8832	9.6734
	2.11904	0.339	4.23192	1.442	4.22869	2.687	4.23222	8.761	4.23177	4.703			4.20461	7.8784	9.6756
	2.12066	0.339	4.2353	1.443	4.23192	2.688	4.23559	8.76	4.23501	4.707			4.20798	7.8736	9.6778
	2.12228	0.339	4.23868	1.443	4.2353	2.69	4.23897	8.76	4.23838	4.71			4.21136	7.8688	9.6822
	2.12389	0.339	4.24205	1.444	4.23868	2.692	4.2422	8.759	4.24176	4.714			4.21474	7.8648	9.6844
	2.12565	0.339	4.24529	1.445	4.24191	2.694	4.24543	8.757	4.24514	4.717			4.21812	7.8608	9.6888
	2.12727	0.339	4.24852	1.446	4.24514	2.695	4.24881	8.755	4.24837	4.721			4.22149	7.8576	9.691
	2.12888	0.339	4.25175	1.447	4.24852	2.697	4.25204	8.753	4.25175	4.724			4.22487	7.8552	9.6932
	2.1305	0.339	4.25513	1.447	4.25189	2.698	4.25542	8.75	4.25513	4.728			4.22825	7.852	9.6954
	2.13212	0.339	4.25836	1.448	4.25527	2.7	4.25865	8.748	4.2585	4.731			4.23163	7.8496	9.6954
	2.13373	0.34	4.26173	1.449	4.25865	2.702	4.26203	8.746	4.26159	4.735			4.23501	7.8472	9.6976
	2.13535	0.34	4.26511	1.449	4.26188	2.703	4.26526	8.744	4.26482	4.738			4.23824	7.844	9.6976
	2.13711	0.34	4.26834	1.45	4.26526	2.705	4.26864	8.742	4.2682	4.742			4.24161	7.8416	9.6976
	2.13887	0.34	4.27172	1.451	4.26864	2.706	4.27216	8.741	4.27157	4.745			4.24499	7.8392	9.6976
	2.14063	0.34	4.2751	1.452	4.27201	2.707	4.27554	8.739	4.27495	4.749			4.24822	7.8368	9.6976
	2.14225	0.34	4.27862	1.453	4.27539	2.709	4.27877	8.738	4.27818	4.752			4.2516	7.8344	9.6954
	2.14401	0.34	4.28185	1.453	4.27877	2.71	4.28229	8.737	4.28141	4.755			4.25483	7.8328	9.6932
	2.14563	0.34	4.28523	1.454	4.282	2.711	4.28567	8.736	4.28464	4.759			4.25821	7.8312	9.691
	2.14724	0.34	4.28861	1.455	4.28538	2.713	4.28905	8.735	4.28802	4.762			4.26159	7.8304	9.691
	2.14886	0.34	4.29199	1.456	4.28876	2.714	4.29228	8.734	4.2914	4.765			4.26482	7.8304	9.6888
	2.15062	0.34	4.29551	1.457	4.29213	2.715	4.29566	8.733	4.29463	4.768			4.26805	7.8296	9.6866
	2.15224	0.34	4.29874	1.458	4.29551	2.716	4.29889	8.732	4.29801	4.772			4.27143	7.8304	9.6844
	2.154	0.34	4.30212	1.459	4.29889	2.717	4.30227	8.732	4.30124	4.775			4.27466	7.8304	9.6822
	2.15576	0.341	4.30535	1.459	4.30212	2.719	4.30565	8.731	4.30462	4.778			4.27804	7.8304	9.6778
	2.15752	0.341	4.30873	1.46	4.3055	2.72	4.30902	8.73	4.308	4.781			4.28127	7.8296	9.6734
	2.15914	0.341	4.31211	1.461	4.30873	2.721	4.31225	8.729	4.31152	4.784			4.28464	7.8296	9.6712
	2.16075	0.341	4.31534	1.462	4.31211	2.722	4.31548	8.728	4.31475	4.788			4.28788	7.8296	9.6668
	2.16237	0.341	4.31857	1.463	4.31534	2.723	4.31901	8.728	4.31813	4.791			4.29111	7.8288	9.6602
	2.16398	0.341	4.32195	1.464	4.31872	2.724	4.32239	8.727	4.32151	4.794			4.29448	7.828	9.6558
	2.16575	0.341	4.32532	1.465	4.32209	2.726	4.32562	8.726	4.32488	4.797			4.29786	7.828	9.6492
	2.16736	0.341	4.3287	1.466	4.32532	2.727	4.32885	8.726	4.32826	4.8			4.30124	7.8272	9.6426
	2.16912	0.341	4.33193	1.467	4.32856	2.727	4.33223	8.726	4.33164	4.803			4.30462	7.8272	9.636
	2.17074	0.341	4.33516	1.468	4.33193	2.728	4.33546	8.725	4.33487	4.806			4.308	7.8272	9.6316
	2.1725	0.341	4.33854	1.469	4.33516	2.729	4.33884	8.725	4.33825	4.809			4.31137	7.8272	9.625
	2.17412	0.341	4.34192	1.47	4.33854	2.73	4.34207	8.725	4.34163	4.812			4.31475	7.8272	9.6184
	2.17573	0.341	4.3453	1.471	4.34192	2.73	4.3453	8.725	4.34486	4.815			4.31798	7.8272	9.6118
	2.17735	0.341	4.34853	1.472	4.34515	2.731	4.34853	8.725	4.34809	4.818			4.32136	7.8272	9.6052
	2.17896	0.341	4.35161	1.473	4.34853	2.732	4.35205	8.725	4.35147	4.821			4.32474	7.8272	9.5986
	2.18058	0.342	4.35484	1.474	4.35191	2.732	4.35543	8.725	4.35484	4.823			4.32811	7.8272	9.592
	2.18234	0.342	4.35822	1.475	4.35528	2.733	4.35881	8.725	4.35822	4.826			4.33135	7.8272	9.5854
	2.18396	0.342	4.3616	1.475	4.35866	2.734	4.36204	8.725	4.36175	4.829			4.33458	7.828	9.5766
	2.18572	0.342	4.36498	1.476	4.36204	2.735	4.36542	8.725	4.36498	4.832			4.33795	7.828	9.57
	2.18733	0.342	4.36821	1.477	4.36542	2.736	4.36894	8.726	4.36821	4.834			4.34133	7.8288	9.5634
	2.1891	0.342	4.37173	1.478	4.3688	2.737	4.37247	8.726	4.37159	4.837			4.34456	7.8304	9.5568
	2.19071	0.342	4.37511	1.479	4.37217	2.737	4.3757	8.727	4.37482	4.839			4.34794	7.8312	9.548
	2.19233	0.342	4.37849	1.48	4.37555	2.738	4.37908	8.727	4.37819	4.842			4.35132	7.8328	9.5414
	2.19409	0.342	4.38201	1.481	4.37878	2.739	4.38245	8.728	4.38143	4.844			4.3547	7.8352	9.5326
	2.19571	0.342	4.3851	1.482	4.38216	2.74	4.38568	8.729	4.38466	4.846			4.35807	7.8376	9.526
	2.19732	0.342	4.38847	1.482	4.38554	2.741	4.38891	8.73	4.38803	4.848			4.36145	7.84	9.5172
	2.19894	0.342	4.39185	1.483	4.38891	2.742	4.39215	8.732	4.39141	4.85			4.36468	7.8432	9.5084
	2.2007	0.342	4.39523	1.484	4.392	2.742	4.39552	8.734	4.39479	4.852			4.36806	7.8456	9.4996
	2.20231	0.342	4.39846	1.485	4.39523	2.743	4.39875	8.736	4.39802	4.853			4.37129	7.8488	9.4908
	2.20393	0.342	4.40184	1.486	4.39861	2.744	4.40213	8.739	4.4014	4.855			4.37452	7.852	9.482
	2.20555	0.342	4.40522	1.486	4.40199	2.745	4.40551	8.742	4.40478	4.857			4.3779	7.856	9.4732
	2.20731	0.342	4.40845	1.487	4.40536	2.746	4.40874	8.746	4.4083	4.858			4.38128	7.8592	9.4644
	2.20892	0.343	4.41183	1.488	4.40859	2.746	4.41212	8.75	4.41168	4.86			4.38451	7.8624	9.4534
	2.21054	0.343	4.41506	1.489	4.41183	2.747	4.41535	8.755	4.41491	4.862			4.38789	7.8664	9.4446
	2.21215	0.343	4.41843	1.489	4.4152	2.748	4.41873	8.76	4.41829	4.863			4.39126	7.8696	9.4358
	2.21377	0.343	4.42181	1.49	4.41843	2.749	4.42211	8.765	4.42166	4.865			4.39464	7.8728	9.4292
	2.21539	0.343	4.42504	1.491	4.42181	2.75	4.42534	8.769	4.4249	4.867			4.39802	7.876	9.4204
	2.217	0.343	4.42842	1.492	4.42504	2.751	4.42857	8.774	4.42827	4.868			4.4014	7.88	9.4116
	2.21876	0.343	4.43165	1.493	4.42827	2.752	4.4318	8.778	4.4315	4.87			4.40478	7.8832	9.4028
	2.22038	0.343	4.43488	1.494	4.4315	2.753	4.43518	8.782	4.43459	4.871			4.40815	7.8872	9.3962
	2.22214	0.343	4.43826	1.495	4.43488	2.754	4.43855	8.786	4.43797	4.873			4.41138	7.8912	9.3896
	2.22376	0.343	4.44149	1.495	4.43841	2.755	4.44178	8.79	4.44134	4.874			4.41476	7.8952	9.3808
	2.22552	0.343	4.44487	1.496	4.44164	2.756	4.44502	8.794	4.44472	4.876			4.41814	7.8992	9.3742
	2.22713	0.343	4.44825	1.497	4.44502	2.757	4.44839	8.798	4.4481	4.877			4.42137	7.9032	9.3698
	2.22875	0.343	4.45148	1.498	4.44839	2.758	4.45206	8.802	4.45133	4.879			4.42475	7.908	9.3632
	2.23036	0.343	4.45486	1.499	4.45192	2.759	4.4553	8.806	4.45471	4.88			4.42798	7.912	9.3566
	2.23198	0.343	4.45823	1.499	4.4553	2.76	4.45882	8.81	4.45794	4.882			4.43136	7.916	9.3522
	2.23374	0.343	4.46161	1.5	4.45867	2.761	4.4622	8.813	4.46132	4.883			4.43459	7.9208	9.3456
	2.23536	0.343	4.46499	1.501	4.46205	2.763	4.46558	8.817	4.46455	4.884			4.43782	7.9256	9.3412
	2.23712	0.343	4.46851	1.501	4.46543	2.764	4.46881	8.821	4.46778	4.885			4.4412	7.9304	9.339
	2.23888	0.343	4.47174	1.502	4.46881	2.765	4.47218	8.825	4.47116	4.886			4.44457	7.9352	9.3346
	2.24065	0.343	4.47512	1.502	4.47204	2.766	4.47556	8.829	4.47453	4.887			4.44795	7.94	9.3302
	2.24226	0.343	4.4785	1.503	4.47542	2.767	4.47879	8.833	4.47791	4.888			4.45133	7.9448	9.328
	2.24402	0.343	4.48188	1.504	4.47865	2.769	4.48217	8.837	4.48114	4.889			4.45456	7.9496	9.3258
	2.24564	0.343	4.48526	1.504	4.48202	2.77	4.48555	8.842	4.48437	4.89			4.45779	7.9544	9.3258
	2.24725	0.343	4.48849	1.505	4.4854	2.771	4.48893	8.846	4.48775	4.891			4.46117	7.9592	9.3236
	2.24887	0.344	4.49186	1.506	4.48878	2.773	4.49216	8.851	4.49128	4.892			4.46455	7.964	9.3236
	2.25063	0.344	4.49524	1.506	4.49201	2.774	4.49554	8.856	4.49465	4.892			4.46778	7.9688	9.3214
	2.25225	0.344	4.49862	1.507	4.49539	2.776	4.49877	8.861	4.49803	4.893			4.47101	7.9736	9.3214
	2.25401	0.344	4.50185	1.508	4.49877	2.777	4.50229	8.866	4.50141	4.894			4.47439	7.9784	9.3214
	2.25562	0.344	4.50508	1.508	4.502	2.778	4.50567	8.872	4.50479	4.895			4.47777	7.9832	9.3214
	2.25739	0.344	4.50846	1.509	4.50538	2.78	4.5089	8.877	4.50802	4.895			4.48114	7.988	9.3214
	2.259	0.344	4.51184	1.51	4.50861	2.781	4.51213	8.883	4.5114	4.896			4.48437	7.9936	9.3214
	2.26062	0.344	4.51507	1.511	4.51184	2.783	4.51551	8.889	4.51477	4.896			4.48775	7.9984	9.3236
	2.26223	0.344	4.51845	1.511	4.51507	2.784	4.51889	8.895	4.51801	4.896			4.49098	8.004	9.3236
	2.26385	0.344	4.52153	1.512	4.5183	2.785	4.52212	8.901	4.52124	4.895			4.49451	8.0088	9.3236
	2.26561	0.344	4.52491	1.513	4.52168	2.787	4.52535	8.908	4.52461	4.894			4.49789	8.0144	9.3258
	2.26723	0.344	4.52829	1.514	4.52505	2.788	4.52858	8.914	4.52799	4.892			4.50126	8.02	9.3258
	2.26884	0.344	4.53137	1.514	4.52829	2.79	4.53181	8.921	4.53137	4.89			4.50449	8.0256	9.3258
	2.2706	0.345	4.5346	1.515	4.53166	2.791	4.53519	8.927	4.5346	4.887			4.50787	8.032	9.328
	2.27222	0.345	4.53798	1.516	4.53504	2.792	4.53857	8.934	4.53798	4.884			4.51125	8.0376	9.328
	2.27398	0.345	4.54136	1.517	4.53842	2.794	4.5418	8.94	4.54136	4.882			4.51463	8.044	9.3302
	2.2756	0.345	4.54488	1.517	4.5418	2.795	4.54517	8.946	4.54488	4.879			4.51801	8.0496	9.3324
	2.27721	0.345	4.54811	1.518	4.54517	2.797	4.54855	8.953	4.54811	4.876			4.52124	8.056	9.3346
	2.27898	0.345	4.55149	1.519	4.54855	2.798	4.55208	8.959	4.55134	4.874			4.52461	8.0616	9.339
	2.28059	0.345	4.55487	1.52	4.55193	2.799	4.55531	8.965	4.55457	4.873			4.52799	8.068	9.3412
	2.28221	0.345	4.55824	1.521	4.55531	2.801	4.55869	8.971	4.55795	4.871			4.53137	8.0736	9.3456
	2.28382	0.345	4.56162	1.522	4.55854	2.802	4.56192	8.977	4.56133	4.869			4.5346	8.08	9.35
	2.28544	0.345	4.565	1.523	4.56177	2.803	4.56529	8.983	4.56456	4.868			4.53783	8.0856	9.3566
	2.2872	0.345	4.56823	1.524	4.565	2.805	4.56867	8.99	4.56779	4.867			4.54121	8.0912	9.361
	2.28896	0.345	4.57161	1.525	4.56838	2.806	4.5719	8.996	4.57117	4.866			4.54459	8.0976	9.3676
	2.29072	0.345	4.57513	1.526	4.57176	2.807	4.57528	9.001	4.57455	4.864			4.54796	8.1032	9.372
	2.29234	0.345	4.57851	1.527	4.57513	2.808	4.57851	9.007	4.57792	4.863			4.5512	8.1088	9.3786
	2.29396	0.345	4.58174	1.528	4.57836	2.809	4.58189	9.013	4.58115	4.862			4.55443	8.1144	9.383
	2.29557	0.346	4.58497	1.528	4.58174	2.811	4.58527	9.019	4.58453	4.86			4.5578	8.1208	9.3896
	2.29719	0.346	4.58835	1.529	4.58512	2.812	4.58864	9.025	4.58791	4.859			4.56104	8.1264	9.394
	2.2988	0.346	4.59173	1.53	4.5885	2.813	4.59188	9.031	4.59144	4.857			4.56441	8.132	9.4006
	2.30042	0.346	4.59511	1.531	4.59188	2.814	4.59525	9.036	4.59481	4.855			4.56764	8.1376	9.405
	2.30203	0.346	4.59834	1.532	4.59511	2.815	4.59863	9.042	4.59819	4.853			4.57087	8.1424	9.4116
	2.30365	0.346	4.60157	1.533	4.59834	2.816	4.60186	9.047	4.60142	4.852			4.57425	8.148	9.416
	2.30541	0.346	4.60495	1.534	4.60172	2.817	4.60524	9.053	4.60451	4.85			4.57763	8.1536	9.4226
	2.30717	0.346	4.60832	1.535	4.60509	2.818	4.60847	9.058	4.60788	4.849			4.58115	8.1584	9.4292
	2.30879	0.346	4.6117	1.536	4.60832	2.819	4.61185	9.064	4.61126	4.847			4.58439	8.164	9.4336
	2.3104	0.346	4.61493	1.537	4.61155	2.82	4.61523	9.069	4.61464	4.846			4.58776	8.1688	9.4402
	2.31202	0.346	4.61816	1.538	4.61493	2.821	4.61846	9.075	4.61787	4.844			4.59114	8.1736	9.4468
	2.31363	0.346	4.62139	1.539	4.61816	2.822	4.62184	9.08	4.62125	4.843			4.59452	8.1784	9.4512
	2.31525	0.346	4.62477	1.54	4.62154	2.823	4.62507	9.085	4.62463	4.841			4.5979	8.1832	9.4578
	2.31687	0.346	4.62815	1.541	4.62492	2.824	4.62844	9.089	4.62786	4.84			4.60127	8.1872	9.4644
	2.31863	0.346	4.63138	1.542	4.6283	2.825	4.63167	9.094	4.63123	4.838			4.60436	8.1912	9.4688
	2.32024	0.346	4.63476	1.543	4.63167	2.826	4.63505	9.099	4.63447	4.837			4.60774	8.1944	9.4754
	2.32201	0.346	4.63799	1.544	4.63505	2.827	4.63858	9.103	4.63784	4.836			4.61111	8.1968	9.4798
	2.32377	0.346	4.64151	1.545	4.63843	2.828	4.64196	9.107	4.64137	4.835			4.61449	8.1992	9.4864
	2.32553	0.346	4.64489	1.546	4.64181	2.829	4.64519	9.111	4.64475	4.834			4.61772	8.2016	9.493
	2.32715	0.346	4.64827	1.547	4.64519	2.83	4.64856	9.115	4.64783	4.833			4.62095	8.2048	9.4974
	2.32876	0.347	4.6515	1.548	4.64856	2.831	4.65194	9.119	4.65106	4.831			4.62433	8.208	9.504
	2.33038	0.347	4.65488	1.549	4.65194	2.832	4.65532	9.122	4.65444	4.83			4.62771	8.2104	9.5106
	2.33214	0.347	4.65826	1.55	4.65517	2.833	4.6587	9.126	4.65767	4.829			4.63109	8.2144	9.5172
	2.33375	0.347	4.66178	1.551	4.65855	2.833	4.66193	9.129	4.66105	4.828			4.63432	8.2176	9.5238
	2.33552	0.347	4.66501	1.552	4.66178	2.834	4.66531	9.132	4.66428	4.827			4.6377	8.2208	9.5304
	2.33728	0.347	4.66824	1.553	4.66516	2.835	4.66868	9.135	4.66751	4.826			4.64107	8.224	9.537
	2.33889	0.347	4.67162	1.554	4.66854	2.836	4.67206	9.138	4.67089	4.825			4.6443	8.228	9.5458
	2.34066	0.347	4.675	1.555	4.67177	2.837	4.67529	9.141	4.67426	4.825			4.64768	8.2312	9.5524
	2.34227	0.347	4.67838	1.556	4.67515	2.838	4.67852	9.143	4.67764	4.824			4.65091	8.2344	9.559
	2.34403	0.347	4.68175	1.556	4.67838	2.839	4.6819	9.146	4.68102	4.824			4.65414	8.2376	9.5656
	2.34565	0.347	4.68499	1.557	4.68175	2.84	4.68528	9.148	4.6844	4.824			4.65752	8.2408	9.5722
	2.34727	0.347	4.68836	1.558	4.68513	2.841	4.68866	9.151	4.68778	4.825			4.6609	8.2432	9.5788
	2.34888	0.347	4.69174	1.559	4.68836	2.842	4.69203	9.153	4.6913	4.826			4.66428	8.2464	9.5854
	2.3505	0.347	4.69497	1.559	4.69174	2.842	4.69527	9.155	4.69468	4.828			4.66751	8.2488	9.592
	2.35226	0.347	4.6982	1.56	4.69497	2.843	4.69864	9.157	4.69806	4.831			4.67089	8.2512	9.5964
	2.35387	0.348	4.70143	1.561	4.69835	2.844	4.70187	9.16	4.70129	4.834			4.67426	8.2536	9.603
	2.35564	0.348	4.70481	1.562	4.70158	2.845	4.70525	9.162	4.70466	4.838			4.67779	8.256	9.6096
	2.35725	0.348	4.70804	1.563	4.70481	2.846	4.70848	9.164	4.70804	4.842			4.68117	8.2576	9.614
	2.35901	0.348	4.71142	1.564	4.70819	2.846	4.71171	9.166	4.71142	4.846			4.6844	8.26	9.6206
	2.36063	0.348	4.71465	1.564	4.71142	2.847	4.71494	9.167	4.71465	4.85			4.68778	8.2616	9.625
	2.36225	0.348	4.71788	1.565	4.7148	2.848	4.71847	9.169	4.71788	4.854			4.69115	8.2632	9.6294
	2.36386	0.348	4.72126	1.566	4.71818	2.848	4.72185	9.171	4.72126	4.858			4.69453	8.2656	9.6338
	2.36548	0.348	4.72464	1.566	4.72155	2.849	4.72493	9.172	4.72464	4.862			4.69791	8.2672	9.6382
	2.36724	0.348	4.72802	1.567	4.72508	2.85	4.72831	9.173	4.72802	4.865			4.70114	8.2688	9.6426
	2.36885	0.348	4.73125	1.568	4.72846	2.851	4.73169	9.175	4.73125	4.869			4.70437	8.2704	9.647
	2.37062	0.348	4.73462	1.568	4.73169	2.852	4.73521	9.176	4.73448	4.872			4.70775	8.2712	9.6492
	2.37223	0.348	4.738	1.569	4.73506	2.853	4.73859	9.177	4.73785	4.875			4.71113	8.2728	9.6514
	2.37399	0.348	4.74153	1.569	4.73844	2.854	4.74182	9.178	4.74109	4.877			4.7145	8.2736	9.6558
	2.37561	0.348	4.7449	1.57	4.74167	2.855	4.7452	9.179	4.74446	4.88			4.71773	8.2752	9.658
	2.37722	0.349	4.74813	1.57	4.74505	2.856	4.74858	9.18	4.74769	4.883			4.72111	8.276	9.6624
	2.37884	0.349	4.75151	1.571	4.74828	2.857	4.75181	9.181	4.75093	4.886			4.72434	8.2776	9.6646
	2.38046	0.349	4.75489	1.571	4.75166	2.859	4.75518	9.182	4.75416	4.889			4.72772	8.2784	9.669
	2.38207	0.349	4.75827	1.571	4.75504	2.86	4.75842	9.182	4.75753	4.893			4.7311	8.2792	9.6712
	2.38369	0.349	4.76165	1.572	4.75827	2.861	4.76179	9.183	4.76106	4.896			4.73433	8.2808	9.6734
	2.38545	0.349	4.76488	1.572	4.76165	2.862	4.76502	9.184	4.76429	4.9			4.73756	8.2816	9.6756
	2.38706	0.349	4.76811	1.572	4.76502	2.863	4.7684	9.184	4.76767	4.904			4.74094	8.2832	9.6778
	2.38883	0.349	4.77149	1.573	4.76825	2.865	4.77178	9.185	4.77105	4.907			4.74417	8.2848	9.68
	2.39044	0.349	4.77486	1.573	4.77163	2.866	4.77516	9.185	4.77457	4.911			4.74755	8.2856	9.6822
	2.39206	0.349	4.77824	1.574	4.77501	2.867	4.77839	9.186	4.77795	4.915			4.75078	8.2872	9.6822
	2.39382	0.349	4.78147	1.574	4.77824	2.868	4.78177	9.186	4.78118	4.92			4.75416	8.288	9.6822
	2.39544	0.349	4.78485	1.574	4.78147	2.87	4.78514	9.186	4.78456	4.926			4.75753	8.2896	9.6844
	2.3969	0.349	4.78808	1.575	4.78485	2.871	4.78852	9.186	4.78779	4.932			4.76091	8.2912	9.6844
	2.39867	0.35	4.79146	1.575	4.78823	2.872	4.79175	9.186	4.79131	4.938			4.76429	8.2928	9.6844
	2.40028	0.35	4.79484	1.576	4.79146	2.873	4.79498	9.186	4.79469	4.944			4.76767	8.2944	9.6844
	2.40204	0.35	4.79807	1.576	4.79469	2.875	4.79821	9.186	4.79777	4.949			4.77105	8.2968	9.6844
	2.40366	0.35	4.8013	1.577	4.79807	2.876	4.80159	9.186	4.80115	4.953			4.77413	8.3	9.6844
	2.40528	0.35	4.80453	1.577	4.8013	2.877	4.80482	9.186	4.80453	4.957			4.77751	8.3032	9.6844
	2.40704	0.35	4.80791	1.577	4.80482	2.879	4.8082	9.185	4.80791	4.96			4.78088	8.3072	9.6822
	2.40865	0.35	4.81128	1.578	4.80805	2.88	4.81143	9.185	4.81128	4.963			4.78426	8.3104	9.6822
	2.41027	0.35	4.81452	1.579	4.81143	2.881	4.81481	9.184	4.81466	4.966			4.78749	8.3136	9.68
	2.41203	0.35	4.81789	1.579	4.81481	2.883	4.81819	9.184	4.81775	4.97			4.79087	8.3168	9.68
	2.41365	0.35	4.82127	1.579	4.81819	2.884	4.82156	9.182	4.82112	4.973			4.79425	8.3192	9.6778
	2.41526	0.35	4.82465	1.58	4.82171	2.886	4.82509	9.181	4.8245	4.978			4.79763	8.3224	9.6756
	2.41688	0.35	4.82817	1.58	4.82494	2.888	4.82832	9.18	4.82773	4.983			4.801	8.3248	9.6734
	2.41864	0.35	4.83155	1.58	4.82832	2.889	4.8317	9.178	4.83096	4.989			4.80424	8.3272	9.6712
	2.42025	0.35	4.83478	1.581	4.8317	2.891	4.83508	9.176	4.83419	4.995			4.80761	8.3296	9.6668
	2.42202	0.35	4.83816	1.581	4.83508	2.893	4.83845	9.175	4.83757	5.002			4.81099	8.332	9.6624
	2.42378	0.35	4.84154	1.581	4.83831	2.895	4.84183	9.172	4.8408	5.008			4.81437	8.3336	9.6602
	2.4254	0.35	4.84492	1.582	4.84154	2.897	4.84506	9.17	4.84418	5.015			4.8176	8.336	9.6558
	2.42716	0.35	4.84815	1.582	4.84492	2.899	4.84844	9.168	4.84741	5.021			4.82083	8.3376	9.6536
	2.42892	0.35	4.85152	1.583	4.84829	2.901	4.85182	9.166	4.85079	5.027			4.82421	8.34	9.6492
	2.43054	0.35	4.85476	1.583	4.85167	2.903	4.8552	9.163	4.85417	5.033			4.82759	8.3416	9.6448
	2.43215	0.35	4.85813	1.583	4.85505	2.905	4.85857	9.16	4.85755	5.039			4.83096	8.344	9.6404
	2.43377	0.35	4.86151	1.583	4.85843	2.907	4.8618	9.157	4.86092	5.044			4.83419	8.3456	9.6338
	2.43553	0.351	4.86459	1.583	4.86166	2.909	4.86518	9.154	4.8643	5.049			4.83728	8.3472	9.6294
	2.43714	0.351	4.86797	1.584	4.86489	2.911	4.86841	9.151	4.86768	5.053			4.84066	8.3496	9.625
	2.43876	0.351	4.8712	1.584	4.86827	2.913	4.87194	9.147	4.87106	5.058			4.84403	8.3512	9.6184
	2.44052	0.351	4.87473	1.584	4.87164	2.915	4.87517	9.143	4.87429	5.062			4.84741	8.3536	9.6118
	2.44214	0.351	4.87825	1.584	4.87488	2.918	4.8784	9.14	4.87767	5.065			4.85079	8.3552	9.6052
	2.4439	0.351	4.88148	1.584	4.87811	2.92	4.88178	9.135	4.88104	5.068			4.85402	8.3568	9.6008
	2.44551	0.351	4.88471	1.584	4.88134	2.922	4.88501	9.131	4.88427	5.071			4.8574	8.3592	9.5942
	2.44713	0.351	4.88795	1.585	4.88471	2.924	4.88839	9.126	4.88765	5.074			4.86078	8.3616	9.5898
	2.44875	0.351	4.89132	1.585	4.88809	2.926	4.89162	9.121	4.89103	5.077			4.8643	8.3632	9.5832
	2.45036	0.351	4.89455	1.585	4.89132	2.928	4.89485	9.115	4.89441	5.08			4.86753	8.3656	9.5766
	2.45212	0.351	4.89779	1.586	4.8947	2.931	4.89823	9.109	4.89764	5.084			4.87076	8.368	9.57
	2.45374	0.351	4.90102	1.586	4.89793	2.933	4.9016	9.103	4.90102	5.087			4.87414	8.3704	9.5634
	2.4555	0.351	4.90439	1.586	4.90116	2.935	4.90498	9.097	4.90439	5.091			4.87767	8.3728	9.5568
	2.45712	0.351	4.90777	1.587	4.90469	2.938	4.90821	9.091	4.90777	5.095			4.88104	8.376	9.5502
	2.45888	0.351	4.91115	1.588	4.90807	2.94	4.91144	9.085	4.91115	5.099			4.88427	8.3784	9.5436
	2.46064	0.351	4.91453	1.588	4.91144	2.943	4.91497	9.079	4.91438	5.102			4.88751	8.3808	9.537
	2.46211	0.351	4.91776	1.588	4.91482	2.945	4.91835	9.073	4.91776	5.106			4.89088	8.3832	9.5282
	2.46373	0.351	4.92114	1.589	4.9182	2.948	4.92172	9.067	4.92099	5.11			4.89426	8.3864	9.5216
	2.46534	0.351	4.92466	1.589	4.92143	2.951	4.92495	9.062	4.92437	5.113			4.89764	8.3888	9.515
	2.46696	0.351	4.92804	1.59	4.92481	2.953	4.92863	9.057	4.92774	5.117			4.90087	8.3912	9.5062
	2.46857	0.351	4.93142	1.59	4.92804	2.956	4.93171	9.051	4.93098	5.12			4.90425	8.3944	9.4996
	2.47033	0.351	4.93465	1.59	4.93142	2.958	4.93509	9.046	4.93421	5.124			4.90762	8.3968	9.493
	2.47195	0.351	4.93803	1.591	4.93479	2.961	4.93832	9.041	4.93744	5.127			4.91086	8.4	9.4842
	2.47371	0.351	4.9414	1.591	4.93803	2.963	4.9417	9.037	4.94082	5.13			4.91423	8.4024	9.4776
	2.47533	0.352	4.94478	1.591	4.9414	2.966	4.94493	9.032	4.94419	5.133			4.91746	8.4048	9.471
	2.47709	0.351	4.94801	1.592	4.94478	2.969	4.94831	9.028	4.94742	5.135			4.9207	8.408	9.4644
	2.47871	0.351	4.95124	1.592	4.94801	2.972	4.95168	9.024	4.95095	5.137			4.92407	8.4104	9.4578
	2.48032	0.352	4.95462	1.592	4.95139	2.974	4.95506	9.02	4.95433	5.137			4.9273	8.4128	9.449
	2.48194	0.352	4.958	1.593	4.95491	2.977	4.95829	9.016	4.9577	5.137			4.93068	8.4152	9.4424
	2.4837	0.352	4.96138	1.593	4.95814	2.98	4.96167	9.012	4.96108	5.136			4.93391	8.4176	9.4358
	2.48531	0.352	4.96461	1.593	4.96138	2.983	4.9649	9.009	4.96446	5.136			4.93729	8.42	9.4292
	2.48693	0.352	4.96784	1.593	4.96461	2.985	4.96828	9.006	4.96784	5.135			4.94067	8.4224	9.4226
	2.48869	0.352	4.97122	1.594	4.96798	2.988	4.97166	9.003	4.97107	5.136			4.94405	8.4248	9.416
	2.49031	0.352	4.97459	1.594	4.97136	2.991	4.97489	9.001	4.97445	5.137			4.94728	8.4272	9.4072
	2.49192	0.352	4.97797	1.594	4.97474	2.994	4.97812	8.998	4.97782	5.139			4.95065	8.4296	9.4006
	2.49369	0.352	4.9812	1.594	4.97782	2.996	4.9815	8.996	4.9812	5.141			4.95403	8.432	9.394
	2.4953	0.352	4.98443	1.594	4.9812	2.999	4.98473	8.994	4.98443	5.143			4.95741	8.4344	9.3852
	2.49692	0.352	4.98781	1.594	4.98458	3.002	4.9881	8.992	4.98766	5.145			4.96079	8.4368	9.3786
	2.49853	0.352	4.99119	1.594	4.98796	3.004	4.99148	8.99	4.99104	5.146			4.96417	8.4392	9.372
	2.50015	0.352	4.99442	1.594	4.99134	3.006	4.99471	8.989	4.99442	5.147			4.96754	8.4416	9.3654
	2.50176	0.352	4.99765	1.595	4.99471	3.009	4.99794	8.988	4.99765	5.148			4.97077	8.444	9.3566
	2.50338	0.352	5.00103	1.595	4.99809	3.012	5.00132	8.987	5.00088	5.149			4.97401	8.4464	9.35
	2.50514	0.352	5.00426	1.595	5.00147	3.014	5.00485	8.985	5.00426	5.149			4.97738	8.4488	9.3434
	2.5069	0.352	5.00764	1.596	5.00485	3.017	5.00822	8.984	5.00749	5.149			4.98076	8.4512	9.3368
	2.50866	0.352	5.01116	1.596	5.00808	3.019	5.0116	8.984	5.01087	5.15			4.98399	8.4536	9.328
	2.51028	0.352	5.01454	1.596	5.01146	3.021	5.01498	8.983	5.0141	5.15			4.98737	8.456	9.3214
	2.51204	0.352	5.01792	1.597	5.01469	3.024	5.01821	8.983	5.01733	5.151			4.99075	8.4584	9.3126
	2.51366	0.352	5.02129	1.597	5.01821	3.026	5.02174	8.983	5.02071	5.152			4.99413	8.4608	9.306
	2.51527	0.352	5.02467	1.598	5.02159	3.028	5.02497	8.983	5.02394	5.154			4.9975	8.464	9.2994
	2.51689	0.352	5.0282	1.598	5.02497	3.031	5.02834	8.983	5.02732	5.155			5.00073	8.4664	9.295
	2.51865	0.352	5.03143	1.599	5.0282	3.033	5.03157	8.984	5.03069	5.157			5.00411	8.4688	9.2884
	2.52041	0.352	5.03451	1.599	5.03143	3.036	5.03495	8.985	5.03392	5.159			5.00734	8.472	9.2796
	2.52203	0.352	5.03789	1.6	5.03495	3.038	5.03818	8.987	5.0373	5.161			5.01072	8.4744	9.273
	2.52379	0.352	5.04127	1.6	5.03833	3.041	5.04156	8.988	5.04053	5.164			5.01395	8.4768	9.2686
	2.52555	0.352	5.04465	1.601	5.04156	3.043	5.04479	8.99	5.04406	5.167			5.01733	8.4792	9.262
	2.52717	0.352	5.04788	1.602	5.04479	3.045	5.04817	8.992	5.04744	5.17			5.02041	8.4816	9.2554
	2.52878	0.352	5.05111	1.602	5.04817	3.048	5.05155	8.995	5.05081	5.173			5.02364	8.4832	9.2488
	2.5304	0.352	5.05449	1.603	5.05155	3.05	5.05507	8.999	5.05419	5.176			5.02702	8.4848	9.2422
	2.53216	0.352	5.05786	1.603	5.05478	3.052	5.05845	9.002	5.05757	5.179			5.03055	8.4864	9.2356
	2.53378	0.352	5.06124	1.603	5.05801	3.055	5.06168	9.007	5.06095	5.182			5.03392	8.488	9.229
	2.53554	0.352	5.06462	1.604	5.06139	3.057	5.06491	9.011	5.06432	5.185			5.03716	8.4896	9.2246
	2.53716	0.352	5.06785	1.605	5.06462	3.059	5.06829	9.016	5.06756	5.188			5.04053	8.4912	9.2202
	2.53877	0.352	5.07108	1.605	5.068	3.061	5.07167	9.021	5.07093	5.192			5.04406	8.4928	9.2158
	2.54053	0.352	5.07446	1.606	5.07123	3.063	5.0749	9.026	5.07431	5.195			5.04744	8.4936	9.2092
	2.54215	0.353	5.07784	1.606	5.0746	3.065	5.07813	9.03	5.07769	5.198			5.05081	8.4952	9.2048
	2.54376	0.353	5.08107	1.606	5.07784	3.067	5.08136	9.034	5.08092	5.201			5.05419	8.496	9.2004
	2.54538	0.353	5.08415	1.607	5.08121	3.07	5.08474	9.039	5.0843	5.205			5.05757	8.4968	9.196
	2.547	0.353	5.08738	1.608	5.08444	3.072	5.08812	9.043	5.08753	5.208			5.06095	8.4984	9.1916
	2.54861	0.353	5.09076	1.608	5.08782	3.074	5.09149	9.047	5.09091	5.212			5.06432	8.4992	9.1894
	2.55023	0.353	5.09414	1.609	5.0912	3.076	5.09472	9.051	5.09428	5.215			5.06756	8.5	9.185
	2.55199	0.353	5.09752	1.609	5.09458	3.078	5.0981	9.055	5.09766	5.219			5.07079	8.5	9.1828
	2.5536	0.353	5.10089	1.61	5.0981	3.08	5.10163	9.058	5.10089	5.222			5.07402	8.5008	9.1806
	2.55537	0.353	5.10427	1.611	5.10148	3.083	5.105	9.062	5.10412	5.225			5.0774	8.5016	9.1784
	2.55698	0.353	5.1078	1.611	5.105	3.085	5.10824	9.065	5.10735	5.228			5.08077	8.5024	9.1784
	2.5586	0.353	5.11117	1.612	5.10809	3.087	5.11161	9.068	5.11088	5.232			5.08415	8.5024	9.1762
	2.56036	0.353	5.1144	1.613	5.11132	3.09	5.11484	9.071	5.11411	5.235			5.08738	8.5032	9.1762
	2.56197	0.353	5.11778	1.613	5.11455	3.092	5.11822	9.074	5.11719	5.239			5.09076	8.504	9.174
	2.56359	0.353	5.12116	1.614	5.11793	3.095	5.1216	9.077	5.12057	5.243			5.09414	8.5048	9.174
	2.56521	0.353	5.12454	1.615	5.12131	3.097	5.12483	9.079	5.12395	5.248			5.09766	8.5056	9.1762
	2.56697	0.353	5.12792	1.616	5.12468	3.1	5.12821	9.082	5.12733	5.253			5.10075	8.5064	9.1762
	2.56858	0.353	5.13115	1.617	5.12792	3.102	5.13144	9.085	5.13071	5.259			5.10398	8.5064	9.1762
	2.57035	0.353	5.13452	1.618	5.13115	3.104	5.13482	9.087	5.13408	5.266			5.10721	8.5072	9.1762
	2.57196	0.353	5.1379	1.619	5.13452	3.106	5.13805	9.089	5.13746	5.272			5.11059	8.5072	9.1762
	2.57358	0.353	5.14128	1.619	5.13805	3.109	5.14143	9.092	5.14084	5.278			5.11396	8.5072	9.1762
	2.57534	0.353	5.14466	1.62	5.14128	3.111	5.1448	9.094	5.14436	5.284			5.11705	8.5072	9.1762
	2.57695	0.353	5.14789	1.621	5.14451	3.114	5.14818	9.096	5.14759	5.29			5.12028	8.5072	9.1784
	2.57857	0.353	5.15127	1.622	5.14789	3.116	5.15156	9.098	5.15097	5.296			5.12366	8.5072	9.1784
	2.58019	0.353	5.1545	1.623	5.15127	3.118	5.15479	9.1	5.15435	5.301			5.12703	8.5072	9.1784
	2.5818	0.353	5.15787	1.623	5.1545	3.121	5.15817	9.101	5.15758	5.306			5.13041	8.5064	9.1806
	2.58342	0.353	5.16125	1.624	5.15773	3.124	5.1614	9.103	5.16081	5.31			5.13379	8.5064	9.1828
	2.58518	0.353	5.16448	1.625	5.16096	3.126	5.16463	9.104	5.16419	5.314			5.13717	8.5064	9.185
	2.58679	0.353	5.16771	1.626	5.16434	3.129	5.16786	9.105	5.16742	5.318			5.14055	8.5056	9.1872
	2.58841	0.354	5.17095	1.626	5.16771	3.131	5.17124	9.106	5.1708	5.322			5.14378	8.5056	9.1894
	2.59017	0.354	5.17432	1.627	5.17109	3.134	5.17447	9.107	5.17403	5.326			5.14715	8.5048	9.1916
	2.59179	0.354	5.17755	1.627	5.17447	3.136	5.17785	9.108	5.17741	5.33			5.15053	8.5048	9.1938
	2.5934	0.354	5.18093	1.628	5.1777	3.139	5.18108	9.108	5.18078	5.334			5.15376	8.504	9.1982
	2.59517	0.354	5.18416	1.628	5.18108	3.142	5.18446	9.108	5.18416	5.337			5.15699	8.504	9.2004
	2.59678	0.354	5.18754	1.629	5.1846	3.144	5.18798	9.108	5.18754	5.341			5.16037	8.5032	9.2048
	2.5984	0.354	5.19092	1.629	5.18798	3.147	5.19136	9.108	5.19077	5.344			5.16375	8.5024	9.207
	2.60016	0.354	5.1943	1.629	5.19136	3.149	5.19474	9.108	5.19415	5.347			5.16713	8.5016	9.2092
	2.60177	0.354	5.19767	1.63	5.19459	3.152	5.19811	9.107	5.19738	5.351			5.1705	8.5008	9.2136
	2.60354	0.354	5.20105	1.63	5.19811	3.155	5.20135	9.107	5.20061	5.354			5.17388	8.5	9.2158
	2.60515	0.354	5.20428	1.631	5.20149	3.157	5.20472	9.106	5.20384	5.357			5.17726	8.4984	9.2202
	2.60691	0.354	5.20766	1.631	5.20487	3.16	5.2081	9.104	5.20707	5.36			5.18078	8.4976	9.2246
	2.60868	0.354	5.21104	1.632	5.2081	3.162	5.21148	9.103	5.21045	5.363			5.18402	8.496	9.229
	2.61029	0.354	5.21442	1.632	5.21133	3.165	5.21471	9.102	5.21368	5.366			5.18725	8.4952	9.2334
	2.61205	0.354	5.21779	1.633	5.21471	3.167	5.21809	9.1	5.21706	5.369			5.19048	8.4936	9.2356
	2.61367	0.354	5.22102	1.633	5.21809	3.17	5.22147	9.098	5.22044	5.371			5.19386	8.4912	9.24
	2.61529	0.354	5.2244	1.634	5.22147	3.172	5.22484	9.095	5.22381	5.374			5.19723	8.4896	9.2444
	2.61705	0.354	5.22778	1.634	5.2247	3.175	5.22822	9.093	5.22719	5.377			5.20046	8.4872	9.2488
	2.61866	0.354	5.23101	1.634	5.22807	3.177	5.23145	9.091	5.23057	5.38			5.2037	8.484	9.251
	2.62028	0.354	5.23439	1.635	5.2313	3.18	5.23483	9.088	5.23395	5.383			5.20693	8.4816	9.2532
	2.62189	0.354	5.23762	1.635	5.23468	3.183	5.23821	9.085	5.23733	5.386			5.2103	8.4784	9.2554
	2.62366	0.354	5.241	1.635	5.23806	3.185	5.24144	9.082	5.2407	5.389			5.21383	8.4752	9.2598
	2.62527	0.354	5.24438	1.636	5.24129	3.188	5.24467	9.079	5.24408	5.391			5.21706	8.472	9.262
	2.62689	0.355	5.24775	1.636	5.24452	3.19	5.24805	9.076	5.24746	5.394			5.22044	8.468	9.2664
	2.62865	0.355	5.25098	1.637	5.24775	3.193	5.25128	9.072	5.25069	5.396			5.22381	8.4632	9.2686
	2.63026	0.355	5.25421	1.637	5.25098	3.195	5.25466	9.068	5.25407	5.398			5.22719	8.4592	9.2686
	2.63203	0.355	5.25759	1.637	5.25436	3.198	5.25803	9.063	5.2573	5.4			5.23072	8.4544	9.2708
	2.6335	0.355	5.26097	1.638	5.25774	3.2	5.26112	9.059	5.26068	5.402			5.23395	8.4496	9.273
	2.63526	0.355	5.2642	1.638	5.26097	3.202	5.2645	9.054	5.26405	5.404			5.23718	8.4448	9.273
	2.63687	0.355	5.26743	1.639	5.26435	3.204	5.26787	9.049	5.26743	5.406			5.24056	8.4392	9.2752
	2.63849	0.355	5.27066	1.639	5.26773	3.206	5.27125	9.044	5.27081	5.408			5.24393	8.4328	9.273
	2.64025	0.355	5.27404	1.639	5.2711	3.209	5.27463	9.038	5.27419	5.409			5.24731	8.4264	9.273
	2.64187	0.355	5.27742	1.639	5.27463	3.211	5.27786	9.033	5.27757	5.411			5.25069	8.4192	9.2708
	2.64363	0.355	5.2808	1.639	5.27801	3.213	5.28109	9.029	5.2808	5.412			5.25392	8.412	9.2686
	2.64524	0.355	5.28417	1.64	5.28138	3.215	5.28447	9.024	5.28403	5.414			5.25715	8.4048	9.2686
	2.64686	0.355	5.28755	1.64	5.28476	3.218	5.28799	9.02	5.28741	5.415			5.26053	8.3968	9.2664
	2.64848	0.355	5.29093	1.64	5.28785	3.22	5.29137	9.016	5.29064	5.416			5.26391	8.3896	9.2642
	2.65024	0.355	5.29445	1.64	5.29122	3.222	5.29475	9.013	5.29401	5.417			5.26729	8.3816	9.262
	2.65185	0.355	5.29769	1.641	5.2946	3.224	5.29798	9.009	5.29724	5.418			5.27052	8.3736	9.2598
	2.65347	0.355	5.30106	1.641	5.29783	3.226	5.30136	9.006	5.30048	5.419			5.27389	8.3648	9.2576
	2.65523	0.355	5.30444	1.641	5.30121	3.228	5.30473	9.002	5.30371	5.419			5.27727	8.3568	9.2554
	2.65685	0.356	5.30767	1.642	5.30444	3.23	5.30811	8.998	5.30708	5.42			5.28065	8.348	9.2532
	2.65861	0.356	5.31105	1.643	5.30782	3.233	5.31134	8.993	5.31046	5.421			5.28388	8.34	9.251
	2.66022	0.355	5.31443	1.643	5.3112	3.235	5.31472	8.989	5.31384	5.421			5.28696	8.3312	9.2488
	2.66199	0.355	5.31766	1.644	5.31443	3.236	5.3181	8.984	5.31722	5.422			5.29034	8.3232	9.2466
	2.6636	0.356	5.32104	1.644	5.31781	3.238	5.32133	8.979	5.32045	5.423			5.29357	8.3144	9.2466
	2.66522	0.356	5.32441	1.645	5.32118	3.24	5.32471	8.974	5.32383	5.424			5.29695	8.3056	9.2444
	2.66683	0.356	5.32779	1.646	5.32456	3.242	5.32794	8.969	5.3272	5.425			5.30033	8.2976	9.2444
	2.66845	0.356	5.33117	1.647	5.32779	3.244	5.33132	8.964	5.33044	5.427			5.30356	8.2888	9.2422
	2.67006	0.356	5.3344	1.647	5.33102	3.246	5.33469	8.958	5.33381	5.429			5.30679	8.2808	9.24
	2.67183	0.356	5.33793	1.648	5.3344	3.248	5.33793	8.953	5.33719	5.432			5.31017	8.272	9.2378
	2.67344	0.356	5.34101	1.649	5.33778	3.249	5.34116	8.947	5.34057	5.435			5.31355	8.264	9.2378
	2.6752	0.356	5.34424	1.65	5.34101	3.251	5.34453	8.941	5.34395	5.439			5.31692	8.256	9.2356
	2.67682	0.356	5.34747	1.651	5.34424	3.253	5.34776	8.935	5.34732	5.444			5.3203	8.2472	9.2334
	2.67844	0.356	5.35085	1.652	5.34747	3.255	5.35114	8.929	5.3507	5.449			5.32353	8.2392	9.2334
	2.68005	0.356	5.35408	1.653	5.35085	3.256	5.35437	8.924	5.35393	5.454			5.32691	8.2312	9.2312
	2.68167	0.356	5.35746	1.654	5.35423	3.258	5.35775	8.919	5.35731	5.458			5.33044	8.224	9.2312
	2.68328	0.356	5.36069	1.655	5.3576	3.259	5.36098	8.913	5.36069	5.463			5.33381	8.216	9.229
	2.68504	0.356	5.36407	1.656	5.36084	3.261	5.36436	8.908	5.36392	5.467			5.33704	8.2088	9.229
	2.68666	0.356	5.3673	1.658	5.36421	3.263	5.36774	8.902	5.3673	5.47			5.34027	8.2016	9.229
	2.68842	0.356	5.37067	1.659	5.36759	3.264	5.37112	8.897	5.37053	5.474			5.34365	8.1952	9.229
	2.69018	0.356	5.37405	1.66	5.37112	3.266	5.37449	8.891	5.37391	5.477			5.34703	8.1888	9.2268
	2.6918	0.356	5.37728	1.661	5.37449	3.268	5.37787	8.886	5.37728	5.481			5.35041	8.1824	9.2268
	2.69341	0.356	5.38066	1.662	5.37772	3.269	5.38125	8.881	5.38051	5.484			5.35379	8.1768	9.2268
	2.69518	0.356	5.38404	1.663	5.3811	3.271	5.38448	8.876	5.38375	5.487			5.35702	8.172	9.2268
	2.69679	0.356	5.38742	1.664	5.38448	3.272	5.388	8.872	5.38698	5.489			5.36039	8.1672	9.2268
	2.69855	0.357	5.39079	1.665	5.38786	3.274	5.39138	8.868	5.39035	5.492			5.36377	8.1632	9.2246
	2.70017	0.357	5.39417	1.666	5.39124	3.275	5.39461	8.864	5.39359	5.494			5.36715	8.16	9.2246
	2.70179	0.357	5.39755	1.667	5.39447	3.277	5.39799	8.86	5.39696	5.496			5.37038	8.1568	9.2246
	2.70355	0.357	5.40093	1.668	5.3977	3.278	5.40137	8.855	5.40034	5.498			5.37376	8.1536	9.2268
	2.70531	0.357	5.40416	1.67	5.40108	3.28	5.4046	8.851	5.40357	5.499			5.37699	8.1512	9.2268
	2.70693	0.357	5.40754	1.671	5.40445	3.281	5.40798	8.847	5.4068	5.5			5.38037	8.1488	9.229
	2.70869	0.357	5.41091	1.672	5.40783	3.283	5.41121	8.844	5.41018	5.502			5.38375	8.1472	9.2312
	2.7103	0.357	5.41429	1.673	5.41106	3.284	5.41444	8.84	5.4137	5.503			5.38698	8.1456	9.2312
	2.71207	0.357	5.41752	1.675	5.41429	3.286	5.41782	8.836	5.41708	5.505			5.39021	8.1448	9.2334
	2.71368	0.357	5.42075	1.676	5.41767	3.288	5.42119	8.833	5.42046	5.506			5.39344	8.144	9.2356
	2.7153	0.357	5.42413	1.677	5.42105	3.289	5.42487	8.83	5.42384	5.508			5.39682	8.144	9.2378
	2.71691	0.357	5.42751	1.679	5.42443	3.291	5.4278	8.827	5.42722	5.509			5.40019	8.144	9.24
	2.71853	0.357	5.43089	1.68	5.42766	3.292	5.43118	8.825	5.43059	5.51			5.40342	8.1448	9.24
	2.72014	0.357	5.43412	1.682	5.43089	3.294	5.43456	8.823	5.43382	5.512			5.4068	8.1464	9.2422
	2.72191	0.357	5.4375	1.683	5.43427	3.295	5.43794	8.821	5.4372	5.513			5.41033	8.148	9.2444
	2.72352	0.357	5.44073	1.685	5.43764	3.296	5.44131	8.819	5.44043	5.514			5.41385	8.1504	9.2488
	2.72528	0.357	5.44411	1.686	5.44087	3.298	5.44455	8.817	5.44396	5.515			5.41723	8.1528	9.251
	2.7269	0.357	5.44734	1.688	5.44425	3.299	5.44778	8.814	5.44719	5.517			5.42046	8.1568	9.2532
	2.72851	0.357	5.45057	1.689	5.44763	3.3	5.45086	8.812	5.45057	5.518			5.42384	8.16	9.2576
	2.73013	0.357	5.4538	1.69	5.45086	3.302	5.45424	8.809	5.4538	5.52			5.42722	8.1648	9.2598
	2.73189	0.357	5.45718	1.692	5.45424	3.303	5.45762	8.806	5.45718	5.521			5.43059	8.1688	9.2642
	2.73351	0.357	5.46055	1.693	5.45762	3.304	5.46099	8.803	5.4607	5.523			5.43382	8.1736	9.2664
	2.73512	0.357	5.46393	1.694	5.46099	3.305	5.46437	8.8	5.46408	5.524			5.43706	8.1776	9.2708
	2.73674	0.357	5.46731	1.696	5.46422	3.307	5.46775	8.797	5.46731	5.525			5.44043	8.1816	9.2752
	2.7385	0.357	5.47069	1.697	5.4676	3.308	5.47113	8.794	5.47054	5.526			5.44366	8.1864	9.2796
	2.74026	0.358	5.47421	1.698	5.47113	3.309	5.47451	8.792	5.47377	5.527			5.44704	8.1912	9.284
	2.74188	0.358	5.47759	1.699	5.47451	3.311	5.47788	8.79	5.47715	5.529			5.45042	8.1968	9.2862
	2.74349	0.358	5.48097	1.701	5.47774	3.312	5.48111	8.788	5.48053	5.53			5.4538	8.2024	9.2906
	2.74526	0.358	5.4842	1.702	5.48097	3.313	5.48449	8.786	5.48376	5.53			5.45703	8.2088	9.295
	2.74687	0.358	5.48758	1.703	5.48434	3.315	5.48787	8.785	5.48699	5.531			5.46026	8.2152	9.2994
	2.74849	0.358	5.49095	1.704	5.48772	3.316	5.49125	8.784	5.49022	5.531			5.46364	8.2216	9.3016
	2.7501	0.358	5.49433	1.705	5.4911	3.318	5.49448	8.783	5.4936	5.531			5.46687	8.228	9.306
	2.75172	0.358	5.49756	1.706	5.49433	3.319	5.49786	8.782	5.49697	5.531			5.4701	8.2352	9.3104
	2.75348	0.358	5.50079	1.707	5.49756	3.321	5.50109	8.782	5.50006	5.53			5.47333	8.2424	9.3126
	2.7551	0.358	5.50417	1.708	5.50094	3.322	5.50446	8.782	5.50344	5.528			5.47656	8.2496	9.317
	2.75686	0.358	5.50755	1.709	5.50432	3.323	5.50784	8.783	5.50696	5.526			5.47994	8.2576	9.3214
	2.75847	0.358	5.51093	1.71	5.5077	3.325	5.51107	8.783	5.51034	5.523			5.48332	8.2656	9.3258
	2.76009	0.359	5.5143	1.711	5.51093	3.326	5.51445	8.784	5.51372	5.52			5.48655	8.2736	9.3302
	2.7617	0.359	5.51754	1.712	5.5143	3.328	5.51768	8.785	5.51695	5.516			5.48993	8.2824	9.3346
	2.76332	0.359	5.52091	1.713	5.51754	3.329	5.52106	8.785	5.52033	5.513			5.4933	8.2912	9.339
	2.76494	0.359	5.52414	1.714	5.52091	3.331	5.52444	8.786	5.52385	5.51			5.49683	8.2992	9.3456
	2.7667	0.359	5.52752	1.715	5.52414	3.332	5.52767	8.787	5.52723	5.507			5.50021	8.3088	9.35
	2.76831	0.359	5.53075	1.716	5.52737	3.334	5.5309	8.788	5.53046	5.504			5.50358	8.3176	9.3544
	2.76993	0.359	5.53398	1.717	5.53061	3.336	5.53428	8.789	5.53384	5.501			5.50696	8.3264	9.3588
	2.77169	0.359	5.53721	1.718	5.53398	3.337	5.53751	8.791	5.53721	5.499			5.51019	8.336	9.3632
	2.77331	0.359	5.54059	1.719	5.53736	3.339	5.54089	8.793	5.54059	5.497			5.51357	8.3456	9.3676
	2.77492	0.359	5.54382	1.719	5.54074	3.34	5.54412	8.795	5.54382	5.495			5.51695	8.3552	9.372
	2.77668	0.359	5.54705	1.72	5.54412	3.342	5.54749	8.797	5.5472	5.493			5.52018	8.3648	9.3764
	2.7783	0.359	5.55028	1.721	5.54749	3.344	5.55087	8.799	5.55043	5.491			5.52356	8.3736	9.3786
	2.77992	0.359	5.55366	1.722	5.55087	3.346	5.55425	8.8	5.55381	5.488			5.52679	8.3832	9.383
	2.78153	0.359	5.55704	1.723	5.5544	3.347	5.55763	8.802	5.55719	5.487			5.53017	8.3928	9.3852
	2.78329	0.359	5.56042	1.724	5.55777	3.349	5.56101	8.803	5.56042	5.485			5.53354	8.4016	9.3874
	2.78491	0.359	5.56394	1.725	5.56101	3.351	5.56438	8.805	5.56365	5.483			5.53692	8.4112	9.3896
	2.78667	0.359	5.56732	1.726	5.56438	3.353	5.56776	8.807	5.56688	5.482			5.54015	8.4208	9.3918
	2.78829	0.359	5.5707	1.726	5.56776	3.355	5.57114	8.81	5.57026	5.481			5.54353	8.4304	9.3918
	2.79005	0.359	5.57408	1.727	5.57114	3.357	5.57452	8.813	5.57349	5.48			5.54691	8.4392	9.394
	2.79166	0.359	5.57731	1.728	5.57437	3.359	5.57775	8.817	5.57687	5.479			5.55028	8.4488	9.3962
	2.79343	0.359	5.58068	1.729	5.57775	3.36	5.58113	8.82	5.5801	5.478			5.55352	8.4584	9.3984
	2.79519	0.359	5.58406	1.729	5.58098	3.362	5.5845	8.824	5.58348	5.477			5.55675	8.468	9.4006
	2.79695	0.359	5.58729	1.73	5.58436	3.364	5.58773	8.828	5.58671	5.476			5.56027	8.4776	9.405
	2.79857	0.359	5.59067	1.731	5.58773	3.365	5.59111	8.832	5.59008	5.475			5.5635	8.4872	9.4072
	2.80018	0.359	5.59405	1.731	5.59082	3.367	5.59449	8.835	5.59361	5.475			5.56688	8.4968	9.4094
	2.8018	0.36	5.59743	1.732	5.59434	3.369	5.59772	8.839	5.59699	5.475			5.57011	8.5056	9.4138
	2.80341	0.36	5.60066	1.732	5.59772	3.37	5.6011	8.842	5.60036	5.475			5.57334	8.5152	9.416
	2.80518	0.36	5.60404	1.733	5.60095	3.372	5.60448	8.846	5.60374	5.475			5.57672	8.524	9.4204
	2.80679	0.36	5.60741	1.734	5.60433	3.374	5.60785	8.85	5.60712	5.474			5.5801	8.5328	9.4248
	2.80841	0.36	5.61079	1.734	5.60771	3.375	5.61109	8.853	5.61035	5.474			5.58348	8.5424	9.427
	2.81017	0.36	5.61417	1.735	5.61094	3.377	5.61432	8.857	5.61373	5.474			5.58685	8.5504	9.4314
	2.81178	0.36	5.6174	1.736	5.61417	3.379	5.61769	8.861	5.61711	5.474			5.59008	8.5592	9.4336
	2.81355	0.36	5.62063	1.736	5.6174	3.38	5.62092	8.865	5.62034	5.474			5.59346	8.568	9.438
	2.81516	0.36	5.62386	1.737	5.62063	3.382	5.62416	8.869	5.62371	5.474			5.59699	8.576	9.4402
	2.81678	0.36	5.62724	1.737	5.62401	3.384	5.62739	8.873	5.62695	5.475			5.60036	8.5848	9.4424
	2.81839	0.36	5.63047	1.738	5.62709	3.385	5.63062	8.877	5.63047	5.475			5.6036	8.5936	9.4446
	2.82001	0.36	5.6337	1.738	5.63047	3.387	5.634	8.881	5.6337	5.475			5.60697	8.6032	9.4468
	2.82177	0.36	5.63693	1.739	5.63385	3.389	5.63737	8.884	5.63708	5.476			5.6102	8.6128	9.449
	2.82339	0.36	5.64031	1.739	5.63723	3.39	5.64075	8.888	5.64031	5.477			5.61358	8.6216	9.449
	2.82515	0.36	5.64369	1.74	5.64075	3.392	5.64398	8.892	5.64369	5.477			5.61696	8.6304	9.4512
	2.82676	0.36	5.64707	1.74	5.64413	3.394	5.64751	8.895	5.64707	5.478			5.62019	8.6392	9.4534
	2.82853	0.36	5.65044	1.741	5.64751	3.396	5.65088	8.899	5.65044	5.478			5.62357	8.6472	9.4534
	2.83014	0.36	5.65382	1.741	5.65088	3.397	5.65426	8.903	5.65367	5.479			5.62695	8.656	9.4556
	2.83176	0.36	5.6572	1.742	5.65412	3.399	5.65779	8.907	5.65691	5.48			5.63018	8.664	9.4556
	2.83337	0.36	5.66058	1.742	5.65749	3.401	5.66102	8.911	5.66028	5.481			5.63341	8.6728	9.4578
	2.83513	0.36	5.66395	1.743	5.66087	3.402	5.6644	8.915	5.66351	5.482			5.63679	8.6808	9.4578
	2.83675	0.36	5.66733	1.743	5.6641	3.404	5.66777	8.919	5.66674	5.483			5.64002	8.6896	9.46
	2.83837	0.36	5.67071	1.744	5.66748	3.405	5.67115	8.923	5.66983	5.484			5.64339	8.6968	9.46
	2.84013	0.36	5.67409	1.744	5.67071	3.407	5.67453	8.927	5.67321	5.485			5.64677	8.7048	9.46
	2.84174	0.36	5.67747	1.744	5.67409	3.408	5.67776	8.931	5.67658	5.486			5.65	8.712	9.4622
	2.84336	0.36	5.68084	1.745	5.67747	3.41	5.68099	8.935	5.67996	5.486			5.65323	8.7192	9.4622
	2.84512	0.36	5.68407	1.745	5.6807	3.411	5.68437	8.939	5.68334	5.487			5.65661	8.7256	9.4622
	2.84674	0.36	5.68745	1.746	5.68407	3.413	5.68775	8.942	5.68672	5.488			5.65999	8.7328	9.4622
	2.84835	0.36	5.69068	1.746	5.68745	3.414	5.69098	8.946	5.6901	5.489			5.66322	8.7392	9.4622
	2.84997	0.361	5.69406	1.747	5.69083	3.416	5.69435	8.95	5.69362	5.49			5.6666	8.7456	9.4622
	2.85158	0.361	5.69744	1.747	5.69421	3.417	5.69759	8.953	5.697	5.491			5.66983	8.752	9.4644
	2.8532	0.361	5.70067	1.747	5.69729	3.419	5.70096	8.957	5.70038	5.492			5.67321	8.7576	9.4644
	2.85496	0.361	5.7039	1.748	5.70067	3.42	5.70434	8.96	5.70361	5.493			5.67644	8.7632	9.4644
	2.85658	0.361	5.70728	1.748	5.70405	3.422	5.70772	8.963	5.70698	5.495			5.67996	8.7688	9.4666
	2.85819	0.361	5.71066	1.749	5.70743	3.423	5.71095	8.966	5.71036	5.496			5.68334	8.7736	9.4666
	2.85995	0.361	5.71389	1.749	5.71066	3.424	5.71418	8.969	5.71374	5.497			5.68672	8.7792	9.4688
	2.86157	0.361	5.71697	1.749	5.71389	3.425	5.71741	8.972	5.71697	5.499			5.6901	8.784	9.4732
	2.86319	0.361	5.72035	1.749	5.71712	3.426	5.72064	8.975	5.7202	5.5			5.69347	8.7888	9.4754
	2.8648	0.361	5.72358	1.75	5.72064	3.427	5.72402	8.977	5.72358	5.502			5.69685	8.7936	9.4798
	2.86642	0.361	5.72696	1.75	5.72402	3.428	5.72725	8.98	5.72696	5.504			5.70023	8.7984	9.482
	2.86818	0.361	5.73019	1.75	5.72725	3.429	5.73063	8.982	5.73034	5.505			5.70346	8.8024	9.4864
	2.86979	0.361	5.73357	1.75	5.73063	3.43	5.73401	8.983	5.73357	5.507			5.70669	8.8072	9.4908
	2.87156	0.361	5.7368	1.751	5.73401	3.431	5.73738	8.985	5.7368	5.509			5.71007	8.8112	9.4952
	2.87317	0.362	5.74018	1.751	5.73738	3.432	5.74076	8.987	5.74018	5.51			5.71345	8.816	9.4996
	2.87493	0.362	5.74355	1.751	5.74076	3.433	5.74414	8.988	5.74355	5.512			5.71682	8.82	9.5018
	2.8767	0.362	5.74708	1.752	5.74414	3.434	5.74752	8.989	5.74693	5.514			5.72006	8.824	9.5062
	2.87831	0.362	5.75046	1.752	5.74737	3.435	5.7509	8.99	5.75016	5.516			5.72329	8.828	9.5084
	2.87993	0.362	5.75369	1.752	5.75075	3.436	5.75427	8.992	5.75339	5.517			5.72666	8.832	9.5128
	2.88169	0.362	5.75721	1.753	5.75413	3.437	5.75765	8.993	5.75677	5.519			5.73004	8.836	9.5172
	2.8833	0.362	5.76059	1.753	5.7575	3.438	5.76103	8.994	5.76	5.521			5.73342	8.84	9.5216
	2.88507	0.362	5.76397	1.753	5.76088	3.44	5.76426	8.995	5.76338	5.523			5.73665	8.8432	9.5238
	2.88683	0.362	5.7672	1.753	5.76411	3.441	5.76764	8.996	5.76661	5.525			5.74003	8.8472	9.5282
	2.88845	0.362	5.77043	1.754	5.76749	3.442	5.77102	8.997	5.76984	5.526			5.74326	8.8512	9.5326
	2.89021	0.362	5.77381	1.754	5.77087	3.443	5.77439	8.998	5.77322	5.528			5.74664	8.8544	9.537
	2.89197	0.362	5.77718	1.754	5.77425	3.444	5.77762	8.999	5.77674	5.53			5.75001	8.8584	9.5414
	2.89359	0.362	5.78056	1.754	5.77748	3.445	5.781	8.999	5.78012	5.532			5.75325	8.8616	9.5458
	2.8952	0.362	5.78379	1.754	5.78086	3.446	5.78423	8.998	5.7835	5.534			5.75633	8.8656	9.5502
	2.89682	0.362	5.78717	1.754	5.78423	3.447	5.78761	8.997	5.78688	5.536			5.75971	8.8688	9.5546
	2.89843	0.362	5.79055	1.754	5.78761	3.448	5.79084	8.996	5.79025	5.537			5.76309	8.872	9.559
	2.90005	0.363	5.79393	1.755	5.79084	3.449	5.79422	8.995	5.79363	5.539			5.76661	8.876	9.5634
	2.90181	0.363	5.79716	1.755	5.79407	3.45	5.79745	8.994	5.79701	5.541			5.76984	8.8792	9.5678
	2.90342	0.363	5.80053	1.755	5.79716	3.451	5.80083	8.993	5.80039	5.543			5.77322	8.8824	9.5722
	2.90519	0.363	5.80377	1.755	5.80053	3.452	5.80406	8.991	5.80362	5.545			5.7766	8.8864	9.5788
	2.9068	0.363	5.807	1.755	5.80377	3.453	5.80744	8.99	5.807	5.546			5.77997	8.8896	9.5832
	2.90842	0.363	5.81037	1.755	5.80714	3.453	5.81067	8.988	5.81037	5.548			5.7835	8.8936	9.5898
	2.91003	0.363	5.81375	1.755	5.81037	3.454	5.8139	8.985	5.81375	5.55			5.78673	8.8968	9.5964
	2.91165	0.363	5.81698	1.755	5.81375	3.455	5.81713	8.982	5.81698	5.551			5.79011	8.9008	9.6008
	2.91326	0.363	5.82021	1.755	5.81698	3.455	5.82051	8.979	5.82021	5.553			5.79349	8.904	9.6074
	2.91488	0.363	5.82344	1.755	5.82036	3.456	5.82389	8.975	5.82359	5.554			5.79686	8.9072	9.614
	2.91664	0.363	5.82697	1.755	5.82389	3.456	5.82712	8.971	5.82697	5.555			5.79995	8.9104	9.6184
	2.91826	0.363	5.83035	1.756	5.82726	3.457	5.83049	8.967	5.83035	5.556			5.80332	8.9144	9.6228
	2.92002	0.363	5.83358	1.756	5.83064	3.458	5.83387	8.963	5.83358	5.558			5.80656	8.9176	9.6294
	2.92164	0.364	5.83696	1.756	5.83402	3.458	5.8374	8.959	5.83681	5.559			5.80993	8.9208	9.6338
	2.92325	0.364	5.84033	1.756	5.8374	3.459	5.84077	8.955	5.83989	5.56			5.81331	8.924	9.6382
	2.92501	0.364	5.84386	1.756	5.84077	3.46	5.84415	8.951	5.84327	5.562			5.81669	8.928	9.6426
	2.92663	0.364	5.84724	1.756	5.84415	3.461	5.84753	8.947	5.84665	5.563			5.81992	8.9312	9.6448
	2.92839	0.364	5.85047	1.756	5.84724	3.462	5.85091	8.943	5.84988	5.564			5.8233	8.9344	9.6492
	2.93001	0.364	5.85384	1.756	5.85061	3.463	5.85429	8.938	5.85296	5.565			5.82653	8.9376	9.6536
	2.93162	0.364	5.85722	1.757	5.85399	3.463	5.85752	8.933	5.85634	5.566			5.82991	8.9408	9.658
	2.93338	0.364	5.8606	1.757	5.85722	3.464	5.86075	8.927	5.85972	5.566			5.83328	8.944	9.6624
	2.935	0.364	5.86398	1.757	5.8606	3.465	5.86413	8.92	5.8631	5.566			5.83652	8.9464	9.6646
	2.93662	0.364	5.86721	1.757	5.86398	3.466	5.8675	8.913	5.86647	5.566			5.83975	8.9496	9.669
	2.93838	0.364	5.87059	1.757	5.86736	3.466	5.87088	8.906	5.86971	5.565			5.84312	8.9528	9.6734
	2.93999	0.364	5.87396	1.757	5.87059	3.467	5.87426	8.898	5.87323	5.565			5.84635	8.9552	9.6756
	2.94161	0.365	5.87734	1.757	5.87396	3.468	5.87749	8.891	5.87675	5.565			5.84973	8.9584	9.68
	2.94337	0.365	5.88072	1.758	5.87734	3.469	5.88087	8.883	5.88013	5.565			5.85296	8.9608	9.6822
	2.94499	0.365	5.88395	1.758	5.88057	3.47	5.88424	8.876	5.88336	5.566			5.85634	8.9632	9.6844
	2.9466	0.365	5.88718	1.758	5.88395	3.47	5.88748	8.868	5.88674	5.566			5.85957	8.9656	9.6888
	2.94822	0.365	5.89041	1.758	5.88733	3.471	5.89085	8.861	5.89012	5.567			5.8631	8.9688	9.691
	2.94983	0.365	5.89379	1.759	5.89056	3.472	5.89408	8.853	5.8935	5.567			5.86647	8.9712	9.6932
	2.95145	0.365	5.89702	1.759	5.89379	3.473	5.89732	8.845	5.89687	5.567			5.86985	8.9736	9.6954
	2.95306	0.365	5.90025	1.759	5.89717	3.474	5.90055	8.837	5.90011	5.566			5.87323	8.976	9.6976
	2.95468	0.365	5.90348	1.759	5.9004	3.474	5.90378	8.829	5.90334	5.565			5.87661	8.9784	9.6998
	2.95644	0.365	5.90671	1.759	5.90378	3.475	5.90716	8.821	5.90671	5.564			5.87999	8.9808	9.702
	2.95806	0.365	5.91009	1.76	5.90716	3.476	5.91053	8.812	5.91009	5.563			5.88322	8.9832	9.702
	2.95982	0.365	5.91332	1.76	5.91039	3.476	5.91376	8.804	5.91347	5.562			5.88659	8.9856	9.7042
	2.96143	0.366	5.9167	1.76	5.91376	3.477	5.91714	8.795	5.91685	5.561			5.88983	8.988	9.7042
	2.96305	0.366	5.92008	1.76	5.91714	3.478	5.92052	8.786	5.92008	5.56			5.8932	8.9904	9.7042
	2.96481	0.366	5.92346	1.76	5.92067	3.479	5.92404	8.777	5.92346	5.558			5.89658	8.9928	9.7064
	2.96643	0.366	5.92683	1.76	5.9239	3.48	5.92742	8.768	5.92683	5.557			5.89996	8.9952	9.7064
	2.96819	0.366	5.93036	1.76	5.92727	3.48	5.9308	8.76	5.93007	5.555			5.90334	8.9976	9.7042
	2.96981	0.366	5.93359	1.76	5.93065	3.481	5.93418	8.751	5.9333	5.554			5.90657	8.9992	9.7042
	2.97157	0.366	5.93697	1.761	5.93403	3.482	5.93741	8.743	5.93653	5.552			5.90995	9.0016	9.7042
	2.97333	0.366	5.9402	1.761	5.93741	3.483	5.94079	8.735	5.93976	5.551			5.91332	9.0032	9.702
	2.97495	0.366	5.94358	1.761	5.94064	3.484	5.94416	8.726	5.94314	5.549			5.9167	9.0048	9.6998
	2.97671	0.367	5.94695	1.761	5.94402	3.485	5.94739	8.718	5.94637	5.548			5.91993	9.0072	9.6976
	2.97847	0.367	5.95033	1.762	5.94725	3.486	5.95063	8.709	5.94974	5.546			5.92316	9.0088	9.6954
	2.98009	0.367	5.95356	1.762	5.95063	3.487	5.954	8.701	5.95312	5.544			5.92654	9.0104	9.6932
	2.9817	0.367	5.95694	1.763	5.954	3.488	5.95738	8.692	5.9565	5.542			5.92992	9.0112	9.691
	2.98332	0.367	5.96032	1.763	5.95738	3.489	5.96076	8.684	5.95988	5.54			5.93315	9.012	9.6888
	2.98508	0.367	5.9637	1.764	5.96061	3.49	5.96384	8.675	5.96326	5.539			5.93638	9.012	9.6844
	2.98669	0.367	5.96707	1.764	5.96399	3.491	5.96722	8.666	5.96663	5.537			5.93961	9.012	9.6822
	2.98831	0.367	5.9703	1.765	5.96722	3.492	5.9706	8.657	5.97001	5.536			5.94299	9.012	9.6778
	2.98993	0.367	5.97368	1.765	5.97045	3.493	5.97398	8.647	5.97339	5.534			5.94637	9.0112	9.6756
	2.99154	0.367	5.97706	1.765	5.97383	3.494	5.97735	8.637	5.97662	5.532			5.94974	9.0104	9.6712
	2.9933	0.367	5.98044	1.766	5.97706	3.495	5.98059	8.627	5.98	5.531			5.95312	9.0096	9.6668
	2.99492	0.367	5.98367	1.766	5.98029	3.496	5.98382	8.617	5.98338	5.53			5.95635	9.008	9.6624
	2.99653	0.367	5.9869	1.767	5.98352	3.497	5.98719	8.607	5.98661	5.528			5.95973	9.0064	9.658
	2.99815	0.367	5.99028	1.767	5.98675	3.498	5.99057	8.598	5.98998	5.527			5.96326	9.0048	9.6536
	2.99991	0.367	5.99366	1.768	5.99013	3.5	5.9938	8.589	5.99336	5.526			5.96663	9.0024	9.6492
	3.00153	0.367	5.99689	1.768	5.99336	3.501	5.99703	8.58	5.99674	5.525			5.96972	9.0008	9.6448
	3.00314	0.368	6.00012	1.768	5.99674	3.502	6.00026	8.571	6.00012	5.524			5.9731	8.9976	9.6426
	3.00491	0.368	6.00335	1.768	6.00012	3.503	6.00379	8.561	6.00335	5.522			5.97633	8.9952	9.6382
	3.00652	0.368	6.00673	1.769	6.00364	3.504	6.00717	8.552	6.00673	5.521			5.97985	8.992	9.6338
	3.00814	0.368	6.0101	1.769	6.00702	3.505	6.01054	8.542	6.0101	5.52			5.98308	8.9896	9.6316
	3.0099	0.368	6.01348	1.769	6.0104	3.506	6.01378	8.532	6.01333	5.519			5.98646	8.9856	9.6272
	3.01166	0.368	6.01686	1.77	6.01378	3.507	6.01715	8.523	6.01657	5.518			5.98969	8.9824	9.625
	3.01328	0.368	6.02024	1.77	6.01715	3.508	6.02053	8.515	6.0198	5.517			5.99307	8.9792	9.6206
	3.01489	0.368	6.02362	1.77	6.02053	3.508	6.02391	8.507	6.02317	5.517			5.99645	8.976	9.6184
	3.01651	0.368	6.02699	1.771	6.02391	3.509	6.02729	8.5	6.02641	5.516			5.99982	8.972	9.6162
	3.01812	0.368	6.03052	1.771	6.02714	3.51	6.03052	8.495	6.02978	5.516			6.00305	8.9688	9.6118
	3.01988	0.368	6.03375	1.772	6.03052	3.51	6.0339	8.49	6.03301	5.516			6.00643	8.9648	9.6096
	3.0215	0.368	6.03698	1.772	6.0339	3.511	6.03727	8.485	6.03625	5.515			6.00981	8.9616	9.6052
	3.02326	0.368	6.04036	1.773	6.03713	3.511	6.0408	8.481	6.03962	5.515			6.01304	8.9576	9.603
	3.02502	0.368	6.04373	1.773	6.0405	3.512	6.04403	8.476	6.043	5.514			6.01642	8.9536	9.5986
	3.02679	0.368	6.04711	1.773	6.04388	3.512	6.04741	8.472	6.04638	5.513			6.01965	8.9504	9.5942
	3.0284	0.368	6.05034	1.774	6.04711	3.513	6.05078	8.468	6.04961	5.512			6.02288	8.9464	9.592
	3.03002	0.369	6.05372	1.774	6.05049	3.513	6.05416	8.465	6.05299	5.51			6.02611	8.9424	9.5876
	3.03163	0.369	6.0571	1.774	6.05387	3.514	6.05739	8.462	6.05636	5.509			6.02949	8.9392	9.5832
	3.03325	0.369	6.06033	1.775	6.05725	3.514	6.06062	8.459	6.05989	5.507			6.03287	8.9352	9.5788
	3.03486	0.369	6.06356	1.775	6.06048	3.515	6.064	8.457	6.06327	5.506			6.0361	8.9312	9.5744
	3.03648	0.369	6.06679	1.776	6.06371	3.515	6.06723	8.455	6.06665	5.506			6.03948	8.9264	9.5678
	3.0381	0.369	6.07002	1.776	6.06709	3.516	6.07061	8.454	6.06988	5.505			6.04271	8.9232	9.5634
	3.03986	0.369	6.0734	1.777	6.07032	3.516	6.07384	8.454	6.07325	5.504			6.04623	8.9192	9.5612
	3.04147	0.369	6.07678	1.777	6.07369	3.516	6.07707	8.454	6.07663	5.504			6.04976	8.9152	9.5568
	3.04324	0.369	6.08016	1.777	6.07693	3.516	6.08045	8.453	6.08001	5.504			6.05299	8.9112	9.5524
	3.04485	0.369	6.08339	1.778	6.08016	3.516	6.08368	8.453	6.08324	5.503			6.05636	8.908	9.548
	3.04647	0.369	6.08662	1.778	6.08353	3.517	6.08706	8.453	6.08662	5.503			6.05974	8.904	9.5436
	3.04794	0.369	6.08985	1.779	6.08691	3.517	6.09029	8.453	6.08985	5.503			6.06312	8.9008	9.5414
	3.0497	0.369	6.09323	1.779	6.09029	3.517	6.09367	8.453	6.09323	5.502			6.0665	8.8976	9.537
	3.05131	0.369	6.09646	1.779	6.09367	3.517	6.0969	8.453	6.0966	5.502			6.06988	8.8944	9.5326
	3.05308	0.369	6.09984	1.78	6.0969	3.517	6.10028	8.454	6.09984	5.501			6.07311	8.8904	9.5304
	3.05469	0.369	6.10321	1.78	6.10042	3.518	6.10365	8.454	6.10307	5.501			6.07634	8.8872	9.526
	3.05645	0.369	6.10644	1.78	6.1038	3.518	6.10718	8.455	6.10644	5.5			6.07972	8.884	9.5238
	3.05822	0.369	6.10997	1.781	6.10718	3.518	6.11056	8.456	6.10982	5.5			6.08309	8.8808	9.5194
	3.05983	0.369	6.11349	1.781	6.11056	3.518	6.11393	8.458	6.1132	5.499			6.08647	8.8776	9.5172
	3.06145	0.369	6.11687	1.781	6.11379	3.518	6.11731	8.46	6.11643	5.499			6.0897	8.8752	9.5128
	3.06321	0.369	6.12025	1.782	6.11717	3.518	6.12069	8.463	6.11981	5.498			6.09308	8.872	9.5106
	3.06482	0.37	6.12363	1.782	6.12054	3.518	6.12407	8.466	6.12319	5.498			6.09646	8.8696	9.5084
	3.06644	0.37	6.127	1.782	6.12392	3.519	6.12745	8.469	6.12642	5.497			6.09984	8.8672	9.5062
	3.0682	0.37	6.13038	1.783	6.12715	3.519	6.13068	8.472	6.12979	5.496			6.10307	8.8648	9.504
	3.06982	0.37	6.13361	1.783	6.13053	3.519	6.13376	8.476	6.13303	5.495			6.10644	8.8632	9.504
	3.07158	0.37	6.13684	1.783	6.13376	3.519	6.13714	8.48	6.1364	5.494			6.10968	8.8616	9.5018
	3.07334	0.37	6.14022	1.783	6.13728	3.519	6.14066	8.485	6.13963	5.493			6.11305	8.86	9.4996
	3.07496	0.37	6.1436	1.784	6.14037	3.519	6.14389	8.49	6.14301	5.492			6.11628	8.8584	9.4996
	3.07672	0.37	6.14698	1.784	6.1436	3.52	6.14712	8.497	6.14654	5.49			6.11951	8.856	9.4974
	3.07834	0.37	6.15021	1.785	6.14698	3.52	6.15036	8.503	6.14991	5.489			6.1226	8.8544	9.4974
	3.07995	0.37	6.15344	1.785	6.15036	3.52	6.15373	8.511	6.15315	5.488			6.12598	8.8528	9.4974
	3.08157	0.37	6.15682	1.786	6.15373	3.52	6.15726	8.518	6.15652	5.487			6.1295	8.8512	9.4974
	3.08318	0.37	6.1602	1.786	6.15696	3.521	6.16049	8.525	6.1599	5.486			6.13288	8.8496	9.4952
	3.0848	0.37	6.16357	1.787	6.1602	3.521	6.16372	8.532	6.16343	5.485			6.13611	8.8488	9.4952
	3.08641	0.37	6.1668	1.788	6.16343	3.521	6.1671	8.539	6.16666	5.484			6.13919	8.8472	9.4952
	3.08817	0.37	6.17003	1.788	6.1668	3.521	6.17033	8.547	6.17003	5.483			6.14272	8.8464	9.4952
	3.08979	0.37	6.17341	1.789	6.17003	3.522	6.17371	8.555	6.17327	5.481			6.1461	8.8456	9.4952
	3.09155	0.37	6.17664	1.79	6.17341	3.522	6.17694	8.563	6.17664	5.48			6.14962	8.8448	9.493
	3.09317	0.37	6.18002	1.79	6.17664	3.522	6.18002	8.571	6.18002	5.478			6.153	8.844	9.493
	3.09493	0.37	6.18325	1.791	6.18002	3.522	6.1834	8.578	6.18311	5.477			6.15638	8.8432	9.493
	3.09655	0.37	6.18648	1.791	6.18325	3.523	6.18663	8.586	6.18634	5.476			6.15975	8.8424	9.4908
	3.09816	0.37	6.18986	1.792	6.18663	3.523	6.19015	8.594	6.18971	5.475			6.16313	8.8416	9.4908
	3.09978	0.37	6.19324	1.792	6.19015	3.523	6.19339	8.601	6.19309	5.473			6.16636	8.8408	9.4908
	3.10139	0.37	6.19662	1.793	6.19353	3.524	6.19676	8.608	6.19632	5.472			6.16959	8.8392	9.4908
	3.10315	0.37	6.19999	1.793	6.19691	3.524	6.20029	8.615	6.1997	5.471			6.17297	8.8384	9.4886
	3.10477	0.37	6.20323	1.793	6.20029	3.525	6.20381	8.622	6.20293	5.47			6.1762	8.8376	9.4886
	3.10653	0.37	6.2066	1.794	6.20367	3.525	6.20734	8.629	6.20616	5.469			6.17958	8.836	9.4886
	3.10815	0.37	6.21013	1.794	6.20719	3.526	6.21071	8.637	6.20954	5.467			6.18296	8.8352	9.4886
	3.10991	0.37	6.21351	1.795	6.21042	3.527	6.21395	8.645	6.21277	5.466			6.18619	8.8344	9.4886
	3.11153	0.37	6.21674	1.796	6.21365	3.527	6.21732	8.653	6.21615	5.465			6.18957	8.8336	9.4886
	3.11314	0.37	6.22011	1.796	6.21703	3.528	6.22055	8.661	6.21938	5.464			6.19294	8.8328	9.4886
	3.11476	0.37	6.22364	1.797	6.22041	3.528	6.22393	8.669	6.22261	5.463			6.19632	8.832	9.4886
	3.11652	0.37	6.22687	1.797	6.22379	3.529	6.22716	8.677	6.22599	5.462			6.1997	8.8304	9.4908
	3.11813	0.37	6.2301	1.798	6.22702	3.529	6.23039	8.684	6.22951	5.461			6.20293	8.8296	9.493
	3.1199	0.37	6.23333	1.798	6.23025	3.53	6.23377	8.691	6.23274	5.459			6.20616	8.8288	9.493
	3.12151	0.37	6.23671	1.799	6.23363	3.531	6.23715	8.697	6.23612	5.458			6.20939	8.828	9.4952
	3.12327	0.37	6.23994	1.799	6.237	3.531	6.24053	8.703	6.2395	5.457			6.21277	8.8264	9.4974
	3.12489	0.37	6.24332	1.8	6.24038	3.532	6.24391	8.709	6.24302	5.456			6.21615	8.8248	9.4974
	3.12651	0.37	6.2467	1.8	6.24376	3.533	6.24714	8.715	6.2464	5.455			6.21938	8.8232	9.4996
	3.12812	0.37	6.25007	1.801	6.24699	3.533	6.25051	8.721	6.24978	5.454			6.22261	8.8216	9.4996
	3.12974	0.37	6.2533	1.801	6.25022	3.534	6.25374	8.726	6.25316	5.453			6.22599	8.8192	9.5018
	3.13135	0.37	6.25668	1.802	6.2536	3.535	6.25712	8.732	6.25654	5.452			6.22951	8.8176	9.5018
	3.13297	0.37	6.26006	1.802	6.25698	3.535	6.2605	8.737	6.25977	5.451			6.23289	8.8152	9.504
	3.13458	0.37	6.26344	1.802	6.26021	3.536	6.26373	8.742	6.26314	5.45			6.23612	8.8136	9.504
	3.13634	0.37	6.26667	1.803	6.26329	3.537	6.26696	8.746	6.26637	5.449			6.2395	8.8112	9.504
	3.13796	0.37	6.26975	1.803	6.26667	3.537	6.27019	8.75	6.26975	5.448			6.24288	8.8096	9.5062
	3.13972	0.37	6.27313	1.804	6.27005	3.538	6.27357	8.754	6.27313	5.447			6.24626	8.808	9.5062
	3.14134	0.37	6.27636	1.804	6.27342	3.539	6.2768	8.757	6.27651	5.446			6.24963	8.8064	9.5062
	3.14295	0.37	6.27974	1.805	6.2768	3.539	6.28018	8.759	6.27974	5.446			6.25286	8.8048	9.5062
	3.14472	0.369	6.28297	1.805	6.28003	3.54	6.28356	8.762	6.28312	5.445			6.25624	8.8032	9.5084
	3.14633	0.369	6.28635	1.806	6.28356	3.541	6.28694	8.764	6.28649	5.444			6.25947	8.8016	9.5084
	3.14795	0.369	6.28973	1.806	6.28694	3.542	6.29031	8.767	6.28973	5.444			6.26285	8.7992	9.5084
	3.14956	0.369	6.2931	1.807	6.29046	3.543	6.29384	8.769	6.2931	5.444			6.26623	8.7976	9.5106
	3.15132	0.369	6.29648	1.807	6.29369	3.544	6.29707	8.771	6.29633	5.443			6.26961	8.796	9.5106
	3.15294	0.369	6.29986	1.808	6.29707	3.544	6.30045	8.774	6.29957	5.443			6.27284	8.7944	9.5106
	3.1547	0.369	6.30324	1.808	6.30045	3.545	6.30368	8.776	6.3028	5.443			6.27621	8.792	9.5106
	3.15632	0.369	6.30661	1.809	6.30368	3.546	6.30706	8.779	6.30603	5.443			6.27959	8.7904	9.5106
	3.15808	0.369	6.30999	1.81	6.30706	3.547	6.31043	8.781	6.3094	5.442			6.28297	8.788	9.5106
	3.15984	0.369	6.31337	1.81	6.31014	3.548	6.31366	8.782	6.31278	5.442			6.2862	8.7864	9.5128
	3.1616	0.369	6.3166	1.811	6.31337	3.549	6.31689	8.783	6.31601	5.442			6.28943	8.7848	9.5128
	3.16307	0.369	6.31998	1.811	6.31675	3.55	6.32027	8.783	6.31939	5.441			6.29281	8.7832	9.5128
	3.16484	0.369	6.32321	1.812	6.32013	3.551	6.32365	8.783	6.32277	5.441			6.29619	8.7808	9.515
	3.16645	0.368	6.32659	1.813	6.3235	3.552	6.32703	8.783	6.32615	5.441			6.29942	8.7784	9.5172
	3.16807	0.368	6.32997	1.813	6.32673	3.553	6.33026	8.782	6.32967	5.441			6.30265	8.7736	9.5172
	3.16983	0.368	6.33334	1.814	6.33011	3.554	6.33364	8.781	6.33305	5.441			6.30588	8.7664	9.5194
	3.17144	0.368	6.33657	1.815	6.33349	3.555	6.33701	8.78	6.33643	5.441			6.30926	8.7544	9.5194
	3.17321	0.368	6.33995	1.815	6.33672	3.556	6.34039	8.778	6.3398	5.441			6.31249	8.7384	9.5216
	3.17482	0.368	6.34333	1.816	6.3401	3.557	6.34377	8.777	6.34318	5.441			6.31587	8.7224	9.5216
	3.17658	0.368	6.34671	1.817	6.34333	3.558	6.347	8.775	6.34641	5.441			6.31924	8.7072	9.5238
	3.1782	0.368	6.35009	1.817	6.34656	3.559	6.35023	8.774	6.34979	5.441			6.32262	8.6928	9.526
	3.17982	0.368	6.35332	1.818	6.34994	3.56	6.35361	8.772	6.35302	5.441			6.326	8.68	9.526
	3.18143	0.368	6.35655	1.818	6.35317	3.561	6.35699	8.769	6.35625	5.441			6.32938	8.6664	9.5282
	3.18305	0.368	6.35992	1.819	6.35655	3.562	6.36022	8.767	6.35963	5.441			6.33276	8.6528	9.5304
	3.18466	0.368	6.36316	1.82	6.35978	3.563	6.3633	8.764	6.36301	5.441			6.33613	8.6368	9.5304
	3.18642	0.368	6.36653	1.82	6.36316	3.564	6.36668	8.761	6.36639	5.441			6.33936	8.62	9.5326
	3.18819	0.368	6.36976	1.821	6.36653	3.565	6.37006	8.757	6.36962	5.441			6.34274	8.604	9.5348
	3.1898	0.368	6.373	1.822	6.36991	3.566	6.37344	8.753	6.37285	5.441			6.34612	8.588	9.5348
	3.19156	0.368	6.37637	1.823	6.37344	3.568	6.37681	8.749	6.37637	5.442			6.3495	8.5736	9.537
	3.19318	0.367	6.37975	1.823	6.37681	3.569	6.38004	8.745	6.37975	5.442			6.35273	8.56	9.537
	3.1948	0.367	6.38313	1.824	6.38019	3.57	6.38342	8.741	6.38298	5.443			6.35596	8.5464	9.537
	3.19641	0.367	6.38651	1.825	6.38357	3.572	6.38695	8.737	6.38621	5.443			6.35934	8.5344	9.5392
	3.19803	0.367	6.38988	1.825	6.3868	3.573	6.39032	8.733	6.38944	5.444			6.36272	8.5224	9.5392
	3.19964	0.367	6.39326	1.826	6.39018	3.574	6.3937	8.729	6.39267	5.444			6.36595	8.5104	9.5392
	3.2014	0.367	6.39679	1.827	6.39356	3.576	6.39708	8.725	6.39605	5.445			6.36932	8.4992	9.5392
	3.20302	0.367	6.39987	1.828	6.39679	3.577	6.40031	8.721	6.39943	5.445			6.37255	8.488	9.5392
	3.20478	0.367	6.40325	1.829	6.40016	3.578	6.40369	8.717	6.40266	5.446			6.37593	8.4776	9.5392
	3.2064	0.367	6.40663	1.83	6.4034	3.58	6.40707	8.713	6.40589	5.446			6.37931	8.4672	9.5392
	3.20816	0.367	6.41	1.831	6.40677	3.581	6.41044	8.709	6.40942	5.447			6.38269	8.4576	9.537
	3.20992	0.367	6.41324	1.832	6.41015	3.582	6.41368	8.705	6.41279	5.448			6.38592	8.448	9.537
	3.21154	0.367	6.41661	1.833	6.41338	3.584	6.41691	8.7	6.41603	5.448			6.3893	8.4392	9.537
	3.21315	0.367	6.41984	1.834	6.41676	3.585	6.42043	8.695	6.4194	5.449			6.39253	8.4312	9.537
	3.21477	0.367	6.42322	1.835	6.42014	3.586	6.42381	8.69	6.42278	5.45			6.39591	8.4224	9.537
	3.21638	0.367	6.4266	1.836	6.42352	3.588	6.42704	8.685	6.42616	5.451			6.39943	8.4144	9.5348
	3.218	0.367	6.42983	1.837	6.42689	3.589	6.43042	8.68	6.42954	5.452			6.40251	8.4072	9.5348
	3.21961	0.367	6.43321	1.838	6.43012	3.591	6.43365	8.675	6.43291	5.453			6.40575	8.3992	9.5348
	3.22138	0.367	6.43644	1.839	6.43335	3.592	6.43703	8.668	6.43629	5.454			6.40898	8.3912	9.5348
	3.22299	0.367	6.43967	1.84	6.43673	3.593	6.4404	8.661	6.43952	5.455			6.4125	8.384	9.5348
	3.22461	0.367	6.44305	1.84	6.44011	3.594	6.44364	8.654	6.4429	5.457			6.41588	8.3768	9.5348
	3.22637	0.366	6.44643	1.842	6.44334	3.596	6.44687	8.647	6.44628	5.458			6.4194	8.3704	9.5348
	3.22799	0.366	6.4498	1.843	6.44657	3.597	6.45024	8.641	6.44966	5.459			6.42263	8.3632	9.5348
	3.2296	0.366	6.45303	1.844	6.4498	3.598	6.45347	8.636	6.45289	5.46			6.42601	8.3568	9.5348
	3.23122	0.366	6.45641	1.845	6.45333	3.599	6.45685	8.631	6.45627	5.461			6.42954	8.3504	9.5348
	3.23283	0.366	6.45964	1.846	6.45671	3.6	6.46008	8.626	6.45964	5.462			6.43291	8.344	9.537
	3.23445	0.366	6.46302	1.846	6.45994	3.601	6.46346	8.62	6.46302	5.463			6.43629	8.3384	9.537
	3.23621	0.366	6.4664	1.847	6.46331	3.602	6.46669	8.614	6.46625	5.464			6.43952	8.3328	9.537
	3.23783	0.366	6.46963	1.848	6.46669	3.603	6.47007	8.607	6.46948	5.464			6.44275	8.3272	9.5392
	3.23959	0.366	6.47301	1.849	6.47022	3.604	6.4733	8.6	6.47286	5.465			6.44613	8.3224	9.5392
	3.24135	0.366	6.47624	1.85	6.47359	3.606	6.47683	8.594	6.47624	5.466			6.44936	8.3176	9.5392
	3.24311	0.366	6.47962	1.851	6.47697	3.607	6.4802	8.588	6.47962	5.466			6.45259	8.3128	9.5392
	3.24473	0.366	6.48314	1.851	6.48006	3.608	6.48358	8.583	6.48285	5.466			6.45582	8.308	9.5392
[truncated: 11,450 more rows]

## Sheet: Fig. 6
Fig. 6d	Thrombus weight (mg)					Fig. 6g	Thrombus weight (mg)
		PVC	pCBM/pSB					PVC	pCBM/pSB
		304	37					114.5	36.5
		279	72					143.7	53.9
		426	45					103.3	49.4
	AVERAGE	336.333	51.3333				AVERAGE	120.5	46.6
	STDEV	78.6532	18.3394				STDEV	20.8576	9.03161
	one-way ANOVA						one-way ANOVA
		p value	significance					p value	significance
	PVC vs. pCBM/pSB	<0.01	**	p value=0.00362741124525238			PVC vs. pCBM/pSB	<0.01	**	p value=0.00489173515610396

## Sheet: Fig.7
Fig. 7f	Occlusion (%)							Fig. 7g	Thrombus weight (g)							Fig. 7h	Blood flow rate (%)
		PVC	pCBM/pSB							PVC	pCBM/pSB							PVC	pCBM/pSB
		100	5							0.8008	0.0864							32.0353	92.2118
		100	2							1.4703	0.1509							44.2941	94.7353
		50	5							1.4789	0.2301							40.4529	88.5206
		100	5						AVERAGE	1.25	0.1558						AVERAGE	38.9275	91.8226
		65	5						STDEV	0.38904	0.07198						STDEV	6.27017	3.12558
		100	5
		58	5
		65	2
		100	5
	AVERAGE	82	4.33333
	STDEV	21.7888	1.32288
	one-way ANOVA								one-way ANOVA								one-way ANOVA
		p value	significance							p value	significance							p value	significance
	PVC vs. pCBM/pSB	<0.001	***		p value = 1.10029734186279E-08				PVC vs. pCBM/pSB	<0.01	**		p value =0.00871037269053659				PVC vs. pCBM/pSB	<0.001	***		p value =0.000197418699604656
Fig. 7i								Fig. 7j								Fig. 7k
		TT (s)								APTT (s)								PT (s)
		Control	PVC	pCBM/pSB						Control	PVC	pCBM/pSB						Control	PVC	pCBM/pSB
		20.8	13.3	24.3						27	24.7	26.8						10.3	5.9	14
		21.6	9.6	23.8						26.7	23.5	27.9						10.6	3.9	12.7
		21.4	16.1	22.7						26.9	22.4	32.1						10.9	9.1	13.9
	AVERAGE	21.2667	13	23.6					AVERAGE	26.8667	23.5333	28.9333					AVERAGE	10.6	6.3	13.5333
	STDEV	0.41633	3.26037	0.81854					STDEV	0.25166	1.15036	2.52058					STDEV	0.3	2.62298	0.72342
	one-way ANOVA									one-way ANOVA								one-way ANOVA
		p value	significance								p value	significance							p value	significance
	Control vs. PVC	<0.05	*		p value = 0.0120976948662339					Control vs. PVC	<0.01	**	p value = 0.00762334853121203					Control vs. PVC	<0.05	*	p value = 0.0477765332680036
	PVC vs. pCBM/pSB	<0.05	**		p value = 0.00546413126960411					PVC vs. pCBM/pSB	<0.05	*	p value = 0.0364823038458465					PVC vs. pCBM/pSB	<0.01	**	p value = 0.0099967122367003
Fig. 7l								Fig. 7m
		TNF-α (pg/mL)								CRE (umol/L)
		Control	PVC	pCBM/pSB						Control	PVC	pCBM/pSB
		109.319	112.359	110.535						78.99	107.16	107.2
		106.888	116.006	110.535						79.23	135.01	85.6
		108.103	125.733	112.967						82.85	60.19	90.3
		111.751	114.79	113.575
	AVERAGE	109.015	117.222	111.903					AVERAGE	80.95	100.787	94.3767
	STDEV	2.07644	5.87307	1.5988					STDEV	1.8167	37.815	11.3238
		one-way ANOVA								one-way ANOVA
			p value	significance							p value	significance
		Control vs. PVC	<0.05	*	p value = 0.0388027256947102					Control vs. PVC	>0.05	n.s.	p value = 0.403071560881499
										PVC vs. pCBM/pSB	>0.05	n.s.	p value = 0.792200550650644
										Control vs. pCBM/pSB	>0.05	n.s.	p value = 0.103833965692983

## Sheet: SFig. 1
SFig. 1a	Particle size distribution of Pcbm
	Size (d. nm)	Instensity
	0.4	0
	0.463	0
	0.536	0
	0.621	0
	0.719	0
	0.833	0
	0.965	0
	1.12	0
	1.29	0
	1.5	0
	1.74	0
	2.01	0
	2.33	0
	2.7	0
	3.12	0
	3.62	0
	4.19	0
	4.85	0
	5.61	0
	6.5	0
	7.53	0
	8.72	0
	10.1	0
	11.7	0
	13.5	0
	15.7	0
	18.2	0
	21	0
	24.4	0
	28.2	0
	32.7	0
	37.8	0
	43.8	0
	50.7	0
	58.8	0
	68.1	0
	78.8	0
	91.3	0
	106	0
	122	0
	142	0
	164	0
	190	0
	220	0
	255	0
	295	0
	342	2.44
	396	8.08
	459	14.6
	531	19.3
	615	20.2
	712	17.1
	825	11.5
	955	5.45
	1110	1.3
	1280	0
	1480	0
	1720	0
	1990	0
	2300	0
	2670	0
	3090	0
	3580	0
	4150	0
	4800	0
	5560	0
	6440	0
	7460	0
	8630	0
	10000	0

## Sheet: SFig. 2
SFig.1a								SFig.1b
	1 mol%		4 mol%		7 mol%					1 mol%	4 mol%	7 mol%
	strain (%)	stress (MPa)	strain (%)	stress (MPa)	strain (%)	stress (MPa)				0.59	1.71	1.36
	0	0	0	0	0	0				0.607	1.52	1.43
	0.08161	0.000969	0.0627	0.000881	0.07981	0.000987				0.569	1.81	1.61
	0.16321	0.001	0.10972	0.000916	0.15962	0.000987			AVERAGE	0.01904	0.14731	0.12897
	0.24482	0.001	0.15674	0.000952	0.22346	0.00108			STDEV	0.59	0.607	0.569
	0.32642	0.001	0.21944	0.000969	0.30327	0.00118
	0.40803	0.001	0.26646	0.000969	0.36712	0.0012
	0.48964	0.00108	0.32915	0.000969	0.415	0.00122
	0.57124	0.00118	0.37618	0.00108	0.47885	0.00123
	0.65285	0.00118	0.4232	0.00108	0.5427	0.00123
	0.73445	0.00118	0.50157	0.00111	0.62251	0.00132
	0.81606	0.00118	0.57994	0.00122	0.68635	0.00146
	0.89767	0.00136	0.65831	0.00122	0.76616	0.00157
	0.97927	0.00145	0.73668	0.00134	0.83001	0.00157
	1.06088	0.00152	0.81505	0.00136	0.89385	0.00157
	1.14248	0.00169	0.89342	0.00136	0.9577	0.00157
	1.22409	0.00171	0.97179	0.00141	1.05347	0.00157
	1.3057	0.00171	1.05016	0.00145	1.13328	0.0016
	1.3873	0.00171	1.12853	0.00153	1.21309	0.00166
	1.46891	0.00171	1.19122	0.00166	1.27694	0.00173
	1.55051	0.0018	1.25392	0.00171	1.32482	0.00173
	1.63212	0.00182	1.31661	0.00178	1.38867	0.00173
	1.73005	0.00182	1.39498	0.00182	1.43655	0.00183
	1.81165	0.00182	1.45768	0.00182	1.48444	0.0019
	1.89326	0.00182	1.52038	0.00183	1.54828	0.0019
	1.97487	0.00185	1.58307	0.00187	1.59617	0.0019
	2.05647	0.0019	1.63009	0.00187	1.64405	0.0019
	2.13808	0.00199	1.70846	0.00197	1.72386	0.00201
	2.21968	0.00206	1.77116	0.00203	1.78771	0.0021
	2.30129	0.0022	1.83386	0.00206	1.86752	0.0022
	2.3829	0.00227	1.89655	0.00206	1.94733	0.0022
	2.44818	0.00227	1.95925	0.0021	2.01117	0.00226
	2.52979	0.00227	2.02194	0.00212	2.09098	0.00245
	2.61139	0.00227	2.08464	0.00215	2.15483	0.00249
	2.693	0.0024	2.14734	0.00224	2.23464	0.00249
	2.79093	0.0024	2.21003	0.00238	2.31445	0.00257
	2.87253	0.0024	2.2884	0.0024	2.39425	0.00263
	2.95414	0.0024	2.3511	0.0024	2.47406	0.00264
	3.03574	0.00245	2.41379	0.0024	2.55387	0.00271
	3.13367	0.00257	2.47649	0.00243	2.61772	0.00286
	3.21528	0.0027	2.55486	0.00252	2.69753	0.00291
	3.29688	0.0027	2.61755	0.00257	2.77733	0.00294
	3.37849	0.00271	2.69592	0.00263	2.85714	0.00305
	3.46009	0.00271	2.75862	0.00277	2.93695	0.00323
	3.5417	0.00273	2.83699	0.00282	3.01676	0.00323
	3.62331	0.00286	2.91536	0.00286	3.08061	0.00328
	3.68859	0.00289	2.99373	0.00286	3.14445	0.00333
	3.7702	0.00291	3.05643	0.00286	3.22426	0.00335
	3.8518	0.00298	3.11912	0.00286	3.28811	0.00342
	3.91709	0.003	3.19749	0.00301	3.35196	0.00347
	3.96605	0.003	3.27586	0.00307	3.4158	0.00363
	4.03134	0.00303	3.35423	0.00308	3.47965	0.00368
	4.11294	0.00317	3.4326	0.00321	3.55946	0.00368
	4.17823	0.00317	3.51097	0.00321	3.6233	0.00368
	4.22719	0.00317	3.58934	0.00328	3.70311	0.00384
	4.29248	0.00317	3.68339	0.00331	3.78292	0.00386
	4.37408	0.00328	3.76176	0.00331	3.86273	0.00409
	4.45569	0.0033	3.82445	0.00338	3.94254	0.00412
	4.53729	0.00337	3.90282	0.00351	4.00638	0.00412
	4.6189	0.00347	3.96552	0.00356	4.07023	0.00414
	4.68418	0.00347	4.02821	0.00356	4.15004	0.00423
	4.74947	0.00347	4.09091	0.0036	4.22985	0.00432
	4.83108	0.00347	4.18495	0.00381	4.30966	0.00435
	4.91268	0.0036	4.24765	0.00386	4.38947	0.00444
	4.99429	0.00365	4.31034	0.00386	4.46927	0.00449
	5.05957	0.00365	4.37304	0.00393	4.54908	0.00455
	5.14118	0.00365	4.45141	0.00398	4.62889	0.00455
	5.20646	0.00367	4.51411	0.00398	4.7087	0.00472
	5.28807	0.00368	4.59248	0.00402	4.78851	0.00483
	5.33703	0.0037	4.65517	0.00407	4.86832	0.00486
	5.40232	0.00375	4.71787	0.00409	4.94812	0.00495
	5.48392	0.00398	4.78056	0.00414	5.02793	0.00502
	5.56553	0.00402	4.84326	0.00419	5.10774	0.00509
	5.63081	0.00402	4.92163	0.00419	5.18755	0.0052
	5.67978	0.00402	4.96865	0.00419	5.26736	0.00525
	5.74506	0.00402	5.03135	0.00428	5.34717	0.00534
	5.79403	0.00402	5.09404	0.00432	5.42698	0.00534
	5.84299	0.00402	5.15674	0.00439	5.49082	0.00541
	5.9246	0.00407	5.25078	0.00453	5.55467	0.00553
	6.0062	0.00416	5.31348	0.00453	5.63448	0.00553
	6.08781	0.00423	5.37618	0.00458	5.71429	0.00566
	6.15309	0.00427	5.43887	0.0046	5.79409	0.00571
	6.21838	0.0043	5.50157	0.00467	5.85794	0.00585
	6.28366	0.0043	5.57994	0.00467	5.92179	0.0059
	6.34895	0.00435	5.64263	0.00476	6.0016	0.00605
	6.43055	0.00444	5.721	0.00485	6.0814	0.0061
	6.51216	0.00446	5.7837	0.00497	6.16121	0.00617
[truncated: 1,075 more rows]

## Sheet: SFig. 3
SFig. 3b		Compressive fracture strain (The ultimate strain is 95%)						SFig. 3d		Compression modulus (KPa)
[truncated: 15 more rows]

[truncated: 10 more sheets: SFig. 5, SFig. 8, SFig. 10b, SFig. 11b,c, SFig. 12, SFig. 14, SFig. 15, SFig. 17, SFig. 18, SFig. 20]
